# Supplementary material for: Defective Proinsulin Handling Modulates the MHC I Bound Peptidome and Activates the Inflammasome in β-Cells
Source: Biomedicines. 2022 Mar 30;10(4):814. doi: 10.3390/biomedicines10040814 (PMC9024965; doi:10.3390/biomedicines10040814)
Supplement: Supplementary file 1 [file biomedicines-10-00814-s001.zip]

Archive with 5 entries (5 files):
- biomedicines-1611248-supplementary.pdf
- Table S3_ All groups peptides_individual reps.xlsx
- Table S4_ All groups peptides_combined.xlsx
- Table S5_ All group proteins.xlsx
- Table S6_ NNAlign for proinsulin summary.xlsx
