# Supplementary material for: Defective Proinsulin Handling Modulates the MHC I Bound Peptidome and Activates the Inflammasome in β-Cells
Source: Biomedicines. 2022 Mar 30;10(4):814. doi: 10.3390/biomedicines10040814 (PMC9024965; doi:10.3390/biomedicines10040814)
Supplement: Supplementary file 1 [file biomedicines-10-00814-s001.zip › Table S3_ All groups peptides_individual reps.xlsx]

## Sheet: INS-1E_Rep1
Peptide	Length	Accession	PTM		Peptide Length	Frequency	%age
MLIKVKTLTGK	11	Q71UE8|NEDD8_RAT	Oxidation		8	14	4.22961
KSQGKVLQATVVAVGSGGKG	20	P26772|CH10_RAT	0		9	219	66.1631
YIISVKGIKGR	11	P62832|RL23_RAT	0		10	42	12.6888
SLSALYARR	9	P55062|BI1_RAT	0		11	43	12.9909
TMIIAIPTGVK	11	P05503|COX1_RAT	Oxidation		12	10	3.02115
IFVKTLTGK	9	P62982|RS27A_RAT:P62986|RL40_RAT:P0CG51|UBB_RAT:Q63429|UBC_RAT	0		13	1	0.302115
PLSDARKLTFR	11	P30427|PLEC_RAT	0		14	1	0.302115
ALNAHVSKK	9	P41516|TOP2A_RAT	0		15	1	0.302115
LLPPLPPVTS	10	Q5U367|PLOD3_RAT	0			331
PLPGAQPPSILK	12	Q5PQQ2|WBP11_RAT	0
ALPQVKEAHRK	11	Q8VIL3|ZWINT_RAT	0		Total	348
GLYHFYHNGL	10	P28841|NEC2_RAT	0
PSDDTKGFFD	10	P30427|PLEC_RAT	0			95.1149
VLLDPGKYKAK	11	Q63028|ADDA_RAT	0
SILAHIQKR	9	Q4G050|MKNK1_RAT	0
PLPVALQTRLA	11	Q6PCT5|PQBP1_RAT	0
ALIKIDVNKTR	11	Q6AYE3|TAD2A_RAT	0
PLADAHLTKK	10	P55770|NH2L1_RAT	0
DLLKKFQTK	9	Q6AY96|T2FA_RAT	0
FIAHPKLGK	9	P25886|RL29_RAT	0
NVPEAFKGTKK	11	Q8R478|WBP2_RAT	0
SLMPVKKIGHR	11	D3ZSI8|PI51A_RAT	Oxidation
IQKTPQIQVYSRHPPEN	17	P07151|B2MG_RAT	0
VLLKSQKVTKK	11	Q9Z325|DPM2_RAT	0
SILSHIHRR	9	Q5U2N4|MKNK2_RAT	0
SIIGKGGQRIK	11	P61980|HNRPK_RAT	0
TLLPPKKIIGK	11	Q4G017|NISCH_RAT	0
PRLTNLSSNSDV	12	Q5PQV5|TPBG_RAT	0
PLSKELRQK	9	P12749|RL26_RAT	0
QIFVKTLTGK	10	P62982|RS27A_RAT:P62986|RL40_RAT:P0CG51|UBB_RAT:Q63429|UBC_RAT	0
PGARVLIVSED	11	Q9JM53|AIFM1_RAT	0
FISKFLRTK	9	Q63073|BTG1_RAT	0
SLLALYKGK	9	P62268|RS23_RAT	0
GKNVNAGGHKLGLGLEFQA	19	Q9Z2L0|VDAC1_RAT	0
NLPAKAIGH	9	P04646|RL35A_RAT	0
PLADAHLTK	9	P55770|NH2L1_RAT	0
SLAEPRVSVR	10	P12785|FAS_RAT	0
SVFQTTDTKSK	11	Q5RJZ6|SCOC_RAT	0
YLTKKYLKK	9	P47198|RL22_RAT	0
HLPSPVTAQK	10	P05197|EF2_RAT	0
SLPKPPEKGKGWSK	14	Q63406|MCF2L_RAT	0
PPAENSSAPEAEQGGAE	17	P62961|YBOX1_RAT	0
NITLPAHKK	9	O70511|ANK3_RAT	0
DIPHALREK	9	Q641X8|EIF3E_RAT	0
RLLSPVTGSK	10	P17046|LAMP2_RAT	0
SIIASNKKTGVFK	13	B0K012|CMKMT_RAT	0
GFRDPGPQL	9	P10354|CMGA_RAT	0
YLMKILTER	9	P60711|ACTB_RAT:P63259|ACTG_RAT:P68136|ACTS_RAT:P68035|ACTC_RAT:P63269|ACTH_RAT:P62738|ACTA_RAT	Oxidation
SIAMVVTSR	9	Q6GVH5|GGNB2_RAT	Oxidation
SLLDPAQVQSGR	12	Q9Z272|GIT1_RAT	0
AIIPSKNLRNK	11	P04644|RS17_RAT	0
GLAKALQTK	9	P12785|FAS_RAT	0
GLPPPPRSR	9	Q4V898|RBMX_RAT	0
GLVNPANVTFK	11	P70470|LYPA1_RAT	0
SLPPVLKAK	9	Q561R7|TF2H3_RAT	0
KIVNGKKITTK	11	Q6AYU3|DNJB6_RAT	0
SVSLPVRKK	9	Q63517|CENPI_RAT	0
GIIGVKGAK	9	P61980|HNRPK_RAT	0
LQTLALEVARQ	11	P01323|INS2_RAT:P01322|INS1_RAT	0
SIFSKFTSK	9	O08679|MARK2_RAT	0
KLPGIAKKK	9	Q6RJR6|RTN3_RAT	0
AVAIKAMAK	9	Q3T1J1|IF5A1_RAT	Oxidation
FVKTLTGK	8	P62982|RS27A_RAT:P62986|RL40_RAT:P0CG51|UBB_RAT:Q63429|UBC_RAT	0
GISSIRSFK	9	P07153|RPN1_RAT	0
NLPANSTIKKK	11	Q62671|UBR5_RAT	0
FVATAVTYK	9	B2RZD2|T126B_RAT	0
IILDPEKIKKK	11	Q9JKA9|HCN2_RAT	0
PVPLPQKQK	9	Q6J1Y9|UBP19_RAT	0
SLPRIQSQR	9	P38650|DYHC1_RAT	0
SLFSRLFGK	9	P61751|ARF4_RAT	0
PETEQVNGLF	10	P27653|C1TC_RAT	0
PLADVKSEK	9	Q62733|LAP2_RAT	0
AIFKVLNEK	9	Q9QZ86|NOP58_RAT	0
EIYRIVSQK	9	P62494|RB11A_RAT:O35509|RB11B_RAT	0
IVALILSTK	9	P63081|VATL_RAT	0
ALPPAFSTR	9	Q66X93|SND1_RAT	0
NMIKYIKEK	9	E9PU28|IMDH2_RAT	Oxidation
GLLANPRVK	9	D4A2H2|SPTC1_RAT	0
HLPDPEIFRQR	11	Q7TNK3|ZNF24_RAT	0
SLPATHIRGK	10	Q62599|MTA1_RAT	0
ALPTEKITKK	10	Q9Z2Q1|SC31A_RAT	0
SIIDVEGIVRK	11	P15178|SYDC_RAT	0
NLPDPEVSRAK	11	Q5XIB5|CCD86_RAT	0
LPVKGKKTKK	10	Q02195|FGF7_RAT	0
TLPFKPIKK	9	P41516|TOP2A_RAT	0
TVFDAKRLIGR	11	P06761|BIP_RAT	0
GIYGVLNRK	9	P05197|EF2_RAT	0
ALPPLPGKI	9	Q75Q41|TOM22_RAT	0
SLPKYPLGR	9	Q4R180|ORC3_RAT	0
PLYAIPKTK	9	Q66H78|PXYP1_RAT	0
SLPKKFQIR	9	Q5XIT0|CDKL2_RAT	0
EVPQPPRKK	9	Q6QI89|MO4L2_RAT	0
LLYDTQKVVKR	11	Q5XIA8|GHITM_RAT	0
TVAEPKEFK	9	Q62768|UN13A_RAT	0
PLPDEKTKK	9	P62193|PRS4_RAT	0
NLVGKVIGK	9	Q5XI81|FXR1_RAT:Q80WE1|FMR1_RAT	0
IQKTPQIQVY	10	P07151|B2MG_RAT	0
AISKYFSER	9	Q63798|PSME2_RAT	0
FLPFKVVEK	9	P06761|BIP_RAT	0
ALPIPANKR	9	O08815|SLK_RAT	0
AAEHGFGV	8	P28841|NEC2_RAT	0
VLPFFVATK	9	Q6P7R8|DHB12_RAT	0
SILSYLRKK	9	P47245|NRDC_RAT	0
NVPEAFKGTK	10	Q8R478|WBP2_RAT	0
SVIKQLMKK	9	P11507|AT2A2_RAT	Oxidation
GLIALLSTGSK	11	Q08013|SSRG_RAT	0
GIDHPGSLK	9	P31643|SC6A6_RAT	0
TLLKHIANR	9	Q6MG08|ABCF1_RAT	0
RLPLPGSRLK	10	Q5XI63|KIFC1_RAT	0
SLPNLFQDK	9	Q76LT8|UBP48_RAT	0
ELAPYPKNK	9	Q6PCT5|PQBP1_RAT	0
EILKWYLNK	9	Q925S8|YMEL1_RAT	0
TLPVAPRTR	9	Q7TMD5|ZC3HE_RAT	0
GLSDPGKIK	9	P22449|HNF4A_RAT	0
ALPGAFKTR	9	Q62812|MYH9_RAT	0
ILASSGTDR	9	Q71UF4|RBBP7_RAT	0
GLPEPLSQR	9	P15978|HA11_RAT	0
SLGLVLSYR	9	P52020|ERG1_RAT	0
GLTKHMTIK	9	P30277|CCNB1_RAT	Oxidation
VRSLLPLALR	10	Q69FB3|JPH4_RAT	0
ILPAIFQKK	9	Q5FVN2|TM41B_RAT	0
PPAFSTR	7	Q66X93|SND1_RAT	0
SLPFSTTGK	9	Q8VHU4|ELP1_RAT	0
NVPDPKDVQQK	11	Q6AY05|TM175_RAT	0
VLNPVKSSK	9	P15205|MAP1B_RAT	0
SLAPVNIFK	9	Q5XIM9|TCPB_RAT	0
DLPKLPKLK	9	Q9EST6|AN32B_RAT	0
PWKPYILT	8	P08649|CO4_RAT	0
VLPSPVGKR	9	P41516|TOP2A_RAT	0
KIINTKKLSAR	11	P11275|KCC2A_RAT:P15791|KCC2D_RAT:P08413|KCC2B_RAT:P11730|KCC2G_RAT	0
LLSPVTGSK	9	P17046|LAMP2_RAT	0
NLFKGLFGK	9	P84079|ARF1_RAT	0
TLVDTGIGMTK	11	P34058|HS90B_RAT	Oxidation
TIVDTGIGMTK	11	P82995|HS90A_RAT	Oxidation
SLIAKINQR	9	Q63014|AKAP8_RAT	0
SIIKELNRR	9	A2RRU3|UTP15_RAT	0
RIYIPLPSAK	10	Q6E0V2|KTNA1_RAT	0
SLPKPPEKGK	10	Q63406|MCF2L_RAT	0
IISVTKTDK	9	P17708|DCAM_RAT	0
ILPLVTGSGR	10	Q568Z4|SPCS3_RAT	0
NLLKSLIGK	9	P61206|ARF3_RAT	0
SALPRLLLPLLLLPAAG	17	Q08464|FZD2_RAT	0
SLSAPFPKV	9	P20156|VGF_RAT	0
RIPESLSKR	9	Q63185|E2AK1_RAT	0
DIPKVSWTK	9	B2RYG1|FA32A_RAT	0
VLAGRYSGR	9	P61354|RL27_RAT	0
EIPEVAFMK	9	O88984|NXF1_RAT	Oxidation
TIVDPFSSK	9	P97690|SMC3_RAT	0
YLISKYIRK	9	P49088|ASNS_RAT	0
PLPPPPPPR	9	P61980|HNRPK_RAT	0
TLPKPVQK	8	Q68SB1|STAU2_RAT	0
ALAVASKKK	9	Q9JLT0|MYH10_RAT	0
GIPPPYDKK	9	P35427|RL13A_RAT	0
TLPEPNSQGQR	11	Q5BJT2|UBL3_RAT	0
SILPAIFQK	9	Q5FVN2|TM41B_RAT	0
SLARAGKVR	9	P62864|RS30_RAT	0
GLPQEPTSR	9	Q63028|ADDA_RAT	0
ILGMAYGAK	9	P29419|ATP5I_RAT	Oxidation
AIIGPNGSGK	10	Q9Z1M9|SMC1A_RAT	0
PLPVALQTR	9	Q6PCT5|PQBP1_RAT	0
PIMKIMKGK	9	Q80Z36|ZHX3_RAT	Oxidation
PLVKPKIVK	9	P62912|RL32_RAT	0
PIFEPLPSQY	10	F1LPQ2|ASCC3_RAT	0
NLPNQVHRK	9	Q91Y81|SEPT2_RAT	0
NVELDPEIQ	9	Q6IG03|K2C73_RAT:Q6IG04|K2C72_RAT	0
TIPKLFRGK	9	Q4VSI4|UBP7_RAT	0
SISGPVSTSK	10	Q2KN99|CYTSA_RAT	0
PNQVHRK	7	Q91Y81|SEPT2_RAT	0
ILTGTKKLTNK	11	Q64559|BACH_RAT	0
VPLGPFLGK	9	P25093|FAAA_RAT	0
SLNVAKLLK	9	Q62825|EXOC3_RAT	0
ELPVPGRAR	9	Q63259|PTPRN_RAT	0
VLASKFLKK	9	B5DFC8|EIF3C_RAT	0
NLPELASAR	9	P30839|AL3A2_RAT	0
DLIKDTLLK	9	P56500|UCP2_RAT	0
SLLQQQKTSR	10	Q10758|K2C8_RAT	0
DLIRGAKEK	9	P60868|RS20_RAT	0
PLSKTPLGR	9	Q2THW7|ZDHC5_RAT	0
NIIKAAPRK	9	Q5XIM9|TCPB_RAT	0
SLPKVVKR	8	Q9Z2G8|NP1L1_RAT	0
DLPLVIGSR	9	Q5M7W1|TXNIP_RAT	0
DIIETLRKK	9	O89038|MEF2D_RAT	0
SLPSSSPASSFR	12	Q6P7A9|LYAG_RAT	0
AIATIKTKR	9	Q6AYZ1|TBA1C_RAT:Q68FR8|TBA3_RAT:P68370|TBA1A_RAT:Q6P9V9|TBA1B_RAT	0
DIIALARKK	9	Q62950|DPYL1_RAT	0
SLEDPQTHSNR	11	P34058|HS90B_RAT	0
PKYPLGR	7	Q4R180|ORC3_RAT	0
SLLQYINQR	9	Q6P5P5|MEST_RAT	0
TLPSTVLGK	9	O88873|GMEB2_RAT	0
KESTLHLVL	9	P62982|RS27A_RAT:P62986|RL40_RAT:P0CG51|UBB_RAT:Q63429|UBC_RAT	0
KLPPLPVIEK	10	Q68SB1|STAU2_RAT	0
IIAEVRAQY	9	Q6IG03|K2C73_RAT:Q10758|K2C8_RAT	0
ILAEVRAQY	9	Q6IG04|K2C72_RAT	0
TVPRRLGPK	9	P62755|RS6_RAT	0
SIIPDYRTK	9	Q4G017|NISCH_RAT	0
PLTKAEEKALK	11	Q66HA2|CR3L1_RAT	0
KLPEEVVKK	9	F1LNJ2|U520_RAT	0
GLYGGPMSLR	10	Q4KM93|TM177_RAT	Oxidation
IISLMLTTK	9	P00406|COX2_RAT	Oxidation
SVPSPRSLQGK	11	P16638|ACLY_RAT	0
SIIETLRQK	9	P82995|HS90A_RAT	0
NIPPPSVNR	9	Q9Z1A6|VIGLN_RAT	0
NLPPPPALR	9	P54258|ATN1_RAT	0
EIPDPASTR	9	O88884|AKAP1_RAT	0
NIVPALTSK	9	D4AAT7|NNRD_RAT	0
RAYGFRDPGP	10	P10354|CMGA_RAT	0
SLVGQTSPK	9	Q9QZ86|NOP58_RAT	0
VLSLYASGR	9	P60711|ACTB_RAT:P63259|ACTG_RAT:P68136|ACTS_RAT:P68035|ACTC_RAT:P63269|ACTH_RAT:P62738|ACTA_RAT	0
NLPPPPALK	9	Q62901|RERE_RAT	0
PLPVALQTRLAK	12	Q6PCT5|PQBP1_RAT	0
QLPNHFSNR	9	P97574|STC1_RAT	0
PLATSFTGK	9	Q7TP90|ARRD4_RAT	0
TLIRPDGEKK	10	P62752|RL23A_RAT	0
YIISVKGIK	9	P62832|RL23_RAT	0
IIPTPPRSK	9	Q9WTZ3|MBTP1_RAT	0
EVAPPGSLR	9	O35779|BHE41_RAT	0
ILIPGLTQK	9	Q5I0E8|KIF22_RAT	0
VIFLNTRRK	9	Q5RKI1|IF4A2_RAT	0
TLQPPASSR	9	P20156|VGF_RAT	0
DLPKTLSQY	9	Q4V8A9|SG196_RAT	0
KISPPRSLR	9	O88658|KIF1B_RAT	0
NLPANSTIK	9	Q62671|UBR5_RAT	0
ALSKAFKVK	9	Q63617|HYOU1_RAT	0
TLIDTAGASRR	11	Q5M969|NANP_RAT	0
ILLKKITEK	9	P35559|IDE_RAT	0
TLSSVTSAR	9	Q6AYD4|ESAM_RAT	0
KLVDVVKKK	9	P41516|TOP2A_RAT	0
SLPSPPAAK	9	P97541|HSPB6_RAT	0
SLPELLEKK	9	Q62991|SCFD1_RAT	0
ALYLVCGERGF	11	P01323|INS2_RAT:P01322|INS1_RAT	Cysteinylation
TLIEHAHTK	9	P35559|IDE_RAT	0
GIPYTINGK	9	Q9JMI1|AACS_RAT	0
SIIGKGGQR	9	P61980|HNRPK_RAT	0
GIPEALTRK	9	P16638|ACLY_RAT	0
SIPLPIRQK	9	Q761X5|UNC5C_RAT	0
EIASVLTSR	9	Q5I0D7|PEPD_RAT	0
SLPATPVGK	9	Q78PB6|NDEL1_RAT	0
ALTKKITLK	9	E9PU28|IMDH2_RAT	0
AVPKPTPVK	9	P41777|NOLC1_RAT	0
QLPVPSSTR	9	Q5XIK5|RN146_RAT	0
YLPKGVFKK	9	Q6AXQ8|MNS1_RAT	0
YLAINEISGQ	10	P29994|ITPR1_RAT	0
IGIAKTGSGK	10	Q62780|DDX46_RAT	0
DISLVSTPK	9	F1MA98|TPR_RAT	0
ALAKAIEK	8	P09456|KAP0_RAT	0
NLIGKTSER	9	P51514|HTF4_RAT	0
VLPSSSSSR	9	P70478|APC_RAT	0
PATHIRGK	8	Q62599|MTA1_RAT	0
ELPVSTNSR	9	Q62909|KIF2C_RAT	0
ALLKGASKK	9	Q05310|L10K_RAT	0
SILGFPKAK	9	P10860|DHE3_RAT	0
RVPKTGSAY	9	P30823|SL7A1_RAT	0
GIPLLNTPK	9	Q5I0E8|KIF22_RAT	0
ILPGTPLSR	9	Q62976|KCMA1_RAT	0
YIPPKGETK	9	P63159|HMGB1_RAT	0
NILIPGLTQK	10	Q5I0E8|KIF22_RAT	0
TIAPALVSK	9	P04764|ENOA_RAT	0
PFKPIKK	7	P41516|TOP2A_RAT	0
LVSLPITKK	9	Q6P6G2|CF089_RAT	0
VVPEKPVKK	9	Q63396|TCP4_RAT	0
FLIKRNKQTY	10	P17702|RL28_RAT	0
SLIGAARTK	9	Q6P9U4|PLD3B_RAT	0
SVSIPSITK	9	O54874|MRCKA_RAT	0
LALYKGK	7	P62268|RS23_RAT	0
QLPKPPSTY	9	Q5PQN6|SPE39_RAT	0
QKVLRHFRAIKK	12	O54889|RPA1_RAT	0
GGKLPKGIL	9	Q925S8|YMEL1_RAT	0
PLFRVPITAVI	11	Q64560|TPP2_RAT	0
VLAYSFSRR	9	A5HK05|APBP2_RAT	0
PEAFPALA	8	Q6AXS5|PAIRB_RAT	0
ILAEMLSNR	9	P63086|MK01_RAT	Oxidation
SLLAPIRTK	9	Q9WVR1|INP5E_RAT	0
GISKEVLKK	9	Q5XI69|DHX40_RAT	0
PLSPPFSLK	9	P52591|PO121_RAT	0
TLPNQVHRK	9	0	0
RIYIPLPTAK	10	Q5XIK7|KATL1_RAT	0
YLLKTGSER	9	Q4V882|EPN3_RAT	0
YLIKTGSER	9	Q9Z1Z3|EPN2_RAT	0
ALPPAAPTGR	10	Q5EIC4|I2BPL_RAT	0
AVTKYTSSK	9	Q00715|H2B1_RAT	0
LCCFSTRKLPPPKEKEGLLLRFFRKIYAPFLLHRFIRPVVMLLFLTLFGANLYLMCNINV	60	Q6T3U3|NPCL1_RAT	Oxidation
IIAIPTGVK	9	P05503|COX1_RAT	0
FLPQKFPSLR	10	Q562C2|BOP1_RAT	0
TLPRPEPRVSGK	12	O54880|RPH3L_RAT	0
GLPDARFGSR	10	M0R7T9|TBC12_RAT	0
TIFVPNTGK	9	Q9R1Z0|VDAC3_RAT	0
YVSVPGSKK	9	Q5M7W1|TXNIP_RAT	0
RIFAPNHVVAK	11	P62718|RL18A_RAT	0
PQPPRKK	7	Q6QI89|MO4L2_RAT	0
GAPPSGGASSGPTIEEVD	18	0	0
EISGTFTHR	9	P62944|AP2B1_RAT	0
GLPEKLMQK	9	Q4KLH4|PSPC1_RAT	Oxidation
TVPQSILTK	9	Q9QZA2|PDC6I_RAT	0
ELASRSGLK	9	Q5EB68|KAD6_RAT	0
ILPGKTPVY	9	Q9QZ81|AGO2_RAT	0
KLVKYLMLK	9	Q9ES73|MAGD1_RAT	Oxidation
YLSQPRLTY	9	P62815|VATB2_RAT	0
GLAPETMKK	9	Q5PR01|PPDPF_RAT	Oxidation
SALYARR	7	P55062|BI1_RAT	0
RIPEQILGK	9	Q01986|MP2K1_RAT	0
RLPVTKLHLG	10	Q5XIC0|ECI2_RAT	0
ILLTTPIIIS	10	P11661|NU5M_RAT	0
SLLGPPPGGGGR	12	Q9JKA8|HCN3_RAT	0
GLPENIPFR	9	Q5U2Y1|GTF2I_RAT	0
PAHLHKI	7	P47820|ACE_RAT	0
DLIGIAKTGSGK	12	Q62780|DDX46_RAT	0
CNQDSCSHFNGGCTHQCMQGPFGATCLCPLGYQLANDTKTCEDINECDIPGFCSQHC	57	P98158|LRP2_RAT	Deamidation ; Cysteinylation
EIAEKALKK	9	Q8VHV7|HNRH1_RAT	0
VLGGVRSPR	9	Q5RJS8|TPST2_RAT	0
RILPKPTRK	9	P62083|RS7_RAT	0
AALGKLIPV	9	Q7TNJ2|ABCA7_RAT	0
SIAMAARKK	9	Q62812|MYH9_RAT	Oxidation
NDSCRFQLRSPESLK	15	Q62671|UBR5_RAT	0
AVPLPMTVR	9	Q568Z9|PHYIP_RAT	Oxidation
QVPKILSGK	9	P15207|ANDR_RAT	0
TIPKVTIK	8	O08619|F13A_RAT	0
VVPYPISLR	9	O88600|HSP74_RAT	0
KELLLHKQK	9	A4L9P8|CE295_RAT	0
SILYPATTGR	10	O35244|PRDX6_RAT	0
LIMGIGHRVK	10	P16638|ACLY_RAT	Oxidation
SIAKIGKKK	9	O08774|RGS12_RAT	0
PILYRPVAVALD	12	P11980|KPYM_RAT	0
PRIASNAGSIA	11	P62832|RL23_RAT	0
VLPKLYVK	8	P62856|RS26_RAT	0
DIVETLRKK	9	A0A096MJY4|MEF2C_RAT	0
FLPPSPSKK	9	F1M3G7|AKP13_RAT	0
LSALYARR	8	P55062|BI1_RAT	0
SIHAIKNMR	9	Q80Z30|PPM1E_RAT	Oxidation
FLPFSGGAR	9	P24464|CP4AC_RAT	0
LKPSPTKKF	9	D3ZSI8|PI51A_RAT	0
VLPKYERIMQK	11	Q09426|CGT_RAT	Oxidation
LLLLLQLLGH	10	Q63315|CAD22_RAT	0
PALAATVF	8	Q9EQ60|CAC1H_RAT	0
NLPNQVYRK	9	Q9WVC0|SEPT7_RAT	0
FMPKKSIKK	9	P49793|NUP98_RAT	Oxidation
PLVKPKIVKK	10	P62912|RL32_RAT	0
TIVKAEGKFIK	11	P29994|ITPR1_RAT	0
SILSRLTNR	9	D3ZD32|CHD5_RAT	0
ILIALPSLR	9	P00406|COX2_RAT	0
SLPDPGTSY	9	Q62627|PAWR_RAT	0
YGSNKKTK	8	P62912|RL32_RAT	0
EGATVYAT	8	Q6AY23|P5CR2_RAT	0
SLPDTVGQLK	10	Q68FV8|UBTD1_RAT	0
SLTGGSVVQ	9	Q80Z70|SE1L1_RAT	0
SIMKPVRKR	9	Q2TL32|UBR4_RAT	Oxidation
GHSLGLDHDSPGNSCPCPGPAP	22	Q9QYV0|ADA15_RAT	Cysteinylation
SLPAMSKVR	9	Q6P689|WLS_RAT	Oxidation
SLPLPMRSR	9	Q9R080|GPSM1_RAT	Oxidation

## Sheet: INS-1E_Rep2
Peptide	Length	Accession	PTM		Peptide Length	Frequency	%age
GPKEVPTAASSSHFYSGYKKIQ	22	P10354|CMGA_RAT	0		8	56	8.11594
RTNEPQKLKVLLRNL	15	P97574|STC1_RAT	0		9	382	55.3623
HLLLASSKRVK	11	A5HK05|APBP2_RAT	0		10	102	14.7826
EQEELENYIEHVLLHRP	17	P20156|VGF_RAT	0		11	82	11.8841
YHGTSQPTQTKRRLMLVAFLGASAVTASTGLLWKKAHA	38	Q6P6Q9|MICU1_RAT	Oxidation		12	30	4.34783
IQKTPQIQVYSRHPPEN	17	P07151|B2MG_RAT	0		13	14	2.02899
IPAGSLKNEDTPNR	14	P10362|SCG2_RAT	0		14	15	2.17391
PQVAQLELGGGPGAGDLQTL	20	P01323|INS2_RAT	0		15	9	1.30435
GHDPVHESPVDTA	13	O35314|SCG1_RAT	0			690
NLPAKAIGH	9	P04646|RL35A_RAT	0
IPAGSLKNEDTPNRQ	15	P10362|SCG2_RAT	0		Total	800
ERPVFTNHFLVELHKD	16	P28841|NEC2_RAT	0
EGHDPVHESPVDTA	14	O35314|SCG1_RAT	0			86.25
IFVKTLTGK	9	P62982|RS27A_RAT:P62986|RL40_RAT:P0CG51|UBB_RAT:Q63429|UBC_RAT	0
GLWYAKKQTQK	11	D4A2Z8|DHX36_RAT	0
YIISVKGIKGR	11	P62832|RL23_RAT	0
PQVPQLELGGGPEAGD	16	P01322|INS1_RAT	0
ERPVFTNHFLVELH	14	P28841|NEC2_RAT	0
FQQGIAPSGPAGELKFEPHT	20	Q9JI85|NUCB2_RAT	0
RIFAPNHVVAK	11	P62718|RL18A_RAT	0
TLEKIFLQK	9	Q6MGA9|BRD2_RAT	0
DEGHDPVHESPVDT	14	O35314|SCG1_RAT	0
FYVPGVAPINFHQND	15	Q4KLL4|TM9S4_RAT	0
NLPNQVHRKSVK	12	Q91Y81|SEPT2_RAT	0
PLPVALQTRLAK	12	Q6PCT5|PQBP1_RAT	0
SLPKPPEKGKGWSK	14	Q63406|MCF2L_RAT	0
SIIASNKKTGVFK	13	B0K012|CMKMT_RAT	0
SLSALYARR	9	P55062|BI1_RAT	0
ALNAHVSKK	9	P41516|TOP2A_RAT	0
NEPQKLKVLL	10	P97574|STC1_RAT	0
TLLKHIANR	9	Q6MG08|ABCF1_RAT	0
SLPWQGLKAATK	12	Q06486|KC1D_RAT	0
VLLDPGKYKAK	11	Q63028|ADDA_RAT	0
ALPQVKEAHRK	11	Q8VIL3|ZWINT_RAT	0
SLMPVKKIGHR	11	D3ZSI8|PI51A_RAT	Oxidation
ATIKTKR	7	Q6P9V9|TBA1B_RAT:Q6AYZ1|TBA1C_RAT:Q68FR8|TBA3_RAT:P68370|TBA1A_RAT	0
GGPEAGDLQTLALEVARQ	18	P01322|INS1_RAT	0
PQVAQLELGGGPGAGDL	17	P01323|INS2_RAT	0
SLVGQTSPK	9	Q9QZ86|NOP58_RAT	0
SVFQTTDTKSK	11	Q5RJZ6|SCOC_RAT	0
PLSKELRQK	9	P12749|RL26_RAT	0
PQVAQLELGGGPGAGDLQ	18	P01323|INS2_RAT	0
KLPGIAKKK	9	Q6RJR6|RTN3_RAT	0
SLLALYKGK	9	P62268|RS23_RAT	0
PLPGAQPPSILKK	13	Q5PQQ2|WBP11_RAT	0
FVKQHLCGSHLVE	13	P01323|INS2_RAT	Cysteinylation
KAKQEEKEEEEEEKEEEEEEKEEKAIARE	29	P10354|CMGA_RAT	0
AISKVLEKHRGK	12	D3ZEF4|CUL7_RAT	0
GTFTSDYSKYLDS	13	P06883|GLUC_RAT	0
PLPPLPEYGGKVR	13	P19511|AT5F1_RAT	0
MLIKVKTLTGK	11	Q71UE8|NEDD8_RAT	Oxidation
QTLALEVARQ	10	P01322|INS1_RAT:P01323|INS2_RAT	0
NVPEAFKGTKK	11	Q8R478|WBP2_RAT	0
PQVAQLELGGGPGAGDLQT	19	P01323|INS2_RAT	0
VLLKSQKVTKK	11	Q9Z325|DPM2_RAT	0
AVTKYTSSK	9	Q00715|H2B1_RAT:Q00729|H2B1A_RAT	0
FLPQKFPSLR	10	Q562C2|BOP1_RAT	0
SLAEPRVSVR	10	P12785|FAS_RAT	0
ILTGTKKLTNK	11	Q64559|BACH_RAT	0
ALTPAKVTGK	10	B2RZC9|KTAP2_RAT	0
GLVNPANVTFK	11	P70470|LYPA1_RAT	0
ALPPAFSTR	9	Q66X93|SND1_RAT	0
SLPPVLKAK	9	Q561R7|TF2H3_RAT	0
MDQLAKELTAE	11	P10354|CMGA_RAT	Oxidation
KIVNGKKITTK	11	Q6AYU3|DNJB6_RAT	0
SILSHIHRR	9	Q5U2N4|MKNK2_RAT	0
GISSIRSFK	9	P07153|RPN1_RAT	0
SIFSKFTSK	9	O08679|MARK2_RAT	0
PIFKLKESTVR	11	Q5U211|SNX3_RAT	0
LQTLALEVARQ	11	P01322|INS1_RAT:P01323|INS2_RAT	0
RTNEPQKLKVLL	12	P97574|STC1_RAT	0
PMSVVSSTK	9	Q0HA29|NMNA2_RAT	Oxidation
ALPFPSISK	9	Q5U2M8|MDC1_RAT	0
TLLPPKKIIGK	11	Q4G017|NISCH_RAT	0
LLPPLPPVTS	10	Q5U367|PLOD3_RAT	0
GKNVNAGGHKLGLGLEFQA	19	Q9Z2L0|VDAC1_RAT	0
RLLSPVTGSK	10	P17046|LAMP2_RAT	0
IIPPAAPLSGR	11	Q9JIH7|WNK1_RAT	0
SLPATHIRGK	10	Q62599|MTA1_RAT	0
ELAPYPKNK	9	Q6PCT5|PQBP1_RAT	0
FVTPLTSMVVTKPEDN	16	Q63416|ITIH3_RAT	Oxidation
HLVEALYLVCGERGF	15	P01322|INS1_RAT:P01323|INS2_RAT	Cysteinylation
IILDPEKIKKK	11	Q9JKA9|HCN2_RAT	0
VLEYLNQEQAEQGREHLA	18	P10362|SCG2_RAT	0
KIYDQVRSGK	10	P07872|ACOX1_RAT	0
SIYQKVNKK	9	Q9Z2L0|VDAC1_RAT	0
FIAHPKLGK	9	P25886|RL29_RAT	0
PLFANPTSK	9	Q4V9H5|P20L1_RAT	0
NLPANSTIKKK	11	Q62671|UBR5_RAT	0
YVSVPGSKK	9	Q5M7W1|TXNIP_RAT	0
PETEQVNGLF	10	P27653|C1TC_RAT	0
PLADVKSEK	9	Q62733|LAP2_RAT	0
TLPFKPIKK	9	P41516|TOP2A_RAT	0
GIPPPYDKK	9	P35427|RL13A_RAT	0
GVAQASLGEYLFERLTLKHD	20	Q7TP54|RIPR2_RAT:P02793|FRIL1_RAT	0
MSENVPLPETHQFGEGVSSPKTHLGETLTPLSKAYQSLSAPFPKV	45	P20156|VGF_RAT	Oxidation
PIMKIMKGK	9	Q80Z36|ZHX3_RAT	Oxidation
PVPLPQKQK	9	Q6J1Y9|UBP19_RAT	0
HLAPPQPAK	9	Q8CH27|RCAN2_RAT	0
FISKFLRTK	9	Q63073|BTG1_RAT	0
GLPAATELPTLR	12	Q5U2Z0|ZN367_RAT	0
LGGGPEAGDLQTLAL	15	P01322|INS1_RAT	0
TLPRPEPRVSGK	12	O54880|RPH3L_RAT	0
AIATIKTKR	9	Q6P9V9|TBA1B_RAT:Q6AYZ1|TBA1C_RAT:Q68FR8|TBA3_RAT:P68370|TBA1A_RAT	0
ALVGPNGSGK	10	P36370|TAP1_RAT:P36372|TAP2_RAT	0
DQLAKELTAE	10	P10354|CMGA_RAT	0
SRMDQLAKELTA	12	P10354|CMGA_RAT	Oxidation
KLIGEYGLRNK	11	P29314|RS9_RAT	0
PLADAHLTKK	10	P55770|NH2L1_RAT	0
ALIKIDVNKTR	11	Q6AYE3|TAD2A_RAT	0
EIAHNVSSK	9	P62912|RL32_RAT	0
PANSTIKKK	9	Q62671|UBR5_RAT	0
SIAMVVTSR	9	Q6GVH5|GGNB2_RAT	Oxidation
RLQGKPPTKK	10	Q3MIF2|LMBL2_RAT	0
PLSDARKLTFR	11	P30427|PLEC_RAT	0
TLVEVLTKR	9	Q63358|MYO9B_RAT	0
SILPAIFQKK	10	Q5FVN2|TM41B_RAT	0
PLPHHFGTVR	10	P86410|RLGPB_RAT	0
SVMAQVRQK	9	Q3ZAV8|EDC4_RAT	Oxidation
CIANGITSK	9	P97574|STC1_RAT	Cysteinylation
FVKTLTGK	8	P62982|RS27A_RAT:P62986|RL40_RAT:P0CG51|UBB_RAT:Q63429|UBC_RAT	0
QIFVKTLTGK	10	P62982|RS27A_RAT:P62986|RL40_RAT:P0CG51|UBB_RAT:Q63429|UBC_RAT	0
GGGPEAGDLQTL	12	P01322|INS1_RAT	0
RIYIPLPSAK	10	Q6E0V2|KTNA1_RAT	0
TIFVPNTGK	9	Q9R1Z0|VDAC3_RAT	0
GVAELDQLLHY	11	O35314|SCG1_RAT	0
TVVNPKYEGK	10	P49134|ITB1_RAT	0
SLLDPAQVQSGR	12	Q9Z272|GIT1_RAT	0
NVAEDPNRESLD	12	P12969|IAPP_RAT	0
FLIKRNKQTY	10	P17702|RL28_RAT	0
PIFDYGNISGTR	12	O70511|ANK3_RAT	0
RLTAYFRRK	9	Q9QYM0|MRP5_RAT	0
RLLHGVMEQLGIARP	15	P27682|7B2_RAT	Oxidation
EIYTVGKRFK	10	P05426|RL7_RAT	0
PQVAQLELGGGPGAGDLQTLA	21	P01323|INS2_RAT	0
IKMALQQEGFD	11	P28841|NEC2_RAT	Oxidation
DLIGIAKTGSGK	12	Q62780|DDX46_RAT	0
YGFRDPGP	8	P10354|CMGA_RAT	0
NLPPPPALR	9	P54258|ATN1_RAT	0
RLPSDRSSQR	10	Q6J1Y9|UBP19_RAT	0
SLPPGHYTQK	10	Q5XIG4|OCAD1_RAT	0
AIIPSKNLRNK	11	P04644|RS17_RAT	0
TLIRPDGEKK	10	P62752|RL23A_RAT	0
TLPKPVQK	8	Q68SB1|STAU2_RAT	0
LLYDTQKVVKR	11	Q5XIA8|GHITM_RAT	0
AISKYFSER	9	Q63798|PSME2_RAT	0
ALVKPQAKK	9	Q3T1I5|SRBP2_RAT	0
RPVFTNHFLVELHKD	15	P28841|NEC2_RAT	0
TNEPQKLKVLL	11	P97574|STC1_RAT	0
IVALILSTK	9	P63081|VATL_RAT	0
NVAEDPNRESLDFL	14	P12969|IAPP_RAT	0
ILPAIFQKK	9	Q5FVN2|TM41B_RAT	0
PLYAIPKTK	9	Q66H78|PXYP1_RAT	0
GLQETQQERENEREEEAEQE	20	P20156|VGF_RAT	0
PNQVHRK	7	Q91Y81|SEPT2_RAT:Q9JJM9|SEPT5_RAT	0
KIIRPSETAGR	11	B0BNE2|RPAB1_RAT	0
KMALQQEGFD	10	P28841|NEC2_RAT	Oxidation
TVFDAKRLIGR	11	P06761|BIP_RAT	0
KLLDFGSLSNL	11	P04644|RS17_RAT	0
DPQVAQLELGGGPGAGD	17	P01323|INS2_RAT	0
EVPQPPRKK	9	Q6QI89|MO4L2_RAT	0
SIIDVEGIVRK	11	P15178|SYDC_RAT	0
ALPPLPGKI	9	Q75Q41|TOM22_RAT	0
RVPKTGSAY	9	B5D5N9|CTR2_RAT:P30823|SL7A1_RAT	0
VLNPVKSSK	9	P15205|MAP1B_RAT	0
AIPAAIASAK	10	Q5HZY0|UBXN4_RAT	0
NIINSSITTK	10	Q6P502|TCPG_RAT	0
PLPVALQTRLA	11	Q6PCT5|PQBP1_RAT	0
TLPNQVHRKSVK	12	Q9JJM9|SEPT5_RAT	0
RMDQLAKELTAE	12	P10354|CMGA_RAT	Oxidation
GIPEALTRKL	10	P16638|ACLY_RAT	0
SLPGRGDPVASVLSPYFGTK	20	O35217|MINP1_RAT	0
GIDHPGSLK	9	P31643|SC6A6_RAT	0
SLSAASAPLAETSTPLRL	18	Q9QXU9|PCS1N_RAT	0
NMIKYIKEK	9	E9PU28|IMDH2_RAT	Oxidation
GMASKINTK	9	Q5U2Y1|GTF2I_RAT	Oxidation
TLALEVARQ	9	P01322|INS1_RAT:P01323|INS2_RAT	0
ELPKKLTKR	9	Q765A7|PGAP1_RAT	0
TLFVPFRQK	9	P60570|PANX1_RAT	0
GLLANPRVK	9	D4A2H2|SPTC1_RAT	0
SLARAGKVR	9	P62864|RS30_RAT	0
TIVDPFSSK	9	P97690|SMC3_RAT	0
SLFSRLFGK	9	P61751|ARF4_RAT	0
NLPPPPALK	9	Q62901|RERE_RAT	0
DLPLVIGSR	9	Q5M7W1|TXNIP_RAT	0
TIVSPDAGGAK	11	P60892|PRPS1_RAT	0
SLIAKINQR	9	Q63014|AKAP8_RAT	0
YLPKGVFKK	9	Q6AXQ8|MNS1_RAT	0
DLLKKFQTK	9	Q6AY96|T2FA_RAT	0
LGGGPEAGDLQT	12	P01322|INS1_RAT	0
QVADVTTSR	9	P12785|FAS_RAT	0
RLPLPGSRLK	10	Q5XI63|KIFC1_RAT	0
VVFRDPYRFKK	11	P62919|RL8_RAT	0
VIAKNPSAR	9	Q4G017|NISCH_RAT	0
ILAEVRAQY	9	Q6IG04|K2C72_RAT	0
IIAEVRAQY	9	Q6IG03|K2C73_RAT	0
DMPELYHQR	9	Q4G074|KBP_RAT	Oxidation
GLVGPNGKGK	10	Q6MG08|ABCF1_RAT	0
PLYGRGSQK	9	Q5M807|RNF5_RAT	0
GLISPYLAPK	10	Q9QXL7|NDK7_RAT	0
DIVDIKGMGTVQK	13	P20280|RL21_RAT	Oxidation
PLIHQEGNRLYR	12	Q5FWY5|AIP_RAT	0
SYPGFQAPQGLQ	12	O35314|SCG1_RAT	0
ALLKGASKK	9	Q05310|L10K_RAT	0
ILGPMFSGK	9	P27158|KITH_RAT	Oxidation
TIFFVLRKK	9	D4A612|ELOV2_RAT:D4ADY9|ELOV7_RAT	0
DIIALARKK	9	Q62950|DPYL1_RAT	0
YSPRTPDRVSETDIQRLLHGVMEQLGIARPR	31	P27682|7B2_RAT	Oxidation
PIFRIHHQK	9	O70454|BUD31_RAT	0
TLIEHAHTK	9	P35559|IDE_RAT	0
SLQEKVSKK	9	Q6AYS6|SNX17_RAT	0
SLPKPPEKGK	10	Q63406|MCF2L_RAT	0
PLPDEKTKK	9	P62193|PRS4_RAT	0
GLPEPLSQR	9	P15978|HA11_RAT	0
YLTKKYLKK	9	P47198|RL22_RAT	0
FVATAVTYK	9	B2RZD2|T126B_RAT	0
LGALFNPYFDPLQ	13	O35314|SCG1_RAT	0
NLPNQVHRK	9	Q91Y81|SEPT2_RAT	0
PPGHYTQK	8	Q5XIG4|OCAD1_RAT	0
NLPELASAR	9	P30839|AL3A2_RAT	0
SLPFSTTGK	9	Q8VHU4|ELP1_RAT	0
LAGRYSGR	8	P61354|RL27_RAT	0
IGIAKTGSGK	10	Q62780|DDX46_RAT	0
SLPKYPLGR	9	Q4R180|ORC3_RAT	0
YLMKILTER	9	P60711|ACTB_RAT:P63259|ACTG_RAT:P63269|ACTH_RAT:P62738|ACTA_RAT:P68136|ACTS_RAT:P68035|ACTC_RAT	Oxidation
SILYPATTGR	10	O35244|PRDX6_RAT	0
VLAGRYSGR	9	P61354|RL27_RAT	0
LLPEYGGTK	9	P26772|CH10_RAT	0
SIAMAARKK	9	Q62812|MYH9_RAT	Oxidation
GLPPPPRSR	9	Q4V898|RBMX_RAT	0
EVEDPQVAQLE	11	P01323|INS2_RAT	0
YLSQPRLTYK	10	P62815|VATB2_RAT	0
SVVSSVTTK	9	P51577|P2RX4_RAT	0
TPVGSGTNP	9	P12969|IAPP_RAT	0
NIIKAAPRK	9	Q5XIM9|TCPB_RAT	0
NVPDPKDVQQK	11	Q6AY05|TM175_RAT	0
FMPKKSIKK	9	P49793|NUP98_RAT	Oxidation
HLVEALYLVCGERGFFYTPM	20	P01323|INS2_RAT	Cysteinylation; Oxidation
VLYFKLRPK	9	Q9JJW3|ATPMD_RAT	0
VLPSSSSSR	9	P70478|APC_RAT	0
GEDDPDRSMKLSF	13	P10354|CMGA_RAT	Oxidation
TIIERSSAR	9	P54287|CACB3_RAT	0
NMSKFGTTK	9	D3ZIE4|FYB1_RAT	Oxidation
PLVDVVDPK	9	Q63009|ANM1_RAT	0
PQVPQLELGGGPEAGDLQ	18	P01322|INS1_RAT	0
DMPYQPFSK	9	Q6AYK8|EIF3D_RAT	Oxidation
SIVKEASQR	9	Q66H44|TM39B_RAT	0
SISGPVSTSK	10	Q2KN99|CYTSA_RAT	0
IIPRTPSSFR	10	P52590|NU107_RAT	0
PEALTRKL	8	P16638|ACLY_RAT	0
PLFGSIFSPK	10	Q8K4I6|CBY1_RAT	0
TLPNQVHRK	9	Q9JJM9|SEPT5_RAT	0
SLPSSSPASSFR	12	Q6P7A9|LYAG_RAT	0
IMPVQKQTR	9	P27952|RS2_RAT	Oxidation
KIFKLGSEKKK	11	O08815|SLK_RAT	0
IITDRQSGK	9	A7VJC2|ROA2_RAT	0
NLFKGLFGK	9	P84079|ARF1_RAT	0
SILSYLRKK	9	P47245|NRDC_RAT	0
DIPHALREK	9	Q641X8|EIF3E_RAT	0
TVPQSILTK	9	Q9QZA2|PDC6I_RAT	0
TLQPPASSR	9	P20156|VGF_RAT	0
GLSDPGKIK	9	P22449|HNF4A_RAT	0
RVFVVGVGMTK	11	P11915|NLTP_RAT	Oxidation
TLIKQFKDKKK	11	Q4V887|S39A6_RAT	0
PATHIRGK	8	Q62599|MTA1_RAT	0
ELPVSTNSR	9	Q62909|KIF2C_RAT	0
GVPPPPTVR	9	Q91V33|KHDR1_RAT	0
AYGFRDPGPQ	10	P10354|CMGA_RAT	0
ALPPAAPTGR	10	Q5EIC4|I2BPL_RAT	0
GVSTNISTK	9	P49793|NUP98_RAT	0
LALYKGK	7	P62268|RS23_RAT	0
GLPQEPTSR	9	Q63028|ADDA_RAT	0
KLHFIFRHK	9	P35565|CALX_RAT	0
LDPGKYKAK	9	Q63028|ADDA_RAT	0
VLSAHVSGR	9	P84092|AP2M1_RAT	0
IISVTKTDK	9	P17708|DCAM_RAT	0
ILLKKITEK	9	P35559|IDE_RAT	0
PLPGAQPPSILK	12	Q5PQQ2|WBP11_RAT	0
SSIRSFK	7	P07153|RPN1_RAT	0
SLIGKKGQQK	10	P0C0S7|H2AZ_RAT	0
GLPSTASGR	9	Q06486|KC1D_RAT	0
TLIRPDGEK	9	P62752|RL23A_RAT	0
GFRDPGPQL	9	P10354|CMGA_RAT	0
PGAFKTR	7	Q62812|MYH9_RAT	0
VQMEFLGSSETV	12	P12336|GTR2_RAT	Oxidation
HLPRSPPASHR	11	Q5RKI8|MITOS_RAT	0
TVPRRLGPK	9	P62755|RS6_RAT	0
SIIGKGGQRIK	11	P61980|HNRPK_RAT	0
PIFEPLPSQY	10	F1LPQ2|ASCC3_RAT	0
SIMKPVRKR	9	Q2TL32|UBR4_RAT	Oxidation
TIYDAKRFIGK	11	O35162|HSP13_RAT	0
SLPSPPAAK	9	P97541|HSPB6_RAT	0
SLPRIQSQR	9	P38650|DYHC1_RAT	0
LNQEQAEQGREHLA	14	P10362|SCG2_RAT	0
KLPVGGDRKK	10	Q8VHQ7|SYTL4_RAT	0
ILPGAGGTQR	10	Q64428|ECHA_RAT	0
HLVEALYLVCGERGFFYTP	19	P01322|INS1_RAT:P01323|INS2_RAT	Cysteinylation
REVEDPQVAQLELGGGPGAGDLQTLAL	27	P01323|INS2_RAT	0
GLPALLRAR	9	P01346|IGF2_RAT	0
GIPYTINGK	9	Q9JMI1|AACS_RAT	0
LLPDKSRQGK	10	Q8VHQ7|SYTL4_RAT	0
TLPEPNSQGQR	11	Q5BJT2|UBL3_RAT	0
EIYRIVSQK	9	P62494|RB11A_RAT:O35509|RB11B_RAT	0
VVPEKPVKK	9	Q63396|TCP4_RAT	0
GEGDSPSHI	9	P97574|STC1_RAT	0
HLVEALYLVC	10	P01322|INS1_RAT:P01323|INS2_RAT	Cysteinylation
DLIDAEQRMK	10	Q5BJL5|SBNO1_RAT	Oxidation
TLGPILKK	8	P20695|IFRD1_RAT	0
DIPKVSWTK	9	B2RYG1|FA32A_RAT	0
PPPYDKK	7	P35427|RL13A_RAT	0
DLPYPAASR	9	Q4V8D6|BRF2_RAT	0
TLSSVTSAR	9	Q6AYD4|ESAM_RAT	0
AAEHGFGV	8	P28841|NEC2_RAT	0
SVFEVDGKKNK	11	Q810T5|KAT7_RAT	0
ELGGGPGAGDLQT	13	P01323|INS2_RAT	0
TLPSTVLGK	9	O88873|GMEB2_RAT	0
PQVKEAHRK	9	Q8VIL3|ZWINT_RAT	0
ALYLVCGERGFFYTPK	16	P01322|INS1_RAT	Cysteinylation
SLPKKFQIR	9	Q5XIT0|CDKL2_RAT	0
GGGPEAGDLQT	11	P01322|INS1_RAT	0
GFRDPGPQ	8	P10354|CMGA_RAT	0
TGVAQASLGEYLFERLTLKHD	21	Q7TP54|RIPR2_RAT:P02793|FRIL1_RAT	0
GLPEGIPFR	9	Q5U2Y1|GTF2I_RAT	0
ALAVASKKK	9	Q9JLT0|MYH10_RAT	0
QVPKILSGK	9	P15207|ANDR_RAT	0
EVPKLKSGK	9	Q8VHQ7|SYTL4_RAT	0
LPFKPIKK	8	P41516|TOP2A_RAT	0
SIVPKAQEK	9	P0C6C0|SPKAP_RAT	0
TGGLPESKAGK	11	Q5XI01|LARP7_RAT	0
AMAARKK	7	Q62812|MYH9_RAT	Oxidation
AQEEADAEERRLQ	13	P20156|VGF_RAT	0
ILIPGLTQK	9	Q5I0E8|KIF22_RAT	0
PLPFPFPSK	9	Q66H58|INT14_RAT	0
ALPGAFKTR	9	Q62812|MYH9_RAT	0
SVLKPQVQK	9	Q62910|SYNJ1_RAT	0
NLLKSLIGK	9	P61206|ARF3_RAT	0
NIPPPSVNR	9	Q9Z1A6|VIGLN_RAT	0
ILPLVTGSGR	10	Q568Z4|SPCS3_RAT	0
ILPGTPLSR	9	Q62976|KCMA1_RAT	0
RLARYYKTK	9	P62278|RS13_RAT	0
PKYPLGR	7	Q4R180|ORC3_RAT	0
EIPDPASTR	9	O88884|AKAP1_RAT	0
TLPKSAKQK	9	Q6AYK8|EIF3D_RAT	0
SIPLILQSK	9	Q6AYY8|ACATN_RAT	0
VEDPQVAQLE	10	P01323|INS2_RAT	0
TLLDLIQTK	9	P52303|AP1B1_RAT:P62944|AP2B1_RAT	0
RLPVTKLHLG	10	Q5XIC0|ECI2_RAT	0
PISEPRPHTR	10	Q5XIJ6|BABA1_RAT	0
PETLKKK	7	P05426|RL7_RAT	0
LSALYARR	8	P55062|BI1_RAT	0
SVSIPSITK	9	O54874|MRCKA_RAT	0
VLASKFLKK	9	B5DFC8|EIF3C_RAT	0
TMLATGSNR	9	Q5XIA8|GHITM_RAT	Oxidation
AIIGPNGSGK	10	Q9Z1M9|SMC1A_RAT	0
LLAGPPGTGK	10	P60123|RUVB1_RAT	0
IIAGPPGTGK	10	Q641W4|RFC2_RAT	0
ALYLVCGERGF	11	P01322|INS1_RAT:P01323|INS2_RAT	Cysteinylation
VIVMAATNR	9	P46462|TERA_RAT	Oxidation
IAHPKLGK	8	P25886|RL29_RAT	0
RIYIPLPTAK	10	Q5XIK7|KATL1_RAT	0
GIYGVLNRK	9	P05197|EF2_RAT	0
DISPSGFPK	9	Q9JHY8|DNLI1_RAT	0
KVPAVPETLK	10	P05426|RL7_RAT	0
VTKYTSSK	8	Q00715|H2B1_RAT:Q00729|H2B1A_RAT	0
GIPEALTRK	9	P16638|ACLY_RAT	0
LIPPPTKTK	9	Q64560|TPP2_RAT	0
DLIGKKTQK	9	Q3B8Q1|DDX21_RAT	0
RIPKPLKQR	9	O89047|KCNH3_RAT	0
FLPFSGGAR	9	P24464|CP4AC_RAT:P08516|CP4AA_RAT	0
SLGLVLSYR	9	P52020|ERG1_RAT	0
GIPLLNTPK	9	Q5I0E8|KIF22_RAT	0
MVPMYPAFK	9	Q64610|ENPP2_RAT	Oxidation
YLISKYIRK	9	P49088|ASNS_RAT	0
GVPAPASRR	9	Q5M844|SYNE4_RAT	0
PPAFSTR	7	Q66X93|SND1_RAT	0
GLIALLSTGSK	11	Q08013|SSRG_RAT	0
SVMSIEKTRTK	11	Q99ML5|PCYOX_RAT	Oxidation
PQKFPSLR	8	Q562C2|BOP1_RAT	0
AISRFASKK	9	Q63186|EI2BD_RAT	0
FLPFKVVEK	9	P06761|BIP_RAT	0
SLVSTYTQR	9	P0C6C0|SPKAP_RAT	0
NLIGKTSER	9	P51514|HTF4_RAT	0
VIFLNTRRK	9	Q5RKI1|IF4A2_RAT	0
SIIPDYRTK	9	Q4G017|NISCH_RAT	0
SLLGVKENNKK	11	Q6AYK1|RNPS1_RAT	0
PFKPIKK	7	P41516|TOP2A_RAT	0
SLPDPGTSY	9	Q62627|PAWR_RAT	0
LLSPVTGSK	9	P17046|LAMP2_RAT	0
DMVKFGGTGR	10	Q9Z330|DNMT1_RAT	Oxidation
AIPTPGKRK	9	Q5U2M8|MDC1_RAT	0
PLATSFTGK	9	Q7TP90|ARRD4_RAT	0
DLIKDTLLK	9	P56500|UCP2_RAT	0
ELSAERPLNEQIAEAEADKI	20	P47868|SCG3_RAT	0
KESTLHLVL	9	P62982|RS27A_RAT:P62986|RL40_RAT:P0CG51|UBB_RAT:Q63429|UBC_RAT	0
TMSNKFTQK	9	P31423|GRM4_RAT	Oxidation
GPHLVEALY	9	P01322|INS1_RAT	0
VLAGAVSTK	9	P0C546|S2542_RAT	0
AVPKPTPVK	9	P41777|NOLC1_RAT	0
RLALLEPSILGPL	13	Q6P7C4|LRC26_RAT	0
PKPPEKGKGWSK	12	Q63406|MCF2L_RAT	0
NMPWFKGWK	9	P62630|EF1A1_RAT:P62632|EF1A2_RAT	Oxidation
AISPKPQSQK	10	Q4V9H5|P20L1_RAT	0
DLPKLPKLK	9	Q9EST6|AN32B_RAT	0
DISLVSTPK	9	F1MA98|TPR_RAT	0
ILASSGTDR	9	Q71UF4|RBBP7_RAT	0
IIIGDTGVGK	10	P05712|RAB2A_RAT	0
ALPGFSTPR	9	Q1AAU6|ASAP1_RAT	0
IIPASTGAAK	10	P04797|G3P_RAT	0
SLAPVNIFK	9	Q5XIM9|TCPB_RAT	0
IPHALREK	8	Q641X8|EIF3E_RAT	0
ALSEKLSLK	9	Q5M856|SPC25_RAT	0
TIAPALVSK	9	P04764|ENOA_RAT	0
TLAGRFLSK	9	Q99NI4|IPMK_RAT	0
GLPENIPFR	9	Q5U2Y1|GTF2I_RAT	0
KLPPLPVIEK	10	Q68SB1|STAU2_RAT	0
NLPANSTIK	9	Q62671|UBR5_RAT	0
RVSPIVSKK	9	F1M4A4|KIF1A_RAT	0
ILPAIFQK	8	Q5FVN2|TM41B_RAT	0
RLQPVLRQK	9	Q5XFW6|WDR6_RAT	0
ALVKPQAKKK	10	Q3T1I5|SRBP2_RAT	0
GLPEKLMQK	9	Q4KLH4|PSPC1_RAT	Oxidation
LLALYKGK	8	P62268|RS23_RAT	0
YLYKDPKQK	9	B4F769|SMAL1_RAT	0
VLSLYASGR	9	P60711|ACTB_RAT:P63259|ACTG_RAT:P63269|ACTH_RAT:P62738|ACTA_RAT:P68136|ACTS_RAT:P68035|ACTC_RAT	0
SIPAPIGTR	9	Q9ESR9|ABCA2_RAT	0
KLPVGGDRK	9	Q8VHQ7|SYTL4_RAT	0
RIPRIVGQEK	10	P09606|GLNA_RAT	0
ELASRSGLK	9	Q5EB68|KAD6_RAT	0
TQRLANF	7	P12969|IAPP_RAT	0
VLPFFVATK	9	Q6P7R8|DHB12_RAT	0
SALYARR	7	P55062|BI1_RAT	0
SILPAIFQK	9	Q5FVN2|TM41B_RAT	0
NLMEPPFQSQK	11	Q8K581|TXND9_RAT	Oxidation
FLPPPPSSR	9	Q9JKA7|HCN4_RAT	0
PRIQSQR	7	P38650|DYHC1_RAT	0
TIIDIITQR	9	P48037|ANXA6_RAT	0
VLFDNTGRGK	10	Q32Q06|AP1M1_RAT	0
LALEVARQ	8	P01322|INS1_RAT:P01323|INS2_RAT	0
SLVELTSLK	9	P36972|APT_RAT	0
GLYGGPMSLR	10	Q4KM93|TM177_RAT	Oxidation
SIIGKGGQR	9	P61980|HNRPK_RAT	0
ALAKAIEK	8	P09456|KAP0_RAT	0
GLTKHMTIK	9	P30277|CCNB1_RAT	Oxidation
IITPPPAKK	9	Q02874|H2AY_RAT	0
RIFDLGRKK	9	Q6PDV7|RL10_RAT	0
NIVPALTSK	9	D4AAT7|NNRD_RAT	0
SLPNLFQDK	9	Q76LT8|UBP48_RAT	0
ARAGKVR	7	P62864|RS30_RAT	0
ISVKGIKGR	9	P62832|RL23_RAT	0
PIPNAPIAR	9	Q62623|CDC20_RAT	0
SRMDQLAKELT	11	P10354|CMGA_RAT	Oxidation
IIAFALEGK	9	P19814|TGON3_RAT	0
ALPTGKSKK	9	Q9Z1W6|LYRIC_RAT	0
ELPSPGTKR	9	Q6AYM1|CE034_RAT	0
GIIGVKGAK	9	P61980|HNRPK_RAT	0
SIAKIGKKK	9	O08774|RGS12_RAT	0
PSKNLRNK	8	P04644|RS17_RAT	0
EVEDPQVPQLELGGGPE	17	P01322|INS1_RAT	0
LARAGKVR	8	P62864|RS30_RAT	0
PVPGQTTGR	9	Q6IUP3|ELP5_RAT	0
VAEDPNRESLD	11	P12969|IAPP_RAT	0
DIVETLRKK	9	A0A096MJY4|MEF2C_RAT	0
IIGPNGSGK	9	Q9Z1M9|SMC1A_RAT	0
DLPKANFLFK	10	Q75Q40|TOM40_RAT	0
YVIKPGNTK	9	Q4KLY2|FBX46_RAT	0
YIPPKGETK	9	P63159|HMGB1_RAT	0
VPKPGSLK	8	P52591|PO121_RAT	0
TLMKNLQTK	9	Q05096|MYO1B_RAT	Oxidation
ALVEKIRKK	9	G3V6U9|SETD3_RAT	0
PPLPGKI	7	Q75Q41|TOM22_RAT	0
SLGEIITNR	9	Q5PQK8|TBRG1_RAT	0
IIPTPPRSK	9	Q9WTZ3|MBTP1_RAT	0
ALPKVNSKR	9	Q64640|ADK_RAT	0
DLSEVGSVR	9	P30427|PLEC_RAT	0
LGGGPGAGDLQT	12	P01323|INS2_RAT	0
AIKKPLTQK	9	O54772|SMRD2_RAT	0
PQVPQLELGGGPEAGDLQT	19	P01322|INS1_RAT	0
SLLQYINQR	9	Q6P5P5|MEST_RAT	0
AEDPNRESLDF	11	P12969|IAPP_RAT	0
ILPGKTPVY	9	Q9QZ81|AGO2_RAT	0
LPGIAKKK	8	Q6RJR6|RTN3_RAT	0
SIVTVKKDK	9	Q8R500|MFN2_RAT	0
LEGEDDPDRSMKLSFRARAYGFRDPGPQ	28	P10354|CMGA_RAT	Oxidation
GPEVPPENVLGALL	14	Q9QXU9|PCS1N_RAT	0
NLPANSTIKK	10	Q62671|UBR5_RAT	0
YLIPPPTKTK	10	Q64560|TPP2_RAT	0
EVEDPQVAQL	10	P01323|INS2_RAT	0
GVSGYPTLK	9	P11598|PDIA3_RAT	0
HLVEALY	7	P01322|INS1_RAT:P01323|INS2_RAT	0
PLPQKQK	7	Q6J1Y9|UBP19_RAT	0
LPSKPAKK	8	Q3MJK5|CDK12_RAT	0
PLPPPPPPR	9	P61980|HNRPK_RAT	0
GLVLPVGGIK	10	Q3MIB4|LONP2_RAT	0
TLAVNIIAK	9	P09057|DCOR_RAT:Q63764|AZIN1_RAT	0
VIAELLSTK	9	Q63357|MYO1D_RAT	0
QLPKGNWKRK	10	Q569C3|UBP1_RAT	0
RILPKPTRK	9	P62083|RS7_RAT	0
SLLERVLMK	9	Q62717|CAPS1_RAT	Oxidation
SLPEKYNTR	9	P43245|MDR1_RAT	0
RVFQPTFITK	10	Q5XIA8|GHITM_RAT	0
AGRYSGR	7	P61354|RL27_RAT	0
TIPKLFRGK	9	Q4VSI4|UBP7_RAT	0
GIPEPPEPK	9	B2GV05|RBM5_RAT:P70501|RBM10_RAT	0
NILIPGLTQK	10	Q5I0E8|KIF22_RAT	0
PLVREVGRTK	10	P84092|AP2M1_RAT	0
SLSLFLGGR	9	Q3T1H2|NGRN_RAT	0
DPNRESLDFLL	11	P12969|IAPP_RAT	0
DLTKILSKK	9	P25977|UBF1_RAT	0
PLPVALQTR	9	Q6PCT5|PQBP1_RAT	0
IILDPQRIKMK	11	Q9JKA7|HCN4_RAT	Oxidation
SLPPGLAVK	9	P63174|RL38_RAT	0
EGEDDPDRSMKLSFRA	16	P10354|CMGA_RAT	Oxidation
FLPKMPRLR	9	Q63505|TF3C1_RAT	Oxidation
NVELDPEIQ	9	Q6IG04|K2C72_RAT:Q6IG03|K2C73_RAT	0
DMIKVLTER	9	D3ZZL9|GCC2_RAT	Oxidation
AIAAIKTKR	9	Q5XIF6|TBA4A_RAT:Q6AY56|TBA8_RAT	0
NGAKCIDHPNGYECQCATGFTGTLCDENIDNCDPDPCHHGQCQDGIDSYTCICNPG	56	Q9QW30|NOTC2_RAT	Cysteinylation; Deamidation
ALPEKVLNK	9	Q9JKB5|ARI4B_RAT	0
LVEALYLVCGERGFFYTPMS	20	P01323|INS2_RAT	Cysteinylation; Oxidation
DIIETLRKK	9	O89038|MEF2D_RAT	0
ELPVPGRAR	9	Q63259|PTPRN_RAT	0
DLIRGAKEK	9	P60868|RS20_RAT	0
RLFDVYRTK	9	Q02356|AMPD2_RAT	0
RQYLDEDMLL	10	P10362|SCG2_RAT	Oxidation
VMVEVRKEK	9	Q66X93|SND1_RAT	Oxidation
AEPRVSVR	8	P12785|FAS_RAT	0
LDPEKIKKK	9	Q9JKA9|HCN2_RAT	0
VLPKKGLTAK	10	Q68FR7|LTV1_RAT	0
VLPKLYVK	8	P62856|RS26_RAT	0
SLNVAKLLK	9	Q62825|EXOC3_RAT	0
ALPLGRKK	8	P62243|RS8_RAT	0
GLPDVHSGY	9	Q6AYT3|RTCB_RAT	0
AVAIKAMAK	9	Q3T1J1|IF5A1_RAT	Oxidation
SLAGDLRTK	9	Q8K1P7|SMCA4_RAT	0
SLPDQLVSK	9	B0BNF1|SEPT8_RAT	0
LNPVKSSK	8	P15205|MAP1B_RAT	0
VIAQAQSGTGK	11	Q5RKI1|IF4A2_RAT	0
GLAPETMKK	9	Q5PR01|PPDPF_RAT	Oxidation
PTPGKRK	7	Q5U2M8|MDC1_RAT	0
PAQQKRK	7	Q4KLG9|ZFN2B_RAT	0
SLIGAARTK	9	Q6P9U4|PLD3B_RAT	0
VFPKPFVEK	9	P0C644|VIP1_RAT	0
LGPEVPPENV	10	Q9QXU9|PCS1N_RAT	0
SIIETLRQK	9	P82995|HS90A_RAT	0
IISLMLTTK	9	P00406|COX2_RAT	Oxidation
RGPPVARAGA	10	P15473|IBP3_RAT	0
IAKINQR	7	Q63014|AKAP8_RAT	0
EIPEVAFMK	9	O88984|NXF1_RAT	Oxidation
VLPTVGEGY	9	Q64LC9|RBM4B_RAT	0
EIASVLTSR	9	Q5I0D7|PEPD_RAT	0
PLANISSEY	9	D3ZSP7|TTC3_RAT	0
MLLPVFTLK	9	Q99MH9|BBS2_RAT	Oxidation
REVEDPQVPQLELGGGPEAGDLQTLA	26	P01322|INS1_RAT	0
PIMLVGNKK	9	Q62639|RHEB_RAT	Oxidation
DLPKTLSQY	9	Q4V8A9|SG196_RAT	0
TIVNILTNR	9	Q07936|ANXA2_RAT	0
SIIKELNRR	9	A2RRU3|UTP15_RAT	0
PKKLTKR	7	Q765A7|PGAP1_RAT	0
EVAPPGSLR	9	O35779|BHE41_RAT	0
PEAFPALA	8	Q6AXS5|PAIRB_RAT	0
ALPLAQGIK	9	Q64057|AL7A1_RAT	0
NIAEALVSK	9	Q66X93|SND1_RAT	0
NLVGKVIGK	9	Q5XI81|FXR1_RAT:Q80WE1|FMR1_RAT	0
VPERAPLPPSVPSQFQ	16	P20156|VGF_RAT	0
RLIQGSILKK	10	P04961|PCNA_RAT	0
PSKPAKK	7	Q3MJK5|CDK12_RAT	0
VIPRPAGNK	9	Q5M9G6|SNIP1_RAT	0
LVSLPITKK	9	Q6P6G2|CF089_RAT	0
QVITPQLGRGR	11	Q4G017|NISCH_RAT	0
GISKEVLKK	9	Q5XI69|DHX40_RAT	0
ELYFQKTKK	9	Q5XI41|TRAM1_RAT	0
NVPKPGHKR	9	Q9QYF3|MYO5A_RAT	0
FFYTPMS	7	P01323|INS2_RAT	Oxidation
SGVAVPTSPK	10	Q9JID1|PDCD4_RAT	0
FAEGLYHFYHNGLA	14	P28841|NEC2_RAT	0
EDPQVAQLELGGGPGAGDL	19	P01323|INS2_RAT	0
GIYGVLNRKR	10	P05197|EF2_RAT	0
YLSQPRLTY	9	P62815|VATB2_RAT	0
QLPVPYHTY	9	Q4V7B8|RNF44_RAT	0
LPVKGKKTKK	10	Q02195|FGF7_RAT	0
GLIVALILSTK	11	P63081|VATL_RAT	0
TLPLPMKK	8	Q9R085|UBP15_RAT	Oxidation
ILPKPTRKSR	10	P62083|RS7_RAT	0
SLPDTVGQLK	10	Q68FV8|UBTD1_RAT	0
SLPDHVRRR	9	Q9Z330|DNMT1_RAT	0
AVPKPTPVKK	10	P41777|NOLC1_RAT	0
ELILIKNTK	9	P28480|TCPA_RAT	0
TIFGKIIRK	9	P62959|HINT1_RAT	0
QLPVPSSTR	9	Q5XIK5|RN146_RAT	0
YLPGPLQDMFKK	12	P84087|CPLX2_RAT:P63041|CPLX1_RAT	Oxidation
GLVGKPSQR	9	P22002|CAC1C_RAT	0
PLPGPPGALHR	11	Q2YDU3|OTUD5_RAT	0
LLKSQKVTKK	10	Q9Z325|DPM2_RAT	0
PRTPSSFR	8	P52590|NU107_RAT	0
VLPKYERIMQK	11	Q09426|CGT_RAT	Oxidation
YLVCGERGFFYTPK	14	P01322|INS1_RAT	Cysteinylation
ILAEMLSNR	9	P21708|MK03_RAT:P63086|MK01_RAT	Oxidation
EDPQVAQLELGGGPGAGDLQ	20	P01323|INS2_RAT	0
MLLQPNKKSVK	11	Q5FVI6|VATC1_RAT	Oxidation
FPKPEGSQDKSLHNRELSAERPLNEQIAEAEADKI	35	P47868|SCG3_RAT	0
TLPKRPTTTK	10	Q5M7W5|MAP4_RAT	0
SLPTVIMRNK	10	F1M3G7|AKP13_RAT	Oxidation
ALTKKITLK	9	E9PU28|IMDH2_RAT	0
PPPRGPR	7	Q99NI4|IPMK_RAT	0
PKVSWTK	7	B2RYG1|FA32A_RAT	0
PLSPPFSLK	9	P52591|PO121_RAT	0
ALAPLPTAR	9	Q5XIA9|KLD8B_RAT	0
FLPPSSVNK	9	P52020|ERG1_RAT	0
IDIDECAQAQHLCSQGRCENTEGSFLCICPAGFIASEEGSNCIDVDECLRPDVCRDGR	58	Q00918|LTBP1_RAT	Deamidation ; Cysteinylation
PTPPRSK	7	Q9WTZ3|MBTP1_RAT	0
REVEDPQVAQLELGGGPGAGDLQT	24	P01323|INS2_RAT	0
SIPLPIRQK	9	Q761X5|UNC5C_RAT	0
QLPKPPSTY	9	Q5PQN6|SPE39_RAT	0
ILGMAYGAK	9	P29419|ATP5I_RAT	Oxidation
RQPPPPPPP	9	P52947|PDX1_RAT	0
GISDPVTVK	9	Q62609|NOE1_RAT	0
ELLKVKEKQTK	11	Q9JLT0|MYH10_RAT	0
PKLFRGK	7	Q4VSI4|UBP7_RAT	0
NIVKNISYK	9	P28077|PSB9_RAT	0
GLPLFPLVK	9	P35559|IDE_RAT	0
SVPGSKKVI	9	Q5M7W1|TXNIP_RAT	0
TLINPPAPK	9	Q06393|CLCKA_RAT	0
AVPLPMTVR	9	Q568Z9|PHYIP_RAT:Q6AYN4|PHIPL_RAT	Oxidation
AIVKLFLKK	9	P52303|AP1B1_RAT:P62944|AP2B1_RAT	0
ALEVARQ	7	P01322|INS1_RAT:P01323|INS2_RAT	0
SLLAPIRTK	9	Q9WVR1|INP5E_RAT	0
PILDVATGR	9	Q9Z2Z8|DHCR7_RAT	0
EDPNRESLDFL	11	P12969|IAPP_RAT	0
PLVKPKIVK	9	P62912|RL32_RAT	0
SLPSYFRSR	9	P97839|DLGP4_RAT	0
GEDDPDRSMKLSFRA	15	P10354|CMGA_RAT	Oxidation
AEDPNRESLDFL	12	P12969|IAPP_RAT	0
LPPKKIIGK	9	Q4G017|NISCH_RAT	0
YLGGPTSVR	9	Q6AXV4|SAM50_RAT	0
KIPNGPSNR	9	B1WC10|FRITZ_RAT	0
FAEGLYHF	8	P28841|NEC2_RAT	0
DILPPKSEK	9	Q6AYH0|MIIP_RAT	0
RCDPACSSPACLYDNFDCYSGGRDRTCNPVYKKYCADHFADGRCDQGCNTEECGW	55	Q9R172|NOTC3_RAT	Deamidation
LCGNMFVDPGEQCDCGFPDECTDPCCDYFTCQLRPGAQCASDGPCCQNCKLQPAGWQ	57	Q9QYV0|ADA15_RAT	Deamidation
KEFMEQSE	8	Q9QZI7|TSAP1_RAT	0
VEDPQVPQLEL	11	P01322|INS1_RAT	0
PTSKRYEVPLETPR	14	Q6P7A9|LYAG_RAT	0
GDAASEAPSKDTVE	14	P10354|CMGA_RAT	0
PIFILRTTVKA	11	P35407|CXCR2_RAT	0
KIPIPTSLR	9	Q7M0E7|RM14_RAT	0
RMPGSRMTPK	10	Q7M0E7|RM14_RAT	Oxidation
TVSIPGLEK	9	Q4AEF8|COPG1_RAT	0
AYGFRDPGPQL	11	P10354|CMGA_RAT	0
PEKPVKK	7	Q63396|TCP4_RAT	0
PEALTRK	7	P16638|ACLY_RAT	0
VLGGVRSPR	9	Q5RJS8|TPST2_RAT	0
RLPLPGSRL	9	Q5XI63|KIFC1_RAT	0
GVQRPKSEK	9	O35821|MBB1A_RAT	0
IIAIPTGVK	9	P05503|COX1_RAT	0
ILPKPTRK	8	P62083|RS7_RAT	0
PWKPYILT	8	P08649|CO4_RAT	0
LSHIHRR	7	Q5U2N4|MKNK2_RAT	0
VLAYSFSRR	9	A5HK05|APBP2_RAT	0
MIFKKNTRK	9	Q8VHQ7|SYTL4_RAT	Oxidation
ELGGGPEAGDLQT	13	P01322|INS1_RAT	0
QISKYFSER	9	Q63797|PSME1_RAT	0
TIVDTGIGMTK	11	P82995|HS90A_RAT	Oxidation
TLVDTGIGMTK	11	0	Oxidation
LVKPQAKK	8	Q3T1I5|SRBP2_RAT	0
GSHLVEALY	9	P01323|INS2_RAT	0
LNAHVSKK	8	P41516|TOP2A_RAT	0
REVEDPQVAQLELGGGPGAGDLQ	23	P01323|INS2_RAT	0
LELGGGPGAGDLQT	14	P01323|INS2_RAT	0
LSPIAPRSP	9	A4GTP4|ELK1_RAT	0
SVAIPKASR	9	Q9QZI7|TSAP1_RAT	0
EIAEKALKK	9	Q8VHV7|HNRH1_RAT	0
SLEDPQTHSNR	11	0	0
ALPAMPTAR	9	Q5XIA9|KLD8B_RAT	Oxidation
MTGNNQTLILEFLLLGLPIPSEYHLLFYALFLAMYLTIILGNLLIIVLVRLDSHLHM	57	P23273|O1500_RAT	Oxidation ; Deamidation
SVAFSRSGR	9	P54313|GBB2_RAT	0
LTPDQVKRH	9	Q64578|AT2A1_RAT	0
PKFEVLDKPQS	11	P21571|ATP5J_RAT	0
TVLCQPTGGK	10	Q71TY3|RS27_RAT	Cysteinylation
DLILTGTPK	9	Q6AYQ8|FAHD1_RAT	0
PHALREK	7	Q641X8|EIF3E_RAT	0
PLPVALQTRLAKR	13	Q6PCT5|PQBP1_RAT	0
AISDVKQGR	9	Q498D9|GIPC2_RAT	0
ILPLSPLSR	9	Q3B7T6|CNEP1_RAT	0
DHPGSLK	7	P31643|SC6A6_RAT	0
SIVSVGDPK	9	Q62829|PAK3_RAT	0
GITSPESSK	9	Q4FZT2|PPME1_RAT	0
RLPGAGQRHR	10	Q5RKI3|DPOLL_RAT	0
SGHLGLPDEGNRKESKDQLSEDASKVITYL	30	P10362|SCG2_RAT	0
ELPRPGASR	9	P22288|GCH1_RAT	0
SILKIDDVVNTR	12	Q7TPB1|TCPD_RAT	0
GVPKSASER	9	P97554|DNJB9_RAT	0
LSKELRQK	8	P12749|RL26_RAT	0
GGLFSLVEELSGLKIEELTLPTVSIKLLPGVGVQLSLHTKVSLHGSGPLVGLLQLAAEVNV	61	Q05701|BPIB3_RAT	Deamidation
LPKYPLGR	8	Q4R180|ORC3_RAT	0
VISPPLGLGK	10	P54282|CAC1A_RAT	0
GLYGQTTGK	9	Q5HZY2|SAR1B_RAT	0
IMSMHNVKLFLYQILRGLAYCHRRKVLHRDLKPQNLLINERGELKLADFGLARAKSVPT	59	O35831|CDK17_RAT	Deamidation
TITPVVGKK	9	Q9JIX5|CHD8_RAT	0
TLPLPLKK	8	B2GUZ1|UBP4_RAT	0
VTAVPPKKQ	9	Q921A3|UBD_RAT	0
ILASAGQQR	9	Q68FS2|CSN4_RAT	0
APAPPKPGN	9	Q99N37|RHG17_RAT	0
RMDQLAKELT	10	P10354|CMGA_RAT	Oxidation
GHQQLYWSHPRKFGQGSRSCRVCSNRHGLIRKYGLNMCRQCFRQYAKDIGFIKLD	55	P62275|RS29_RAT	Oxidation
RIPEQILGK	9	Q01986|MP2K1_RAT	0
VCGERGFFYTP	11	P01322|INS1_RAT:P01323|INS2_RAT	Cysteinylation
VPQPPRKK	8	Q6QI89|MO4L2_RAT	0
NLPTIGAAR	9	Q3KR66|PSRC1_RAT	0
IQKTPQIQVY	10	P07151|B2MG_RAT	0
DPQVPQLELGGGPEAGD	17	P01322|INS1_RAT	0
DLPRAVISK	9	Q91VC0|DCTP1_RAT	0
EVIKQLKEK	9	Q5RK30|SBDS_RAT	0
LELGGGPEAGDLQT	14	P01322|INS1_RAT	0
RLQYGSR	7	P20717|PADI2_RAT	0
FLAGVPTPK	9	Q04827|CCND2_RAT	0
MIGLPARGK	9	Q9JJH5|F262_RAT	Oxidation
EVEDPQVPQLELGGGPEAG	19	P01322|INS1_RAT	0
KSFRKSKKK	9	Q566R3|GPTC4_RAT	0
KPFRTTT	7	Q9QYM0|MRP5_RAT	0
PPRPPSR	7	P0DJJ3|SGIP1_RAT	0
SYRCLCQAGYTGRNCESDIDDCRPNPCHNGGSCTDGVNAAFCDCLPGFQGAFCEEDINEC	60	Q07008|NOTC1_RAT	Deamidation
SMVKIPSKASAK	12	P55926|ASIC1_RAT	Oxidation
KILKPVKKK	9	P19139|CSK21_RAT	0
TVLKAGGTK	9	P09483|ACHA4_RAT	0
LNVGGTYFLTTR	12	B5DEL1|KCTD5_RAT	0
PGLPPTPVAR	10	Q5GH56|XKR7_RAT	0
PRIASNAGSIA	11	P62832|RL23_RAT	0
PLFKFIDIYEK	11	Q8VIG2|MARF1_RAT	0
KLVKYLMLK	9	Q9ES73|MAGD1_RAT	Oxidation
LLPLSGRHR	9	P56571|ES1_RAT	0
ARAEAQEAEDQQARVLAQLL	20	Q9QXU9|PCS1N_RAT	0
DPNRESLDFLLL	12	P12969|IAPP_RAT	0
VLLGETGKEKLPRYYK	16	P62282|RS11_RAT	0
PGGKPPKP	8	Q99372|ELN_RAT	0
EMDINECHSDPCQNDATCLDKIGGFTCLCMPGFKGVHCELEVNECQSNPCVNNGQ	55	Q9QW30|NOTC2_RAT	Deamidation ; Cysteinylation
KAMSQGEITK	10	Q9Z1N3|MYO9A_RAT	Deamidation
VEDPQVPQLELGGGP	15	P01322|INS1_RAT	0
SNAKNCSQILPRQPTALFQRKVVL	24	P06882|THYG_RAT	Deamidation
AVIDFIKSK	9	Q5MYT9|OASL2_RAT	0
LPPPSQPPR	9	D3ZSP7|TTC3_RAT	0
PAMSKVR	7	Q6P689|WLS_RAT	Oxidation
RITTPYMTK	9	O88828|RPAB2_RAT	Oxidation
CDSNGDCT	8	Q9Z1Y3|CADH2_RAT	Deamidation
FPKPEGSQDKSLHNRELSAERPLNEQIAEAEAD	33	P47868|SCG3_RAT	0
SLPEISTIR	9	P37199|NU155_RAT	0
LYLVCGERGFFYTPMS	16	P01323|INS2_RAT	Cysteinylation; Oxidation
MGMVCPSGTNPDDSPLYVLCCNDTCSFTWTGAEHINQDIFECRTCGLLESLCCCTEC	57	Q62671|UBR5_RAT	Oxidation ; Deamidation
DLSVQGSHK	9	Q9JKC9|SYNRG_RAT	0
KLLMDMAL	8	P49793|NUP98_RAT	0
SLPPPAASHPT	11	Q62901|RERE_RAT	0
GALFNPYFDPLQ	12	O35314|SCG1_RAT	0
KVKHNGQIWVLENDRCSVCSCQTGFVMCQRMVCDCENPTVDLSCCPECDPRLSSQCLHQN	60	Q62918|NELL2_RAT	Cysteinylation
KGKSEVGK	8	P52925|HMGB2_RAT	0
GHQHPVPT	8	Q5U2M8|MDC1_RAT	0
KIPDWFLNRQK	11	P62271|RS18_RAT	0
PIPVYPRPYL	10	Q68FS3|FBX7_RAT	0
PEPLSQR	7	P15978|HA11_RAT	0
SFQRNQLLQ	9	P10362|SCG2_RAT	0
LSWLAIIAL	9	D4ABL6|MCTP1_RAT	0
IAMAARKK	8	Q62812|MYH9_RAT	Oxidation
RLIHPKSGR	9	P29410|KAD2_RAT	0
IPKLPPPGR	9	O54898|CAC1G_RAT	0
SLTDPSKLDSG	11	P82995|HS90A_RAT	0
QPPAPVVE	8	G3V893|ZN335_RAT	0
MSENVPLPETHQFGEGVSSPKTHLGETLTPLSKAYQSLSAPFPK	44	P20156|VGF_RAT	Oxidation ; Deamidation
FIADITGSLK	10	Q5BK22|GTPB8_RAT	0
SLPKVVKRR	9	Q9Z2G8|NP1L1_RAT	0
GITEKKAIK	9	F1LNJ2|U520_RAT	0
KPRPIGK	7	Q4TU93|MRC2_RAT	0
KNQDEESQDPP	11	Q6MG08|ABCF1_RAT	0
NLSAAQTLR	9	Q6NX65|PDC10_RAT	0
DIIKYIVNR	9	O88506|STK39_RAT	0
DPDRSMKLSF	10	P10354|CMGA_RAT	Oxidation
SVIIILPLAL	10	Q9JHZ9|S38A3_RAT	0
RLPPLPVTP	9	Q3MIE4|VAT1_RAT	0
TIFAELATKK	10	P39951|CDK1_RAT	0
YRITTTF	7	Q6AXN4|NDC1_RAT	0
YFGLRPE	7	Q9JJ79|DYHC2_RAT	0
KKKNQKKP	8	Q4V887|S39A6_RAT	Deamidation
NLGGPGSSR	9	Q6MG48|PRC2A_RAT	0
TIIFIYEKRRK	11	P26453|BASI_RAT	0
LPFPQTK	7	Q71LX6|XIRP2_RAT	0
AEDPNRESLDFLLL	14	P12969|IAPP_RAT	0
LPEPLSQR	8	P15978|HA11_RAT	0
APLAKVVF	8	P62919|RL8_RAT	0
TCSARTCPPNQFSCASGRCIPISWTCDLDDDCGDRSDESASCAYPTCFPLTQFTC	55	G3V928|LRP1_RAT	Deamidation ; Cysteinylation
AYLRRIKTK	9	Q5FVC2|ARHG2_RAT	0
ALPKVNSKRQ	10	Q64640|ADK_RAT	0
SLARQPLSR	9	Q9JHY8|DNLI1_RAT	0
QCVIGTAQ	8	Q5XI63|KIFC1_RAT	0
IGKGGQRIK	9	P61980|HNRPK_RAT	0
KLSSPRGGMKK	11	P05426|RL7_RAT	Oxidation
LMRNVVRVVVLDKVTDLLLFFGKLLVVGGVGVLSFFFFSGRIKGLGKDFKNPDLNYYWLP	60	Q6MG71|CTL4_RAT	Deamidation
PLAGSKLAK	9	Q62901|RERE_RAT	0
APRSGPSVP	9	Q5PQQ2|WBP11_RAT	0
AVADSGIGR	9	Q9JIH7|WNK1_RAT	0
ITKPPVRK	8	Q9QXU8|DC1L1_RAT	0
PPLLPTPP	8	Q6RFY2|PHAR3_RAT	0
PPLIPTPP	8	0	0
SIHAIKNMR	9	Q80Z30|PPM1E_RAT	Oxidation

## Sheet: Failed KO_Rep1
Peptide	Length	Accession	PTM		Peptide Length	Frequency	%age
YHGTSQPTQTKRRLMLVAFLGASAVTASTGLLWKKAHA	38	Q6P6Q9|MICU1_RAT	Oxidation		8	46	7.12074
RLPVPKEVNR	10	Q80Z34|NREP_RAT	0		9	376	58.2043
YIISVKGIKGR	11	P62832|RL23_RAT	0		10	112	17.3375
PPAENSSAPEAEQGGAE	17	P62961|YBOX1_RAT	0		11	73	11.3003
MLIKVKTLTGK	11	Q71UE8|NEDD8_RAT	Oxidation		12	18	2.78638
PLPGAQPPSILK	12	Q5PQQ2|WBP11_RAT	0		13	10	1.54799
FVTPLTSMVVTKPEDN	16	Q63416|ITIH3_RAT	Oxidation		14	6	0.928793
PLPGAQPPSILKK	13	Q5PQQ2|WBP11_RAT	0		15	5	0.773994
RIFAPNHVVAK	11	P62718|RL18A_RAT	0			646
NLPAKAIGH	9	P04646|RL35A_RAT	0
GRDLIGIAKTGSGK	14	Q62780|DDX46_RAT	0		Total	691
ALNAHVSKK	9	P41516|TOP2A_RAT	0
AVTKYTSSK	9	Q00715|H2B1_RAT:Q00729|H2B1A_RAT	0			93.4877
SLIGSKTQIPTQR	13	P18420|PSA1_RAT	0
RVFVVGVGMTK	11	P11915|NLTP_RAT	Oxidation
SLMPVKKIGHR	11	D3ZSI8|PI51A_RAT	Oxidation
PIFKLKESTVR	11	Q5U211|SNX3_RAT	0
IVALILSTK	9	P63081|VATL_RAT	0
NVPEAFKGTKK	11	Q8R478|WBP2_RAT	0
LLYDTQKVVKR	11	Q5XIA8|GHITM_RAT	0
RLQGKPPTKK	10	Q3MIF2|LMBL2_RAT	0
VPPVQVSPLIKFGR	14	P29419|ATP5I_RAT	0
QIFVKTLTGK	10	P62986|RL40_RAT:P62982|RS27A_RAT:P0CG51|UBB_RAT:Q63429|UBC_RAT	0
AIIPSKNLRNK	11	P04644|RS17_RAT	0
DLPKVSTQPRLK	12	Q68FR7|LTV1_RAT	0
YLPGPLQDMFKK	12	P84087|CPLX2_RAT:P63041|CPLX1_RAT	Oxidation
PLPPLPEYGGKVR	13	P19511|AT5F1_RAT	0
IFVKTLTGK	9	P62986|RL40_RAT:P62982|RS27A_RAT:P0CG51|UBB_RAT:Q63429|UBC_RAT	0
PHSAVPSEAEAVLRPL	16	Q99P39|NFS1_RAT	0
RIAPSLKSQR	10	Q62902|LMAN1_RAT	0
TVFDAKRLIGR	11	P06761|BIP_RAT:P63018|HSP7C_RAT	0
RLVNAVGSGR	10	P10362|SCG2_RAT	0
LLPPLPPVTS	10	Q5U367|PLOD3_RAT	0
VLLDPGKYKAK	11	Q63028|ADDA_RAT	0
GLPAATELPTLR	12	Q5U2Z0|ZN367_RAT	0
RLVDSKAKTR	10	Q4KSH7|MP2K7_RAT	0
SVFVVGSGGFGGK	13	P97852|DHB4_RAT	0
TLLKHIANR	9	Q6MG08|ABCF1_RAT	0
KIVNGKKITTK	11	Q6AYU3|DNJB6_RAT	0
DLLKKFQTK	9	Q6AY96|T2FA_RAT	0
IQKTPQIQVYSRHPPEN	17	P07151|B2MG_RAT	0
RLPSDRSSQR	10	Q6J1Y9|UBP19_RAT	0
SVFQTTDTKSK	11	Q5RJZ6|SCOC_RAT	0
PMIDNPNYK	9	P35565|CALX_RAT	Oxidation
PLPVALQTRLAK	12	Q6PCT5|PQBP1_RAT	0
HLPDPEIFRQR	11	Q7TNK3|ZNF24_RAT	0
AVDGGLSIPHSTK	13	P09895|RL5_RAT	0
FIAHPKLGK	9	P25886|RL29_RAT	0
TMIIAIPTGVK	11	P05503|COX1_RAT	Oxidation
KLPGQPPASMGR	12	P50399|GDIB_RAT	Oxidation
SILPAIFQKK	10	Q5FVN2|TM41B_RAT	0
TVVNPKYEGK	10	P49134|ITB1_RAT	0
SLAEPRVSVR	10	P12785|FAS_RAT	0
GLLANPRVK	9	D4A2H2|SPTC1_RAT	0
KIIGAGKPWHK	11	Q62908|CSRP2_RAT	0
SVFEVDGKKNK	11	Q810T5|KAT7_RAT	0
ALIKIDVNKTR	11	Q6AYE3|TAD2A_RAT	0
NLPDPEVSRAK	11	Q5XIB5|CCD86_RAT	0
KLPGIAKKK	9	Q6RJR6|RTN3_RAT	0
VTKYTSSK	8	Q00715|H2B1_RAT:Q00729|H2B1A_RAT	0
RLPTAPCIR	9	Q4G017|NISCH_RAT	Cysteinylation
QVTQPTVGMNFKTPRGAV	18	P04644|RS17_RAT	Oxidation
KIYDQVRSGK	10	P07872|ACOX1_RAT	0
SLPSSSPASSFR	12	Q6P7A9|LYAG_RAT	0
SLLALYKGK	9	P62268|RS23_RAT	0
PANSTIKKK	9	Q62671|UBR5_RAT	0
PLADVKSEK	9	Q62733|LAP2_RAT	0
SLEDPQTHSNR	11	P34058|HS90B_RAT	0
NLPANSTIKKK	11	Q62671|UBR5_RAT	0
DLIRGAKEKNLK	12	P60868|RS20_RAT	0
YLMKILTER	9	P60711|ACTB_RAT:P63259|ACTG_RAT:P68136|ACTS_RAT:P62738|ACTA_RAT:P63269|ACTH_RAT:P68035|ACTC_RAT	Oxidation
SLLGVKENNKK	11	Q6AYK1|RNPS1_RAT	0
RLISPYKKK	9	Q5M939|HAT1_RAT	0
PLYAIPKTK	9	Q66H78|PXYP1_RAT	0
NVPEAFKGTK	10	Q8R478|WBP2_RAT	0
TLLPPKKIIGK	11	Q4G017|NISCH_RAT	0
PLSDARKLTFR	11	P30427|PLEC_RAT	0
KGPPVPPPP	9	O08839|BIN1_RAT	0
AMAPRTLLL	9	P15978|HA11_RAT	Oxidation
TLPFKPIKK	9	P41516|TOP2A_RAT	0
ALLKPTKVSAR	11	Q68FU7|COQ6_RAT	0
ALPPAFSTR	9	Q66X93|SND1_RAT	0
SIIGKGGQR	9	P61980|HNRPK_RAT	0
SIIASNKKTGVFK	13	B0K012|CMKMT_RAT	0
GIPLHVLPK	9	Q68FR7|LTV1_RAT	0
FVKTLTGK	8	P62986|RL40_RAT:P62982|RS27A_RAT:P0CG51|UBB_RAT:Q63429|UBC_RAT	0
GIIGVKGAK	9	P61980|HNRPK_RAT	0
ALSKAFKVK	9	Q63617|HYOU1_RAT	0
GISSIRSFK	9	P07153|RPN1_RAT	0
RVPKTGSAY	9	B5D5N9|CTR2_RAT	0
SIPEVGDARNK	11	A1A5S1|PRP6_RAT	0
SIIGKGGQRIK	11	P61980|HNRPK_RAT	0
RLLSPVTGSK	10	P17046|LAMP2_RAT	0
PLVDVVDPK	9	Q63009|ANM1_RAT	0
AIFKVLNEK	9	Q9QZ86|NOP58_RAT	0
KIFKLGSEKKK	11	O08815|SLK_RAT	0
PGAFKTR	7	Q62812|MYH9_RAT	0
TIVDPFSSK	9	P97690|SMC3_RAT	0
EIYRIVSQK	9	P62494|RB11A_RAT:O35509|RB11B_RAT	0
DIPHALREK	9	Q641X8|EIF3E_RAT	0
IILDPEKIKKK	11	Q9JKA9|HCN2_RAT	0
QVADVTTSR	9	P12785|FAS_RAT	0
ALTPAKVTGK	10	B2RZC9|KTAP2_RAT	0
SLPRIQSQR	9	P38650|DYHC1_RAT	0
YLISKYIRK	9	P49088|ASNS_RAT	0
VLLKSQKVTKK	11	Q9Z325|DPM2_RAT	0
KIINTKKLSAR	11	P11730|KCC2G_RAT:P08413|KCC2B_RAT:P11275|KCC2A_RAT:P15791|KCC2D_RAT	0
YLTKKYLKK	9	P47198|RL22_RAT	0
GLAKALQTK	9	P12785|FAS_RAT	0
KYLTKKYLK	9	P47198|RL22_RAT	0
HLPSPVTAQK	10	P05197|EF2_RAT	0
RLADVFNQR	9	Q5PQL4|CLP1_RAT	0
VFPKPFVEK	9	P0C644|VIP1_RAT	0
ALPIPANKR	9	O08815|SLK_RAT	0
GVPPPPTVR	9	Q91V33|KHDR1_RAT	0
NMIKYIKEK	9	E9PU28|IMDH2_RAT	Oxidation
PLPDEKTKK	9	P62193|PRS4_RAT	0
SLPKPPEKGKGWSK	14	Q63406|MCF2L_RAT	0
AISPPAVPK	9	O54888|RPA2_RAT	0
VLSLYASGR	9	P60711|ACTB_RAT:P63259|ACTG_RAT:P68136|ACTS_RAT:P62738|ACTA_RAT:P63269|ACTH_RAT:P68035|ACTC_RAT	0
ELAPYPKNK	9	Q6PCT5|PQBP1_RAT	0
GISSVIHPK	9	Q3B7D0|HEM6_RAT	0
TLIRPDGEK	9	P62752|RL23A_RAT	0
TLYSDRYTTSR	11	Q6AYN2|SARAF_RAT	0
LLPEYGGTK	9	P26772|CH10_RAT	0
RLPLPGSRLK	10	Q5XI63|KIFC1_RAT	0
GLSIPHSTK	9	P09895|RL5_RAT	0
NLFKGLFGK	9	P84079|ARF1_RAT	0
SVMSIEKTRTK	11	Q99ML5|PCYOX_RAT	Oxidation
RLAKADGIVSK	11	P05765|RS21_RAT	0
ILPLVTGSGR	10	Q568Z4|SPCS3_RAT	0
TIIEVNGKRVR	11	Q9WVC0|SEPT7_RAT	0
DVFVVGTER	9	Q5U2Y1|GTF2I_RAT	0
KIFKNFKEK	9	O35142|COPB2_RAT	0
SLPPGHYTQK	10	Q5XIG4|OCAD1_RAT	0
FLPFKVVEK	9	P06761|BIP_RAT	0
FYVPGVAPINFHQND	15	Q4KLL4|TM9S4_RAT	0
NLVGKVIGK	9	Q5XI81|FXR1_RAT:Q80WE1|FMR1_RAT	0
KLHFIFRHK	9	P35565|CALX_RAT	0
YLSQPRLTY	9	P62815|VATB2_RAT	0
AIATIKTKR	9	Q6P9V9|TBA1B_RAT:Q6AYZ1|TBA1C_RAT:P68370|TBA1A_RAT:Q68FR8|TBA3_RAT	0
SLLDPAQVQSGR	12	Q9Z272|GIT1_RAT	0
GLVGPNGKGK	10	Q6MG08|ABCF1_RAT	0
SMVGVYNGK	9	P62845|RS15_RAT	Oxidation
PLSKTPLGR	9	Q2THW7|ZDHC5_RAT	0
GLPDVHSGY	9	Q6AYT3|RTCB_RAT	0
ALVGPNGSGK	10	P36370|TAP1_RAT	0
PPAFSTR	7	Q66X93|SND1_RAT	0
KILEYISHR	9	Q561R9|LACB2_RAT	0
QLPVPYHTY	9	Q4V7B8|RNF44_RAT	0
PLADAHLTK	9	P55770|NH2L1_RAT	0
LLPEELTFK	9	Q5M934|TRUB1_RAT	0
YVIKPGNTK	9	Q4KLY2|FBX46_RAT	0
ALPGLASFR	9	P36370|TAP1_RAT	0
GLAAPAGTPR	10	Q6PEC3|YIF1B_RAT	0
GIYGVLNRKR	10	P05197|EF2_RAT	0
IGIAKTGSGK	10	Q62780|DDX46_RAT	0
GLPEGVAFK	9	Q5U2Y1|GTF2I_RAT	0
GLVGKPSQR	9	P22002|CAC1C_RAT	0
VMVEVRKEK	9	Q66X93|SND1_RAT	Oxidation
DLPYPAASR	9	Q4V8D6|BRF2_RAT	0
RIPRIVGQEK	10	P09606|GLNA_RAT	0
PSKNLRNK	8	P04644|RS17_RAT	0
SLIAKINQR	9	Q63014|AKAP8_RAT	0
SLVQRISTY	9	F1LRS8|CD2AP_RAT	0
GVSGYPTLK	9	P11598|PDIA3_RAT	0
GLPPPPRSR	9	Q4V898|RBMX_RAT	0
LLSPVTGSK	9	P17046|LAMP2_RAT	0
ALAVASKKK	9	Q9JLT0|MYH10_RAT	0
GLPEPLSQR	9	P15978|HA11_RAT	0
PLVKPKIVK	9	P62912|RL32_RAT	0
VAYWRQAGLSYIRFSQICAKAVRDALKTEFKANAEKTSGTSIKTVKIKKE	50	P29418|ATP5E_RAT	0
PKFEVLDKPQS	11	P21571|ATP5J_RAT	0
SLPATHIRGK	10	Q62599|MTA1_RAT	0
QVITPQLGRGR	11	Q4G017|NISCH_RAT	0
FISKFLRTK	9	Q63073|BTG1_RAT	0
PIFEPLPSQY	10	F1LPQ2|ASCC3_RAT	0
DLPKLPKLK	9	Q9EST6|AN32B_RAT	0
GISDPVTVK	9	Q62609|NOE1_RAT	0
GLPQEPTSR	9	Q63028|ADDA_RAT	0
IISVTKTDK	9	P17708|DCAM_RAT	0
SLVSTYTQR	9	P0C6C0|SPKAP_RAT	0
IIPSKNLRNK	10	P04644|RS17_RAT	0
IITDRQSGK	9	A7VJC2|ROA2_RAT	0
SLYKEGHSK	9	D3ZD32|CHD5_RAT	0
PPPYHTFEEPSYVKVK	16	P05503|COX1_RAT	0
SLARQPLSR	9	Q9JHY8|DNLI1_RAT	0
TIIDIITQR	9	P48037|ANXA6_RAT	0
SISGPVSTSK	10	Q2KN99|CYTSA_RAT	0
EVPQPPRKK	9	Q6QI89|MO4L2_RAT	0
QLPKPPSTY	9	Q5PQN6|SPE39_RAT	0
ALPGAFKTR	9	Q62812|MYH9_RAT	0
DMPYQPFSK	9	Q6AYK8|EIF3D_RAT	Oxidation
VPLGPFLGK	9	P25093|FAAA_RAT	0
TIVDTGIGMTK	11	P82995|HS90A_RAT	Oxidation
TLVDTGIGMTK	11	P34058|HS90B_RAT	Oxidation
GLIALLSTGSK	11	Q08013|SSRG_RAT	0
SIISVTKTDK	10	P17708|DCAM_RAT	0
IIPASTGAAK	10	P04797|G3P_RAT	0
ALPFPSISK	9	Q5U2M8|MDC1_RAT	0
AIKKPLTQK	9	O54772|SMRD2_RAT	0
LAGRYSGR	8	P61354|RL27_RAT	0
ALPPAAPTGR	10	Q5EIC4|I2BPL_RAT	0
NITLPAHKK	9	O70511|ANK3_RAT	Deamidation
SLPDPGTSY	9	Q62627|PAWR_RAT	0
RGPPVARAGA	10	P15473|IBP3_RAT	0
LEERPQRKAQPSQAADEPAEKADEPMEH	28	P18420|PSA1_RAT	Oxidation
DLSEVGSVR	9	P30427|PLEC_RAT	0
KISPYYRTK	9	P0C606|SGF29_RAT	0
EVAPPGSLR	9	O35779|BHE41_RAT	0
SLVKRLGDK	9	O08629|TIF1B_RAT	0
SLGEIITNR	9	Q5PQK8|TBRG1_RAT	0
IQKTPQIQVY	10	P07151|B2MG_RAT	0
TVPQSILTK	9	Q9QZA2|PDC6I_RAT	0
ALPEKVLNK	9	Q9JKB5|ARI4B_RAT	0
RLPPPPDQL	9	Q66HA5|C2D1A_RAT	0
SIMKPVRKR	9	Q2TL32|UBR4_RAT	Oxidation
PATHIRGK	8	Q62599|MTA1_RAT	0
SIAMVVTSR	9	Q6GVH5|GGNB2_RAT	Oxidation
ILYGPPGTGK	10	P62193|PRS4_RAT	0
LLYGPPGTGK	10	0	0
ILASSGTDR	9	Q71UF4|RBBP7_RAT	0
TEKSLSHSPG	10	P20760|IGG2A_RAT:P20759|IGHG1_RAT	0
NIINSSITTK	10	Q6P502|TCPG_RAT	0
PLPHHFGTVR	10	P86410|RLGPB_RAT	0
PISEETVKLLK	11	Q3B8Q1|DDX21_RAT	0
SLPKVVKR	8	Q9Z2G8|NP1L1_RAT	0
QISAPQSNK	9	Q66HC5|NUP93_RAT	0
VTPLTSMVVTKPEDN	15	Q63416|ITIH3_RAT	Oxidation
PLANISSEY	9	D3ZSP7|TTC3_RAT	0
SLPKYPLGR	9	Q4R180|ORC3_RAT	0
NLPAKAIGHR	10	P04646|RL35A_RAT	0
DMVKFGGTGR	10	Q9Z330|DNMT1_RAT	Oxidation
GVSTNISTK	9	P49793|NUP98_RAT	0
RIYIPLPSAK	10	Q6E0V2|KTNA1_RAT	0
ALPTEKITKK	10	Q9Z2Q1|SC31A_RAT	0
KIAFAITAIKGVGR	14	P62271|RS18_RAT	0
PMSPIIHPR	9	D3ZS28|RBL1_RAT	Oxidation
YIPPKGETK	9	P63159|HMGB1_RAT	0
EIPDPASTR	9	O88884|AKAP1_RAT	0
KLPEEVVKK	9	F1LNJ2|U520_RAT	0
PRIQSQR	7	P38650|DYHC1_RAT	0
ALPGFSTPR	9	Q1AAU6|ASAP1_RAT	0
EIAEAYLGK	9	P63018|HSP7C_RAT	0
GIYGVLNRK	9	P05197|EF2_RAT	0
VLPSSSSSR	9	P70478|APC_RAT	0
LPGGAVPPPPP	11	F1M775|DIAP1_RAT	0
SILPAIFQK	9	Q5FVN2|TM41B_RAT	0
SISQTVTGR	9	Q9JKS6|PCLO_RAT	0
AVAAVGRPR	9	Q6AYN2|SARAF_RAT	0
VLAGRYSGR	9	P61354|RL27_RAT	0
ALTGVGSGR	9	Q6AY79|HGH1_RAT	0
YLIPPPTKTK	10	Q64560|TPP2_RAT	0
VVPEKPVKK	9	Q63396|TCP4_RAT	0
IIIGDTGVGK	10	P05712|RAB2A_RAT	0
ILPAIFQKK	9	Q5FVN2|TM41B_RAT	0
RLVGIISSR	9	E9PU28|IMDH2_RAT	0
SLAGDLRTK	9	Q8K1P7|SMCA4_RAT	0
PLPGYLPPTK	10	O70260|PIAS3_RAT	0
ILGMAYGAK	9	P29419|ATP5I_RAT	Oxidation
RLPVTKLHLG	10	Q5XIC0|ECI2_RAT	0
TLPEPNSQGQR	11	Q5BJT2|UBL3_RAT	0
YLLKTGSER	9	Q4V882|EPN3_RAT	0
YLIKTGSER	9	Q9Z1Z3|EPN2_RAT:O88339|EPN1_RAT	0
SLARAGKVR	9	P62864|RS30_RAT	0
VIAKNPSAR	9	Q4G017|NISCH_RAT	0
DLAKIIQTK	9	D3ZH22|SWET1_RAT	0
QLPVPSSTR	9	Q5XIK5|RN146_RAT	0
TLPKPVQK	8	Q68SB1|STAU2_RAT	0
SIFSKFTSK	9	O08679|MARK2_RAT	0
DIIETLRKK	9	O89038|MEF2D_RAT	0
TIFVPNTGK	9	Q9R1Z0|VDAC3_RAT	0
EIPEVAFMK	9	O88984|NXF1_RAT	Oxidation
GIPYTINGK	9	Q9JMI1|AACS_RAT	0
SIPEVGDAR	9	A1A5S1|PRP6_RAT	0
SLIGKKGQQK	10	P0C0S7|H2AZ_RAT	0
TLIEPVSRSR	10	Q63768|CRK_RAT	0
FLPQKFPSLR	10	Q562C2|BOP1_RAT	0
VLPFFVATK	9	Q6P7R8|DHB12_RAT	0
VLGGPGAGK	9	Q4KM73|KCY_RAT	0
KEYTLDVY	8	Q4KM49|SYYC_RAT	0
AISKYFSER	9	Q63798|PSME2_RAT	0
HLPTEVTEK	9	P15205|MAP1B_RAT	0
AVPLPMTVR	9	Q568Z9|PHYIP_RAT:Q6AYN4|PHIPL_RAT	Oxidation
LPFKPIKK	8	P41516|TOP2A_RAT	0
FLPKMPRLR	9	Q63505|TF3C1_RAT	Oxidation
YITKVLKGK	9	Q569A6|ERD21_RAT:Q5U305|ERD22_RAT	0
SLPFSTTGK	9	Q8VHU4|ELP1_RAT	0
LVSNLNPERVTPQSL	15	Q00438|PTBP1_RAT	0
NLPNQVYRK	9	Q9WVC0|SEPT7_RAT	0
NILIPGLTQK	10	Q5I0E8|KIF22_RAT	0
GIPEPPEPK	9	P70501|RBM10_RAT:B2GV05|RBM5_RAT	0
QVLKFTKGK	9	P41777|NOLC1_RAT	0
EIAEKALKK	9	Q6AY09|HNRH2_RAT:Q8VHV7|HNRH1_RAT	0
VLFDNTGRGK	10	Q32Q06|AP1M1_RAT	0
VLNPVKSSK	9	P15205|MAP1B_RAT	0
SIIETLRQK	9	P82995|HS90A_RAT	0
SLPNLFQDK	9	Q76LT8|UBP48_RAT	0
SLPFILHEK	9	B5D5N9|CTR2_RAT	0
TLPDTVLSH	9	Q9Z2L9|NDRG4_RAT	0
MLPSKPAKK	9	Q3MJK5|CDK12_RAT	Oxidation
DLIRGAKEK	9	P60868|RS20_RAT	0
PLPPPPPPR	9	P61980|HNRPK_RAT	0
PLSKELRQK	9	P12749|RL26_RAT	0
PRIASNAGSIA	11	P62832|RL23_RAT	0
PKYPLGR	7	Q4R180|ORC3_RAT	0
NIVKNISYK	9	P28077|PSB9_RAT	0
VLAGAVSTK	9	P0C546|S2542_RAT	0
ILIPGLTQK	9	Q5I0E8|KIF22_RAT	0
RLIQGSILKK	10	P04961|PCNA_RAT	0
GGLSIPHSTK	10	P09895|RL5_RAT	0
ALTKKITLK	9	E9PU28|IMDH2_RAT	0
TIVNILTNR	9	Q07936|ANXA2_RAT	0
GIPIPVTPK	9	P09034|ASSY_RAT	0
TIAPALVSK	9	P04764|ENOA_RAT	0
GIPEPAHAY	9	Q5U2U2|CRKL_RAT	0
LNVGGTYFLTTR	12	B5DEL1|KCTD5_RAT	0
SIAMAARKK	9	Q62812|MYH9_RAT	Oxidation
TLAVNIIAK	9	P09057|DCOR_RAT:Q63764|AZIN1_RAT	0
AQAKAPAQAPKGAQAPVKAP	20	P25886|RL29_RAT	0
PQASLSPSY	9	Q9WTZ3|MBTP1_RAT	0
ILPAIFQK	8	Q5FVN2|TM41B_RAT	0
SMIRVGTNY	9	Q5FWT8|RCOR2_RAT	Oxidation
KLPHRLIEK	9	O35779|BHE41_RAT	0
DISAPGSPR	9	Q68FR7|LTV1_RAT	0
AVPKPTPVK	9	P41777|NOLC1_RAT	0
QLIKDYREK	9	P68255|1433T_RAT	0
ASGGGVPTDEEQATGLEREIMIAAQRGLD	29	P12075|COX5B_RAT	Oxidation
SLIGAARTK	9	Q6P9U4|PLD3B_RAT	0
PLPVALQTRLA	11	Q6PCT5|PQBP1_RAT	0
NLPPPPALK	9	Q62901|RERE_RAT	0
ALPPLPGKI	9	Q75Q41|TOM22_RAT	0
KVPAVPETLK	10	P05426|RL7_RAT	0
VLPKKGLTAK	10	Q68FR7|LTV1_RAT	0
TLAGRFLSK	9	Q99NI4|IPMK_RAT	0
SLLGPPPGGGGR	12	Q9JKA8|HCN3_RAT	0
NLPELASAR	9	P30839|AL3A2_RAT	0
SIVKEASQR	9	Q66H44|TM39B_RAT	0
SIIPDYRTK	9	Q4G017|NISCH_RAT	0
RQPPPPPPP	9	P52947|PDX1_RAT	0
GLPEGIPFRR	10	Q5U2Y1|GTF2I_RAT	0
PLFANPTSK	9	Q4V9H5|P20L1_RAT	0
ELPKKLTKR	9	Q765A7|PGAP1_RAT	0
KIMKDILEK	9	P82995|HS90A_RAT	Oxidation
SLPSPPAAK	9	P97541|HSPB6_RAT	0
QQPTAVQV	8	Q62725|NFYC_RAT	0
GLYGGPMSLR	10	Q4KM93|TM177_RAT	Oxidation
SVAKIVSDR	9	P49816|TSC2_RAT	0
AVPKPTPVKK	10	P41777|NOLC1_RAT	0
TLQPPASSR	9	P20156|VGF_RAT	0
GIPLLNTPK	9	Q5I0E8|KIF22_RAT	0
AISDVKQGR	9	Q498D9|GIPC2_RAT	0
RILPKPTRK	9	P62083|RS7_RAT	0
VQPYAFTTK	9	Q99P77|NOG1_RAT	0
RLVSQDGRSK	10	P13383|NUCL_RAT	0
GLPSTASGR	9	Q06486|KC1D_RAT	0
PETEQVNGLF	10	P27653|C1TC_RAT	0
GLPEGIPFR	9	Q5U2Y1|GTF2I_RAT	0
SLNVAKLLK	9	Q62825|EXOC3_RAT	0
TVSIPGLEK	9	Q4AEF8|COPG1_RAT	0
EILKWYLNK	9	Q925S8|YMEL1_RAT	0
SQPKPLKRFK	10	Q5M9H1|LRC41_RAT	0
RLSPSPTSQR	10	P48679|LMNA_RAT	0
TLLVHRKGSTR	11	Q6AYT3|RTCB_RAT	0
ELPSPGTKR	9	Q6AYM1|CE034_RAT	0
IIFKNSKTGK	10	Q04931|SSRP1_RAT	0
KIPNGPSNR	9	B1WC10|FRITZ_RAT	0
GLPDARFGSR	10	M0R7T9|TBC12_RAT	0
ELASRSGLK	9	Q5EB68|KAD6_RAT	0
TLPLPMKKER	10	Q9R085|UBP15_RAT	Oxidation
DLPRAVISK	9	Q91VC0|DCTP1_RAT	0
TPVGSGTNP	9	P12969|IAPP_RAT	0
SILYPATTGR	10	O35244|PRDX6_RAT	0
GIPEALTRKL	10	P16638|ACLY_RAT	0
IISLMLTTK	9	P00406|COX2_RAT	Oxidation
PLTGISKPK	9	D3ZS28|RBL1_RAT	0
TLFKSKISRK	10	Q9QZR6|SEPT9_RAT	0
SLPDTVGQLK	10	Q68FV8|UBTD1_RAT	0
SVPKVETVK	9	Q07205|IF5_RAT	0
ILPGTPLSR	9	Q62976|KCMA1_RAT	0
RLPGTAGTQPR	11	Q3B7D0|HEM6_RAT	0
TLQKPSEKK	9	Q3B8Q1|DDX21_RAT	0
DMPELYHQR	9	Q4G074|KBP_RAT	Oxidation
TLPLPLKK	8	B2GUZ1|UBP4_RAT	0
AILAVKSTR	9	Q9QZA1|PHLA1_RAT	0
TLPKIPYVK	9	P63079|GBRB3_RAT:P15431|GBRB1_RAT:P63138|GBRB2_RAT	0
AAEHGFGV	8	P28841|NEC2_RAT	0
PIPSDSTRRK	10	P13471|RS14_RAT	0
GFRDPGPQL	9	P10354|CMGA_RAT	0
GLPSTLFTPR	10	Q4KSH7|MP2K7_RAT	0
SLVGQTSPK	9	Q9QZ86|NOP58_RAT	0
SIIKELNRR	9	A2RRU3|UTP15_RAT	0
KLSPSPSSR	9	P70615|LMNB1_RAT	0
FLPPPPSSR	9	Q9JKA7|HCN4_RAT	0
VVFRDPYRFKK	11	P62919|RL8_RAT	0
GLPEGVPFR	9	Q5U2Y1|GTF2I_RAT	0
YVIKPGNTKEK	11	Q4KLY2|FBX46_RAT	0
NLPPPPALR	9	P54258|ATN1_RAT	0
GVPAPASRR	9	Q5M844|SYNE4_RAT	0
YLPLPTPK	8	O35162|HSP13_RAT	0
SIPAPIGTR	9	Q9ESR9|ABCA2_RAT	0
RLPLPGSRL	9	Q5XI63|KIFC1_RAT	0
IIPTAPLYK	9	Q6IRE4|TS101_RAT	0
DLIKDTLLK	9	P56500|UCP2_RAT	0
TIPKLFRGK	9	Q4VSI4|UBP7_RAT	0
TLGPILKK	8	P20695|IFRD1_RAT	0
KLLSKPNVK	9	Q5U2Y3|MPP7_RAT	0
VLMEQPPLR	9	P38650|DYHC1_RAT	Oxidation
AAVPSGASTGIYEALELR	18	P04764|ENOA_RAT	0
AVPQPVPASK	10	Q5XI70|PCGF6_RAT	0
NLIGKTSER	9	P51514|HTF4_RAT	0
TLPSTVLGK	9	O88873|GMEB2_RAT	0
ELPVSTNSR	9	Q62909|KIF2C_RAT	0
AVAIKAMAK	9	Q3T1J1|IF5A1_RAT	Oxidation
IIPPAAPLSGR	11	Q9JIH7|WNK1_RAT	0
GLPENIPFR	9	Q5U2Y1|GTF2I_RAT	0
TLIRPDGEKK	10	P62752|RL23A_RAT	0
GIPEALTRK	9	P16638|ACLY_RAT	0
ALPLAQGIK	9	Q64057|AL7A1_RAT	0
GLVLPVGGIK	10	Q3MIB4|LONP2_RAT	0
PIPANKR	7	O08815|SLK_RAT	0
KLIPPQPTGR	10	Q8K1P7|SMCA4_RAT	0
TVTAMDVVYALK	12	P62804|H4_RAT	0
LALYKGK	7	P62268|RS23_RAT	0
TLPAPNSLQK	10	Q4KM52|BLNK_RAT	0
SIVSVGDPK	9	Q62829|PAK3_RAT	0
SIVTVKKDK	9	Q8R500|MFN2_RAT	0
GLSSVPSMR	9	Q920L7|ELOV5_RAT	Oxidation
ALSEKLSLK	9	Q5M856|SPC25_RAT	0
ALAKAIEK	8	P09456|KAP0_RAT	0
VEVSVTTSK	9	O08815|SLK_RAT	0
VLPTVGEGY	9	Q64LC9|RBM4B_RAT	0
GLSREVQQK	9	Q5XFX0|TAGL2_RAT	0
TLMKNLQTK	9	Q05096|MYO1B_RAT	Oxidation
YVPYVGDSK	9	Q6AYK3|INO1_RAT	0
NIVPALTSK	9	D4AAT7|NNRD_RAT	0
GLVGVYNGK	9	Q99ML5|PCYOX_RAT	0
VIVMAATNR	9	0	Oxidation
ILTGTKKLTNK	11	Q64559|BACH_RAT	0
NVELDPEIQ	9	Q6IG04|K2C72_RAT	0
KLVDVVKKK	9	P41516|TOP2A_RAT	0
RIHDPQLLTER	11	P15178|SYDC_RAT	0
VLPPTNVGSNTY	12	P12969|IAPP_RAT	0
ILPGKTPVY	9	Q9QZ81|AGO2_RAT	0
PFKPIKK	7	P41516|TOP2A_RAT	0
PVPGQTTGR	9	Q6IUP3|ELP5_RAT	0
DIVDIKGMGTVQK	13	P20280|RL21_RAT	Oxidation
ILPGAGGTQR	10	Q64428|ECHA_RAT	0
KLPEPPASL	9	Q5XI96|RNH2B_RAT	0
AVPTVTGPK	9	Q66HA5|C2D1A_RAT	0
RLTWPTRTGR	10	Q6AYK3|INO1_RAT	0
SLIGESQSGGK	11	Q5BJL5|SBNO1_RAT	0
EIIDLVLDR	9	Q6P9V9|TBA1B_RAT:Q6AYZ1|TBA1C_RAT:P68370|TBA1A_RAT	0
ATIKTKR	7	Q6P9V9|TBA1B_RAT:Q6AYZ1|TBA1C_RAT:P68370|TBA1A_RAT:Q68FR8|TBA3_RAT	0
ELPVPGRAR	9	Q63259|PTPRN_RAT	0
SVPSPRSLQGK	11	P16638|ACLY_RAT	0
IIAIPTGVK	9	P05503|COX1_RAT	0
ALSKPTEKK	9	O35783|CALU_RAT	0
TIPKVTIK	8	O08619|F13A_RAT	0
GLSDSPTYK	9	Q5M971|AF1Q_RAT	0
LPAKAIGH	8	P04646|RL35A_RAT	0
RVFQPTFITK	10	Q5XIA8|GHITM_RAT	0
PLPPPPPPRG	10	P61980|HNRPK_RAT	0
PEGIPFRR	8	Q5U2Y1|GTF2I_RAT	0
SLPEKYNTR	9	P43245|MDR1_RAT	0
IIAFALEGK	9	P19814|TGON3_RAT	0
PDARFGSR	8	M0R7T9|TBC12_RAT	0
QIVGPPRKK	9	O35987|NSF1C_RAT	0
NIPPPSVNR	9	Q9Z1A6|VIGLN_RAT	0
SLLGPPPGGGGRR	13	Q9JKA8|HCN3_RAT	0
GLPLFPLVK	9	P35559|IDE_RAT	0
IIGPNGSGK	9	Q9Z1M9|SMC1A_RAT	0
TLPVAPRTR	9	Q7TMD5|ZC3HE_RAT	0
DIIALARKK	9	Q62950|DPYL1_RAT	0
IIPTPPRSK	9	Q9WTZ3|MBTP1_RAT	0
DLIGKKTQK	9	Q3B8Q1|DDX21_RAT	0
DISLVSTPK	9	F1MA98|TPR_RAT	0
LIPPPTKTK	9	Q64560|TPP2_RAT	0
DLPKANFLFK	10	Q75Q40|TOM40_RAT	0
PPMEAAGFTAQ	11	P62630|EF1A1_RAT	Oxidation
KLPPLPVIEK	10	Q68SB1|STAU2_RAT	0
RIAKDLRQK	9	Q5U4F0|RRP8_RAT	0
TIVSPDAGGAK	11	P60892|PRPS1_RAT	0
EIITDRQSGK	10	A7VJC2|ROA2_RAT	0
NLPSGPSLK	9	O54888|RPA2_RAT	0
YTVTTVTT	8	Q4V7B8|RNF44_RAT	0
DLIGIAKTGSGK	12	Q62780|DDX46_RAT	0
VAHFTFQPD	9	P35738|ODBB_RAT	0
VSLLIILPLA	10	A2VCW5|S38A5_RAT	0
VLYENPNLK	9	P38650|DYHC1_RAT	0
YLYKDPKQK	9	B4F769|SMAL1_RAT	0
PSKPAKK	7	Q3MJK5|CDK12_RAT	0
AGRYSGR	7	P61354|RL27_RAT	0
SGVHTFPAVLQ	11	P20760|IGG2A_RAT:P20759|IGHG1_RAT	0
SLLAPIRTK	9	Q9WVR1|INP5E_RAT	0
PLPVALQTR	9	Q6PCT5|PQBP1_RAT	0
PPPYDKK	7	P35427|RL13A_RAT	0
QMMLIHTPK	9	P05504|ATP6_RAT	Oxidation
SLLQYINQR	9	Q6P5P5|MEST_RAT	0
EIASVLTSR	9	Q5I0D7|PEPD_RAT	0
FLPSPVVIK	9	B5DF89|CUL3_RAT	0
TIFVPNTGKKSGK	13	Q9R1Z0|VDAC3_RAT	0
SIIQSVGYR	9	O54952|BRCA1_RAT	0
SLVELTSLK	9	P36972|APT_RAT	0
VVGPVGAGK	9	O88269|MRP6_RAT	0
GMIGELISKR	10	Q62640|GRID1_RAT	Oxidation
RIPEQILGK	9	Q01986|MP2K1_RAT	0
TMLATGSNR	9	Q5XIA8|GHITM_RAT	Oxidation
PEKVLNK	7	Q9JKB5|ARI4B_RAT	0
AAYKLVLIRHGESA	14	P25113|PGAM1_RAT	0
LGAGVPPPPPP	11	F1LVW7|DIAP3_RAT	0
VIPRPAGNK	9	Q5M9G6|SNIP1_RAT	0
SSGPTSLFAVTVAPPGAR	18	Q6IMY8|HNRPU_RAT	0
PEALTRKL	8	P16638|ACLY_RAT	0
PLSIIPDYRTK	11	Q4G017|NISCH_RAT	0
TLINPPAPK	9	Q06393|CLCKA_RAT	0
MLINGGSER	9	P15205|MAP1B_RAT	Oxidation
SGVAVPTSPK	10	Q9JID1|PDCD4_RAT	0
VLGPVPLTR	9	Q5HZA4|LYSM1_RAT	0
FLPPSSVNK	9	P52020|ERG1_RAT	0
GISAFLMQK	9	Q9JL55|GDE1_RAT	Oxidation
PKVSWTK	7	B2RYG1|FA32A_RAT	0
SVSIPSITK	9	O54874|MRCKA_RAT	0
PEALTRK	7	P16638|ACLY_RAT	0
LVSLPITKK	9	Q6P6G2|CF089_RAT	0
SLTSTAGTKK	10	P41516|TOP2A_RAT	0
VIPPPPPPP	9	F1M775|DIAP1_RAT	0
IATIKTKR	8	Q6P9V9|TBA1B_RAT:Q6AYZ1|TBA1C_RAT:P68370|TBA1A_RAT:Q68FR8|TBA3_RAT	0
AHAAVIVPP	9	F1MAB7|DGKI_RAT	0
ILPPTRPTDK	10	P62630|EF1A1_RAT	0
RPPLPPPPP	9	D4A7T3|BRDT_RAT	0
SIIDVEGIVR	10	P15178|SYDC_RAT	0
GIPPPYDKK	9	P35427|RL13A_RAT	0
PSKPVNK	7	P40190|IL6RB_RAT	0
KIFKLGSEK	9	O08815|SLK_RAT	0
NLPANSTIK	9	Q62671|UBR5_RAT	0
PKLFRGK	7	Q4VSI4|UBP7_RAT	0
LNPVKSSK	8	P15205|MAP1B_RAT	0
IIPTLPSDK	9	P97831|TWST2_RAT	0
SLPSIVNDK	9	Q562C7|PUM3_RAT	0
KSIIVTKDR	9	P97527|CNTN5_RAT	0
SIFSPEGKFKTK	12	O70277|TRIM3_RAT	0
YLPQPIYR	8	Q1H5H1|SELT_RAT	0
SLPSYFRSR	9	P97839|DLGP4_RAT	0
PALAATVF	8	Q9EQ60|CAC1H_RAT	0
TPTQTNGSNVPFKPRGR	17	Q5U2Y1|GTF2I_RAT	0
GNPTVEVDLYTAK	13	P04764|ENOA_RAT	0
PPKLRRLYG	9	A6YP92|ARX_RAT	0
FFYTPMS	7	P01323|INS2_RAT	Oxidation
EINKNPKYK	9	Q05096|MYO1B_RAT	0
NLLKSLIGK	9	P61206|ARF3_RAT	0
TVPLSATSR	9	P18596|AT2A3_RAT	0
PEVGDARNK	9	A1A5S1|PRP6_RAT	0
YSLAPGTH	8	D4ACX8|PCD16_RAT	0
SILARATSR	9	Q5I0I8|NOC4L_RAT	0
AISPKPQSQK	10	Q4V9H5|P20L1_RAT	0
EASEAYLV	8	P84245|H33_RAT	0
AIIGPNGSGK	10	Q9Z1M9|SMC1A_RAT	0
SVAPAPTQR	9	O35158|CDON_RAT	0
LSHLLVLGLY	10	P26770|ADCY4_RAT	0
APATVVLVS	9	Q8VIG2|MARF1_RAT	0
IRLVFSKTY	9	D4A2H2|SPTC1_RAT	0
AIFKNVKMK	9	O88871|GABR2_RAT	Oxidation
VIFLNTRRK	9	Q5RKI1|IF4A2_RAT	0
TVPRRLGPK	9	P62755|RS6_RAT	0
PEAFPALA	8	Q6AXS5|PAIRB_RAT	0
YLPKGVFKK	9	Q6AXQ8|MNS1_RAT	0
DLILTGTPK	9	Q6AYQ8|FAHD1_RAT	0
NIIKAAPRK	9	Q5XIM9|TCPB_RAT	0
ERGFFYTP	8	P01323|INS2_RAT	0
PLPPLPEYGGK	11	P19511|AT5F1_RAT	0
ALPDRGIAK	9	O08836|IGBP1_RAT	0
PPKKIIGK	8	Q4G017|NISCH_RAT	0
VQVLVPLPQ	9	O35964|SH3G1_RAT	0
HGNNLESI	8	Q8R5M3|LRC15_RAT	0
IIPRTPSSFR	10	P52590|NU107_RAT	0
IGKTSER	7	P51514|HTF4_RAT	0
GLPSFYRSY	9	Q4FZZ1|PXK_RAT	0
SLIDLAGSER	10	Q4KLL9|KI18B_RAT	0
TLPKRPTTTK	10	Q5M7W5|MAP4_RAT	0
IGKGGQRIK	9	P61980|HNRPK_RAT	0
VLPKLYVK	8	P62856|RS26_RAT	0
ELPFKSTIR	9	Q6DTM3|AHI1_RAT	0
SLPTPKGGKY	10	Q6VEU1|NOB1_RAT	0
VKPKIVK	7	P62912|RL32_RAT	0
HTEKSLSHSPG	11	P20760|IGG2A_RAT:P20759|IGHG1_RAT	0
TLIPHDFGMKK	11	P27008|PARP1_RAT	Oxidation
SMVKIPSKASAK	12	P55926|ASIC1_RAT	Oxidation
DISPSGFPK	9	Q9JHY8|DNLI1_RAT	0
RINKALDRTK	10	Q9JLT0|MYH10_RAT	0
NLPANSTIKK	10	Q62671|UBR5_RAT	0
ILPLSPLSR	9	Q3B7T6|CNEP1_RAT	0
PGVLLILLL	9	Q99372|ELN_RAT	0
QISKYFSER	9	Q63797|PSME1_RAT	0
DLPLVIGSR	9	Q5M7W1|TXNIP_RAT	0
FLIGKVYKK	9	Q4V8A2|CDC27_RAT	0
DIPDALSER	9	B1H267|SNX5_RAT	0
PAFPAGAGF	9	Q9JIM4|DUS12_RAT	0
VLAYSFSRR	9	A5HK05|APBP2_RAT	0
AEPRVSVR	8	P12785|FAS_RAT	0
TKYTSSK	7	Q00715|H2B1_RAT:Q00729|H2B1A_RAT	0
PAKTMQGS	8	Q9QZA2|PDC6I_RAT	0
APTGAPGLAPP	11	Q9Z0N7|KCNQ1_RAT	0
PGPSLRPQN	9	Q6MG48|PRC2A_RAT	Deamidation
PAHLHKI	7	P47820|ACE_RAT	0
PPPPPFGF	8	F1M775|DIAP1_RAT	0
PHALREK	7	Q641X8|EIF3E_RAT	0
PEKPVKK	7	Q63396|TCP4_RAT	0
HTGEKPF	7	Q5U2Z0|ZN367_RAT	0
SLLEYTPSSR	10	P18265|GSK3A_RAT	0
ALPLVGHRK	9	P38659|PDIA4_RAT	0
KVPAVPETLKK	11	P05426|RL7_RAT	0
LSALLKQADSS	11	Q2TL32|UBR4_RAT	0
LVKPKIVK	8	P62912|RL32_RAT	0
FLPFSGGAR	9	P24464|CP4AC_RAT	0
SLSLFLGGR	9	Q3T1H2|NGRN_RAT	0
PSALPSTYR	9	O08653|TEP1_RAT	0
TIVSIGDPK	9	Q64303|PAK2_RAT	0
ILAEMLSNR	9	P63086|MK01_RAT	Oxidation
MLLPVFTLK	9	Q99MH9|BBS2_RAT	Oxidation
PAAQSAFQ	8	Q0KL00|PIEZ1_RAT	0
ELPTTPVKK	9	O88450|DEAF1_RAT	0
PTIEEVD	7	P63018|HSP7C_RAT	0
PPPTKTK	7	Q64560|TPP2_RAT	0
RLFDIKPEQQR	11	Q5M882|RPP29_RAT	0
IVNHKSNLPQLPPSA	15	Q5XIJ8|DRC2_RAT	0
APASQHPAT	9	Q5M9G3|CAPR1_RAT	0
AILAVKSTRQK	11	Q9QZA1|PHLA1_RAT	0
SILDYISTSK	10	P61203|CSN2_RAT	0
ILPKPTRK	8	P62083|RS7_RAT	0
ALVKPQAKK	9	Q3T1I5|SRBP2_RAT	0
PTPPRSK	7	Q9WTZ3|MBTP1_RAT	0
LEVQVPED	8	Q6AY79|HGH1_RAT	0
SLDCEACQSTLNIDRMCSLSSPDSTLSTSSSGQSSPSPCKRPNSMSDDEQESGCETVDGSP	61	O88850|HIPK3_RAT	Cysteinylation; Deamidation
SIPKPLLPVGNK	12	P70541|EI2BG_RAT	0
PLVKPKIVKK	10	P62912|RL32_RAT	0
CIVGPNGVGK	10	Q6MG08|ABCF1_RAT	Cysteinylation
SLPDLEGRTH	10	Q63347|PRS7_RAT	0
SILKIDDVVNTR	12	Q7TPB1|TCPD_RAT	0
YLSQPRLTYK	10	P62815|VATB2_RAT	0
SIPHSTK	7	P09895|RL5_RAT	0
MISEPYNHR	9	B2RYD2|ESRP1_RAT	Oxidation
TLPGGQPPPR	10	Q5U367|PLOD3_RAT	0
ALYLVCGERGF	11	P01323|INS2_RAT	Cysteinylation
EISEITSIK	9	Q99MK2|KAT5_RAT	0
VLPLEPISR	9	O54952|BRCA1_RAT	0
SLSAPFPKV	9	P20156|VGF_RAT	0
LARAGKVR	8	P62864|RS30_RAT	0
SVLLEARGR	9	O55207|SYNJ2_RAT	0
KLPVGGDRK	9	Q8VHQ7|SYTL4_RAT	0
SIGKIGGAQNR	11	P30904|MIF_RAT	0
ALPPPPPPP	9	Q4FZZ1|PXK_RAT	0
LLALYKGK	8	P62268|RS23_RAT	0
SLYQLENYCN	10	P01323|INS2_RAT	Cysteinylation
YLPGPLQDMFK	11	P84087|CPLX2_RAT:P63041|CPLX1_RAT	Oxidation
NLAPLGPSRGK	11	Q63625|PHRF1_RAT	0
DLSIVGQVK	9	Q5XI64|ABHD6_RAT	0
LLSYIGSTR	9	P52590|NU107_RAT	0
RLPPPPDIK	9	Q5XI81|FXR1_RAT	0
MRDDVPP	7	P51796|CLCN5_RAT	0
ILGPMFSGK	9	P27158|KITH_RAT	Oxidation
ALAPLPTAR	9	Q5XIA9|KLD8B_RAT	0
PGNYILKVSV	10	P16636|LYOX_RAT	0
LPKYPLGR	8	Q4R180|ORC3_RAT	0
LPPKKIIGK	9	Q4G017|NISCH_RAT	0
QLPDPPSLR	9	B1WC39|TIGD5_RAT	0
MLIGTPPQK	9	Q6IE75|BACE2_RAT	Oxidation
NKLQKLLILLRGLP	14	Q66H65|N42L2_RAT	0
GLLLPPPMK	9	B2GUV7|IF2P_RAT	Oxidation
LGGPVFGR	8	Q6AY78|S22AI_RAT	0
PLPRPRPLTR	10	A1A5P2|RRS1_RAT	0
PGVSPGLIY	9	D3ZA12|CHD6_RAT	0
PLVKPKIVKKR	11	P62912|RL32_RAT	0
APGHSAVPP	9	Q80Z30|PPM1E_RAT	0
GPGPAGRPT	9	P09951|SYN1_RAT	0
LPAGKMNHR	9	Q63374|NRX2A_RAT	0
VILLNIVTVVIIIFY	15	Q6AYR5|CLRN3_RAT	0
LIGKTSER	8	P51514|HTF4_RAT	0
PILDVATGR	9	Q9Z2Z8|DHCR7_RAT	0
PDPEVSRAK	9	Q5XIB5|CCD86_RAT	0
TVNYYVTPM	9	B0BNK8|TET5B_RAT	0
SIVAPGSSLR	10	O70260|PIAS3_RAT	0
PAPAGTQGPP	10	Q4KLH4|PSPC1_RAT	0
GPVGLPGPAGP	11	Q9JI03|CO5A1_RAT	0
DVHNLYG	7	P23739|SUIS_RAT	0
NLMVQNKRK	9	Q9Z2Y1|TIM_RAT	Oxidation
ALAPPSQRK	9	Q56B11|PELP1_RAT	0
DISTLNSGK	9	P07153|RPN1_RAT	0
DPNRESLDFL	10	P12969|IAPP_RAT	0
DRISLFLH	8	Q5U367|PLOD3_RAT	0
SLPDHVRRR	9	Q9Z330|DNMT1_RAT	0

## Sheet: Failed KO_Rep2
Peptide	Length	Accession	PTM		Peptide Length	Frequency	%age
YHGTSQPTQTKRRLMLVAFLGASAVTASTGLLWKKAHA	38	Q6P6Q9|MICU1_RAT	Oxidation		8	47	7.9661
VPSGLEFLVQIDQILIHQKAER	22	Q6QBQ4|PLS3_RAT	0		9	298	50.5085
IFVKTLTGK	9	P62986|RL40_RAT:P62982|RS27A_RAT:P0CG51|UBB_RAT:Q63429|UBC_RAT	0		10	100	16.9492
VAYWRQAGLSYIRFSQICAKAVRDALKTEFKANAEKTSGTSIKTVKIKKE	50	P29418|ATP5E_RAT	Deamidation		11	81	13.7288
GGPEAGDLQTLALEVARQ	18	P01322|INS1_RAT	0		12	24	4.0678
FRQYAKDIGFIKLD	14	P62275|RS29_RAT	0		13	14	2.37288
IQKTPQIQVYSRHPPEN	17	P07151|B2MG_RAT	0		14	18	3.05085
SSGPTSLFAVTVAPPGAR	18	Q6IMY8|HNRPU_RAT	0		15	8	1.35593
GRDLIGIAKTGSGK	14	Q62780|DDX46_RAT	0			590
FYVPGVAPINFHQND	15	Q4KLL4|TM9S4_RAT	0
ALNAHVSKK	9	P41516|TOP2A_RAT	0		Total	670
YIISVKGIKGR	11	P62832|RL23_RAT	0
RLPSDRSSQR	10	Q6J1Y9|UBP19_RAT	0			88.0597
RIFAPNHVVAK	11	P62718|RL18A_RAT	0
RLPVPKEVNR	10	Q80Z34|NREP_RAT	0
DPQVAQLELGGGPGAGDLQTL	21	P01323|INS2_RAT	0
PLPVALQTRLAK	12	Q6PCT5|PQBP1_RAT	0
SLMPVKKIGHR	11	D3ZSI8|PI51A_RAT	Oxidation
AVTKYTSSK	9	Q00715|H2B1_RAT:Q00729|H2B1A_RAT	0
SVFVVGSGGFGGK	13	P97852|DHB4_RAT	0
KIAFAITAIKGVGR	14	P62271|RS18_RAT	0
AIIPSKNLRNK	11	P04644|RS17_RAT	0
IVALILSTK	9	P63081|VATL_RAT	0
PPAENSSAPEAEQGGAE	17	P62961|YBOX1_RAT	0
VAQASLGEYLFERLTLKHD	19	Q7TP54|RIPR2_RAT:P02793|FRIL1_RAT	0
FVTPLTSMVVTKPEDN	16	Q63416|ITIH3_RAT	Oxidation
PLPPLPEYGGKVR	13	P19511|AT5F1_RAT	0
PLPGAQPPSILKK	13	Q5PQQ2|WBP11_RAT	0
NLPAKAIGH	9	P04646|RL35A_RAT	0
GLLANPRVK	9	D4A2H2|SPTC1_RAT	0
MLIKVKTLTGK	11	Q71UE8|NEDD8_RAT	Oxidation
SLAEPRVSVR	10	P12785|FAS_RAT	0
RIHDPQLLTER	11	P15178|SYDC_RAT	0
DLPKVSTQPRLK	12	Q68FR7|LTV1_RAT	0
FIAHPKLGK	9	P25886|RL29_RAT	0
YLNQEQAEQGREHLA	15	P10362|SCG2_RAT	0
SRMDQLAKELTA	12	P10354|CMGA_RAT	Oxidation
KIVNGKKITTK	11	Q6AYU3|DNJB6_RAT	0
SLSALYARR	9	P55062|BI1_RAT	0
QVTQPTVGMNFKTPRGAV	18	P04644|RS17_RAT	Oxidation
SLLALYKGK	9	P62268|RS23_RAT	0
KIIGAGKPWHK	11	Q62908|CSRP2_RAT	0
VLLDPGKYKAK	11	Q63028|ADDA_RAT	0
QIFVKTLTGK	10	P62986|RL40_RAT:P62982|RS27A_RAT:P0CG51|UBB_RAT:Q63429|UBC_RAT	0
PQVAQLELGGGPGAGDLQTL	20	P01323|INS2_RAT	0
SILKIDDVVNTR	12	Q7TPB1|TCPD_RAT	0
FLPQKFPSLR	10	Q562C2|BOP1_RAT	0
RIAPSLKSQR	10	Q62902|LMAN1_RAT	0
RLVDSKAKTR	10	Q4KSH7|MP2K7_RAT	0
RLFEPFEVHTR	11	Q5XIE1|THEM6_RAT	0
LLPPLPPVTS	10	Q5U367|PLOD3_RAT	0
VEDPQVAQLELGGGPGAGD	19	P01323|INS2_RAT	0
REVEDPQVAQLELGGGPGAGDLQTL	25	P01323|INS2_RAT	0
SQPKPLKRFK	10	Q5M9H1|LRC41_RAT	0
KGPPVPPPP	9	O08839|BIN1_RAT	0
DMVKFGGTGR	10	Q9Z330|DNMT1_RAT	Oxidation
KLPGIAKKK	9	Q6RJR6|RTN3_RAT	0
LYLVCGERGFFYTPKS	16	P01322|INS1_RAT	Cysteinylation
VAEDPNRESLDF	12	P12969|IAPP_RAT	0
PANSTIKKK	9	Q62671|UBR5_RAT	0
NVPEAFKGTKK	11	Q8R478|WBP2_RAT	0
PIFKLKESTVR	11	Q5U211|SNX3_RAT	0
LLYDTQKVVKR	11	Q5XIA8|GHITM_RAT	0
TMIIAIPTGVK	11	P05503|COX1_RAT	Oxidation
LGGGPEAGDLQTLAL	15	P01322|INS1_RAT	0
TLLPPKKIIGK	11	Q4G017|NISCH_RAT	0
RLQGKPPTKK	10	Q3MIF2|LMBL2_RAT	0
HLPDPEIFRQR	11	Q7TNK3|ZNF24_RAT	0
KLKPYVNYR	9	Q5BJX1|RM41_RAT	0
SIIASNKKTGVFK	13	B0K012|CMKMT_RAT	0
YLISKYIRK	9	P49088|ASNS_RAT	0
YLPKGVFKK	9	Q6AXQ8|MNS1_RAT	0
ALPPLPGKI	9	Q75Q41|TOM22_RAT	0
VLEYLNQEQAEQGREHLA	18	P10362|SCG2_RAT	0
VLLKSQKVTKK	11	Q9Z325|DPM2_RAT	0
NLPANSTIKKK	11	Q62671|UBR5_RAT	0
RMDQLAKELTAE	12	P10354|CMGA_RAT	Oxidation
SVFEVDGKKNK	11	Q810T5|KAT7_RAT	0
DPQVAQLELGGGPGAGDLQT	20	P01323|INS2_RAT	0
TLEKIFLQK	9	Q6MGA9|BRD2_RAT	0
RLVNAVGSGR	10	P10362|SCG2_RAT	0
RLAKADGIVSK	11	P05765|RS21_RAT	0
PMIDNPNYK	9	P35565|CALX_RAT	Oxidation
TEKSLSHSPG	10	P20760|IGG2A_RAT:P20759|IGHG1_RAT	0
EVEDPQVAQLE	11	P01323|INS2_RAT	0
SIPEVGDARNK	11	A1A5S1|PRP6_RAT	0
TVVNPKYEGK	10	P49134|ITB1_RAT	0
PLADVKSEK	9	Q62733|LAP2_RAT	0
KLIGEYGLRNK	11	P29314|RS9_RAT	0
QTLALEVARQ	10	P01323|INS2_RAT:P01322|INS1_RAT	0
NLFKGLFGK	9	P84079|ARF1_RAT	0
NLPDPEVSRAK	11	Q5XIB5|CCD86_RAT	0
AVPRGEAAGAVQELA	15	Q9QXU9|PCS1N_RAT	0
VPPVQVSPLIKFGR	14	P29419|ATP5I_RAT	0
TLVRILSHGGFR	12	Q7TP98|ILF2_RAT	0
SLFSRLFGK	9	P61751|ARF4_RAT	0
PLSKELRQK	9	P12749|RL26_RAT	0
EVEDPQVPQLE	11	P01322|INS1_RAT	0
ELSAERPLNEQIAEAEADKI	20	P47868|SCG3_RAT	0
ALLKPTKVSAR	11	Q68FU7|COQ6_RAT	0
TLPEPNSQGQR	11	Q5BJT2|UBL3_RAT	0
QVADVTTSR	9	P12785|FAS_RAT	0
SLIGSKTQIPTQR	13	P18420|PSA1_RAT	0
RVFVVGVGMTK	11	P11915|NLTP_RAT	Oxidation
NVAEDPNRESLDFL	14	P12969|IAPP_RAT	0
KLPGQPPASMGR	12	P50399|GDIB_RAT	Oxidation
PLPGAQPPSILK	12	Q5PQQ2|WBP11_RAT	0
RLLSPVTGSK	10	P17046|LAMP2_RAT	0
ALPPAFSTR	9	Q66X93|SND1_RAT	0
IPAGSLKNEDTPN	13	P10362|SCG2_RAT	0
PGVTVKDVNQQEFVRALA	18	P17074|RS19_RAT	0
ILPLVTGSGR	10	Q568Z4|SPCS3_RAT	0
RLISPYKKK	9	Q5M939|HAT1_RAT	0
PQVAQLELGGGPGAGDLQ	18	P01323|INS2_RAT	0
LNVGGTYFLTTR	12	B5DEL1|KCTD5_RAT	0
TPVGSGTNP	9	P12969|IAPP_RAT	0
DMPYQPFSK	9	Q6AYK8|EIF3D_RAT	Oxidation
FVKTLTGK	8	P62986|RL40_RAT:P62982|RS27A_RAT:P0CG51|UBB_RAT:Q63429|UBC_RAT	0
KIYDQVRSGK	10	P07872|ACOX1_RAT	0
IILDPEKIKKK	11	Q9JKA9|HCN2_RAT	0
TIVDPFSSK	9	P97690|SMC3_RAT	0
VEDPQVPQLELGGGPEAGD	19	P01322|INS1_RAT	0
VVFRDPYRFKK	11	P62919|RL8_RAT	0
RVPKTGSAY	9	B5D5N9|CTR2_RAT	0
LGGGPEAGDLQTL	13	P01322|INS1_RAT	0
PIFEPLPSQY	10	F1LPQ2|ASCC3_RAT	0
SIIDVEGIVRK	11	P15178|SYDC_RAT	0
GLPAATELPTLR	12	Q5U2Z0|ZN367_RAT	0
KISPYYRTK	9	P0C606|SGF29_RAT	0
QVITPQLGRGR	11	Q4G017|NISCH_RAT	0
ALYLVCGERGFFYTPK	16	P01322|INS1_RAT	Cysteinylation
EVPQPPRKK	9	Q6QI89|MO4L2_RAT	0
SIIGKGGQRIK	11	P61980|HNRPK_RAT	0
TLPFKPIKK	9	P41516|TOP2A_RAT	0
KIFKLGSEKKK	11	O08815|SLK_RAT	0
AISPPAVPK	9	O54888|RPA2_RAT	0
VEDPQVAQ	8	P01323|INS2_RAT	0
GLYGGPMSLR	10	Q4KM93|TM177_RAT	Oxidation
GISSIRSFK	9	P07153|RPN1_RAT	0
SIIGKGGQR	9	P61980|HNRPK_RAT	0
TVFDAKRLIGR	11	P63018|HSP7C_RAT:P06761|BIP_RAT	0
GGGPGAGDLQT	11	P01323|INS2_RAT	0
LLPEYGGTK	9	P26772|CH10_RAT	0
GLPDVHSGY	9	Q6AYT3|RTCB_RAT	0
FVATAVTYK	9	B2RZD2|T126B_RAT	0
PLVDVVDPK	9	Q63009|ANM1_RAT	0
FVKQHLCG	8	P01323|INS2_RAT:P01322|INS1_RAT	Cysteinylation
LELGGGPGAGDLQT	14	P01323|INS2_RAT	0
GVSTNISTK	9	P49793|NUP98_RAT	0
KYLTKKYLK	9	P47198|RL22_RAT	0
VMVEVRKEK	9	Q66X93|SND1_RAT	Oxidation
IISVTKTDK	9	P17708|DCAM_RAT	0
SISQTVTGR	9	Q9JKS6|PCLO_RAT	0
VTKYTSSK	8	Q00715|H2B1_RAT:Q00729|H2B1A_RAT	0
VSPPVLSPK	9	Q6DKG0|NAA35_RAT	0
TIIDIITQR	9	P48037|ANXA6_RAT	0
PQKFPSLR	8	Q562C2|BOP1_RAT	0
VAEDPNRESLDFL	13	P12969|IAPP_RAT	0
LGGGPGAGDLQTL	13	P01323|INS2_RAT	0
RLIQGSILKK	10	P04961|PCNA_RAT	0
ALTPAKVTGK	10	B2RZC9|KTAP2_RAT	0
FPKPEGSQDKSLHN	14	P47868|SCG3_RAT	0
DIPHALREK	9	Q641X8|EIF3E_RAT	0
IIPASTGAAK	10	P04797|G3P_RAT	0
PLPVALQTRLAKRGILK	17	Q6PCT5|PQBP1_RAT	0
TLPKPVQK	8	Q68SB1|STAU2_RAT	0
PQVAQLELGGGPGAGDLQT	19	P01323|INS2_RAT	0
PLPDEKTKK	9	P62193|PRS4_RAT	0
DLLKKFQTK	9	Q6AY96|T2FA_RAT	0
AEDPNRESLDFL	12	P12969|IAPP_RAT	0
ALIKIDVNKTR	11	Q6AYE3|TAD2A_RAT	0
SISGPVSTSK	10	Q2KN99|CYTSA_RAT	0
SMVGVYNGK	9	P62845|RS15_RAT	Oxidation
YLMKILTER	9	P60711|ACTB_RAT:P63259|ACTG_RAT	Oxidation
VPLGPFLGK	9	P25093|FAAA_RAT	0
SLPATHIRGK	10	Q62599|MTA1_RAT	0
IGIAKTGSGK	10	Q62780|DDX46_RAT	0
YLIPPPTKTK	10	Q64560|TPP2_RAT	0
RLPLPGSRLK	10	Q5XI63|KIFC1_RAT	0
PLSDARKLTFR	11	P30427|PLEC_RAT	0
SLYKEGHSK	9	D3ZD32|CHD5_RAT	0
AVPKPTPVK	9	P41777|NOLC1_RAT	0
TLYSDRYTTSR	11	Q6AYN2|SARAF_RAT	0
DPQVAQLELGGGPGAGDLQ	19	P01323|INS2_RAT	0
SLPSSSPASSFR	12	Q6P7A9|LYAG_RAT	0
GLIVALILSTK	11	P63081|VATL_RAT	0
RLPVTKLHLG	10	Q5XIC0|ECI2_RAT	0
LLSPVTGSK	9	P17046|LAMP2_RAT	0
RGPPVARAGA	10	P15473|IBP3_RAT	0
SIMKPVRKR	9	Q2TL32|UBR4_RAT	Oxidation
SILYPATTGR	10	O35244|PRDX6_RAT	0
NMIKYIKEK	9	E9PU28|IMDH2_RAT	Oxidation
NLLKSLIGK	9	P61206|ARF3_RAT	0
KIINTKKLSAR	11	P11730|KCC2G_RAT:P08413|KCC2B_RAT:P15791|KCC2D_RAT:P11275|KCC2A_RAT	0
AIATIKTKR	9	Q6AYZ1|TBA1C_RAT:P68370|TBA1A_RAT:Q6P9V9|TBA1B_RAT:Q68FR8|TBA3_RAT	0
PLVKPKIVK	9	P62912|RL32_RAT	0
TLIRPDGEK	9	P62752|RL23A_RAT	0
ALVKPQAKK	9	Q3T1I5|SRBP2_RAT	0
TPVGSGTNPQV	11	P12969|IAPP_RAT	0
VEDPQVAQLE	10	P01323|INS2_RAT	0
KIIRPSETAGR	11	B0BNE2|RPAB1_RAT	0
KLHFIFRHK	9	P35565|CALX_RAT	0
GEDDPDRSMKLSF	13	P10354|CMGA_RAT	Oxidation
AVPKPTPVKK	10	P41777|NOLC1_RAT	0
VVGPVGAGK	9	O88269|MRP6_RAT	0
DMPELYHQR	9	Q4G074|KBP_RAT	Oxidation
RLLEYTPTAR	10	P18266|GSK3B_RAT	0
GLPEPLSQR	9	P15978|HA11_RAT	0
KIFKNFKEK	9	O35142|COPB2_RAT	0
SVFQTTDTKSK	11	Q5RJZ6|SCOC_RAT	0
PISEPRPHTR	10	Q5XIJ6|BABA1_RAT	0
TLFVPFRQK	9	P60570|PANX1_RAT	0
SIISVTKTDK	10	P17708|DCAM_RAT	0
GRMLAKELEAFREA	14	P01346|IGF2_RAT	Oxidation
REVEDPQVPQLE	12	P01322|INS1_RAT	0
SLPPGHYTQK	10	Q5XIG4|OCAD1_RAT	0
PATHIRGK	8	Q62599|MTA1_RAT	0
SLPDPGTSY	9	Q62627|PAWR_RAT	0
TLHLVLRLR	9	P62986|RL40_RAT:P62982|RS27A_RAT:P0CG51|UBB_RAT:Q63429|UBC_RAT	0
GSHLVEALY	9	P01323|INS2_RAT	0
SLPFSTTGK	9	Q8VHU4|ELP1_RAT	0
PLPHHFGTVR	10	P86410|RLGPB_RAT	0
ALPIPANKR	9	O08815|SLK_RAT	0
VVPEKPVKK	9	Q63396|TCP4_RAT	0
NLVGKVIGK	9	Q80WE1|FMR1_RAT:Q5XI81|FXR1_RAT	0
VIAKNPSAR	9	Q4G017|NISCH_RAT	0
QLPKPPSTY	9	Q5PQN6|SPE39_RAT	0
VLAGRYSGR	9	P61354|RL27_RAT	0
ALPGAFKTR	9	Q62812|MYH9_RAT	0
EIAEAYLGK	9	P63018|HSP7C_RAT	0
VAPEEHPVLLTEAPLNPK	18	P60711|ACTB_RAT:P63259|ACTG_RAT	0
TLPKRPTTTK	10	Q5M7W5|MAP4_RAT	0
LLPGFYKDK	9	Q925S8|YMEL1_RAT	0
SLAGDLRTK	9	Q8K1P7|SMCA4_RAT	0
IIPSKNLRNK	10	P04644|RS17_RAT	0
GERGFFYTPKS	11	P01322|INS1_RAT	0
EIYRIVSQK	9	P62494|RB11A_RAT:O35509|RB11B_RAT	0
SLIAKINQR	9	Q63014|AKAP8_RAT	0
SLEDPQTHSNR	11	P34058|HS90B_RAT	0
DISPSGFPK	9	Q9JHY8|DNLI1_RAT	0
SLPRIQSQR	9	P38650|DYHC1_RAT	0
ALEEQLQQIR	10	Q6IFW6|K1C10_RAT	0
SIFSKFTSK	9	O08679|MARK2_RAT	0
SLTSTAGTKK	10	P41516|TOP2A_RAT	0
AISKYFSER	9	Q63798|PSME2_RAT	0
SLVSTYTQR	9	P0C6C0|SPKAP_RAT	0
DLIRGAKEKNLK	12	P60868|RS20_RAT	0
SLLDPAQVQSGR	12	Q9Z272|GIT1_RAT	0
PIYEELKSRSR	11	Q9JHE5|S38A2_RAT	0
ALPEKVLNK	9	Q9JKB5|ARI4B_RAT	0
SLPKYPLGR	9	Q4R180|ORC3_RAT	0
PLYAIPKTK	9	Q66H78|PXYP1_RAT	0
MDQLAKELT	9	P10354|CMGA_RAT	Oxidation
KLLDFGSLSNL	11	P04644|RS17_RAT	0
LPFKPIKK	8	P41516|TOP2A_RAT	0
LGGGPEAGDLQTLA	14	P01322|INS1_RAT	0
EILKWYLNK	9	Q925S8|YMEL1_RAT	0
PKYPLGR	7	Q4R180|ORC3_RAT	0
ALPGLASFR	9	P36370|TAP1_RAT	0
HLAEKFRQK	9	Q9QXQ0|ACTN4_RAT:Q9Z1P2|ACTN1_RAT	0
FLPFKVVEK	9	P06761|BIP_RAT	0
VLPSSSSSR	9	P70478|APC_RAT	0
SIAMVVTSR	9	Q6GVH5|GGNB2_RAT	Oxidation
SLPFILHEK	9	B5D5N9|CTR2_RAT	0
FISKFLRTK	9	Q63073|BTG1_RAT	0
GIDHPGSLK	9	P31643|SC6A6_RAT	0
TLIEPVSRSR	10	Q63768|CRK_RAT	0
TLGPILKK	8	P20695|IFRD1_RAT	0
IIPRTPSSFR	10	P52590|NU107_RAT	0
GIPYTINGK	9	Q9JMI1|AACS_RAT	0
ALPFPSISK	9	Q5U2M8|MDC1_RAT	0
SLPKVVKR	8	Q9Z2G8|NP1L1_RAT	0
GVSGYPTLK	9	P11598|PDIA3_RAT	0
PRTPSSFR	8	P52590|NU107_RAT	0
NLPAKAIGHR	10	P04646|RL35A_RAT	0
NVPEAFKGTK	10	Q8R478|WBP2_RAT	0
ILASSGTDR	9	Q71UF4|RBBP7_RAT	0
HLVEALY	7	P01323|INS2_RAT:P01322|INS1_RAT	0
PPAFSTR	7	Q66X93|SND1_RAT	0
DLPYPAASR	9	Q4V8D6|BRF2_RAT	0
IIGPNGSGK	9	Q9Z1M9|SMC1A_RAT	0
SLPNLFQDK	9	Q76LT8|UBP48_RAT	0
VLPTVGEGY	9	Q64LC9|RBM4B_RAT	0
TLFKSKISRK	10	Q9QZR6|SEPT9_RAT	0
GIPEPAHAY	9	Q5U2U2|CRKL_RAT	0
EIAEKALKK	9	Q8VHV7|HNRH1_RAT:Q6AY09|HNRH2_RAT	0
PGAFKTR	7	Q62812|MYH9_RAT	0
ALAVASKKK	9	Q9JLT0|MYH10_RAT	0
NITLPAHKK	9	O70511|ANK3_RAT	0
ELAPYPKNK	9	Q6PCT5|PQBP1_RAT	0
VLSLYASGR	9	P60711|ACTB_RAT:P63259|ACTG_RAT	0
ILYGPPGTGK	10	P62193|PRS4_RAT	0
LLYGPPGTGK	10	P46462|TERA_RAT	0
TIIEVNGKRVR	11	Q9WVC0|SEPT7_RAT	0
LGGGPEAGDLQT	12	P01322|INS1_RAT	0
PQVAQLELGGGPGAGDLQTLA	21	P01323|INS2_RAT	0
NIPPPSVNR	9	Q9Z1A6|VIGLN_RAT	0
GLAAPAGTPR	10	Q6PEC3|YIF1B_RAT	0
ALPPAAPTGR	10	Q5EIC4|I2BPL_RAT	0
GLVGPNGKGK	10	Q6MG08|ABCF1_RAT	0
SILPAIFQK	9	Q5FVN2|TM41B_RAT	0
NVELDPEIQ	9	Q6IG03|K2C73_RAT:Q6IG04|K2C72_RAT	0
ILGPMFSGK	9	P27158|KITH_RAT	Oxidation
PLPPPPPPR	9	P61980|HNRPK_RAT	0
TLIRPDGEKK	10	P62752|RL23A_RAT	0
VLGGPGAGK	9	Q4KM73|KCY_RAT	0
SVMAQVRQK	9	Q3ZAV8|EDC4_RAT	Oxidation
VLNPVKSSK	9	P15205|MAP1B_RAT	0
GVPPPPTVR	9	Q91V33|KHDR1_RAT	0
GLVLPVGGIK	10	Q3MIB4|LONP2_RAT	0
AMAPRTLLL	9	P15978|HA11_RAT	Oxidation
QLPVPYHTY	9	Q4V7B8|RNF44_RAT	0
GIIGVKGAK	9	P61980|HNRPK_RAT	0
GLIALLSTGSK	11	Q08013|SSRG_RAT	0
PLSKTPLGR	9	Q2THW7|ZDHC5_RAT	0
PRIQSQR	7	P38650|DYHC1_RAT	0
GIYGVLNRK	9	P05197|EF2_RAT	0
VEDPQVAQLELGGGPGAGDLQTLA	24	P01323|INS2_RAT	0
YIPPKGETK	9	P63159|HMGB1_RAT	0
SLGEIITNR	9	Q5PQK8|TBRG1_RAT	0
RIPRIVGQEK	10	P09606|GLNA_RAT	0
TLVEVLTKR	9	Q63358|MYO9B_RAT	0
DVFVVGTER	9	Q5U2Y1|GTF2I_RAT	0
GEDDPDRSMKL	11	P10354|CMGA_RAT	Oxidation
ILIPGLTQK	9	Q5I0E8|KIF22_RAT	0
ALSKAFKVK	9	Q63617|HYOU1_RAT	0
GPEAGDLQT	9	P01322|INS1_RAT	0
VLPKKGLTAK	10	Q68FR7|LTV1_RAT	0
ALPGFSTPR	9	Q1AAU6|ASAP1_RAT	0
IIAFALEGK	9	P19814|TGON3_RAT	0
GLPPPPRSR	9	Q4V898|RBMX_RAT	0
DISLVSTPK	9	F1MA98|TPR_RAT	0
DPNRESLDFLL	11	P12969|IAPP_RAT	0
DLIKDTLLK	9	P56500|UCP2_RAT	0
NIINSSITTK	10	Q6P502|TCPG_RAT	0
TLALEVARQ	9	P01323|INS2_RAT:P01322|INS1_RAT	0
GIYGVLNRKR	10	P05197|EF2_RAT	0
PKFEVLDKPQS	11	P21571|ATP5J_RAT	0
KLPPLPVIEK	10	Q68SB1|STAU2_RAT	0
SLARQPLSR	9	Q9JHY8|DNLI1_RAT	0
SLARAGKVR	9	P62864|RS30_RAT	0
PIPANKR	7	O08815|SLK_RAT	0
ALYLVCGERGFFYTPMS	17	P01323|INS2_RAT	Cysteinylation; Oxidation
PFKPIKK	7	P41516|TOP2A_RAT	0
NVAEDPNRESLD	12	P12969|IAPP_RAT	0
ILPAIFQK	8	Q5FVN2|TM41B_RAT	0
PLFRVPITAVI	11	Q64560|TPP2_RAT	0
ELPVSTNSR	9	Q62909|KIF2C_RAT	0
NLIGKTSER	9	P51514|HTF4_RAT	0
NLPELASAR	9	P30839|AL3A2_RAT	0
NLPPPPALK	9	Q62901|RERE_RAT	0
SIVTVKKDK	9	Q8R500|MFN2_RAT	0
VIGTTSSPQATERFTMEQESLVSTYTQR	28	P0C6C0|SPKAP_RAT	Oxidation
APLAETSTPLRL	12	Q9QXU9|PCS1N_RAT	0
PNQVHRK	7	Q91Y81|SEPT2_RAT:Q9JJM9|SEPT5_RAT	0
KLPHRLIEK	9	O35779|BHE41_RAT	0
ALTKKITLK	9	E9PU28|IMDH2_RAT	0
ALPDRGIAK	9	O08836|IGBP1_RAT	0
GISDPVTVK	9	Q62609|NOE1_RAT	0
DLSEVGSVR	9	P30427|PLEC_RAT	0
IIFKNSKTGK	10	Q04931|SSRP1_RAT	0
GIPIPVTPK	9	P09034|ASSY_RAT	0
RIIEKVVHR	9	Q62724|MCM6_RAT	0
GFRDPGPQL	9	P10354|CMGA_RAT	0
SLSLFLGGR	9	Q3T1H2|NGRN_RAT	0
GKNVNAGGHKLGLGLEFQA	19	Q9Z2L0|VDAC1_RAT	0
ELPKKLTKR	9	Q765A7|PGAP1_RAT	0
IIIGDTGVGK	10	P05712|RAB2A_RAT	0
ALAKAIEK	8	P09456|KAP0_RAT	0
KLSPSPSSR	9	P70615|LMNB1_RAT	0
YLPGPLQDMFKK	12	P63041|CPLX1_RAT:P84087|CPLX2_RAT	Oxidation
EVAPPGSLR	9	O35779|BHE41_RAT	0
TVPRRLGPK	9	P62755|RS6_RAT	0
SGVHTFPAVLQ	11	P20760|IGG2A_RAT:P20759|IGHG1_RAT	0
ALYLVCGERGF	11	P01323|INS2_RAT:P01322|INS1_RAT	Cysteinylation
AVAAVGRPR	9	Q6AYN2|SARAF_RAT	0
AISPKPQSQK	10	Q4V9H5|P20L1_RAT	0
PEAFPALA	8	Q6AXS5|PAIRB_RAT	0
SVIFVATGEGKAAVLK	16	P85971|6PGL_RAT	0
GLSDSPTYK	9	Q5M971|AF1Q_RAT	0
DPNRESLDFL	10	P12969|IAPP_RAT	0
GLSIPHSTK	9	P09895|RL5_RAT	0
GLTKHMTIK	9	P30277|CCNB1_RAT	Oxidation
RIYIPLPSAK	10	Q6E0V2|KTNA1_RAT	0
SLPKVVKRR	9	Q9Z2G8|NP1L1_RAT	0
ALPTEKITKK	10	Q9Z2Q1|SC31A_RAT	0
AAEHGFGV	8	P28841|NEC2_RAT	0
TIAPALVSK	9	P04764|ENOA_RAT	0
GLPDARFGSR	10	M0R7T9|TBC12_RAT	0
YVIKPGNTK	9	Q4KLY2|FBX46_RAT	0
SMIRVGTNY	9	Q5FWT8|RCOR2_RAT	Oxidation
SIAKIGKKK	9	O08774|RGS12_RAT	0
GLPQEPTSR	9	Q63028|ADDA_RAT	0
EIPEVAFMK	9	O88984|NXF1_RAT	Oxidation
PQVAQLELGGGPGAGDL	17	P01323|INS2_RAT	0
PLVREGTSR	9	Q4QQW1|REEP4_RAT	0
AEDPNRESLDFLLL	14	P12969|IAPP_RAT	0
DLINNLGTIAK	11	P34058|HS90B_RAT:P82995|HS90A_RAT	0
DLAKIIQTK	9	D3ZH22|SWET1_RAT	0
RLTAYFRRK	9	Q9QYM0|MRP5_RAT	0
GLPENIPFR	9	Q5U2Y1|GTF2I_RAT	0
GIPEALTRKL	10	P16638|ACLY_RAT	0
ALVGPNGSGK	10	P36370|TAP1_RAT	0
KIPNGPSNR	9	B1WC10|FRITZ_RAT	0
MLPSKPAKK	9	Q3MJK5|CDK12_RAT	Oxidation
EDPNRESLDFL	11	P12969|IAPP_RAT	0
AVAIKAMAK	9	Q3T1J1|IF5A1_RAT	Oxidation
RQPPPPPPP	9	P52947|PDX1_RAT	0
SLAPVNIFK	9	Q5XIM9|TCPB_RAT	0
DISAPGSPR	9	Q68FR7|LTV1_RAT	0
AIIGPNGSGK	10	Q9Z1M9|SMC1A_RAT	0
SLPSPPAAK	9	P97541|HSPB6_RAT	0
SLYQLENYCN	10	P01323|INS2_RAT:P01322|INS1_RAT	Cysteinylation
LALEVARQ	8	P01323|INS2_RAT:P01322|INS1_RAT	0
EINKNPKYK	9	Q05096|MYO1B_RAT	0
SIVKEASQR	9	Q66H44|TM39B_RAT	0
HTEKSLSHSPG	11	P20760|IGG2A_RAT:P20759|IGHG1_RAT	0
ELASRSGLK	9	Q5EB68|KAD6_RAT	0
DPNRESLD	8	P12969|IAPP_RAT	0
FLPPPPSSR	9	Q9JKA7|HCN4_RAT	0
PLPVALQTRLA	11	Q6PCT5|PQBP1_RAT	0
ELPSPGTKR	9	Q6AYM1|CE034_RAT	0
ALAKAISK	8	P81377|KAP1_RAT	0
SLIGAARTK	9	Q6P9U4|PLD3B_RAT	0
LAGRYSGR	8	P61354|RL27_RAT	0
RLVGIISSR	9	E9PU28|IMDH2_RAT	0
LELGGGPEAGDLQT	14	P01322|INS1_RAT	0
AEPRVSVR	8	P12785|FAS_RAT	0
AISDVKQGR	9	Q498D9|GIPC2_RAT	0
LPGGAVPPPPP	11	F1M775|DIAP1_RAT	0
SIIDVEGIVR	10	P15178|SYDC_RAT	0
LALYKGK	7	P62268|RS23_RAT	0
ALSEKLSLK	9	Q5M856|SPC25_RAT	0
PSKNLRNK	8	P04644|RS17_RAT	0
SIIKELNRR	9	A2RRU3|UTP15_RAT	0
ERPVFTNHFLVE	12	P28841|NEC2_RAT	0
GIPLLNTPK	9	Q5I0E8|KIF22_RAT	0
DIPKVSWTK	9	B2RYG1|FA32A_RAT	0
LGGGPGAGDLQT	12	P01323|INS2_RAT	0
NLPPPPALR	9	P54258|ATN1_RAT	0
PVPGQTTGR	9	Q6IUP3|ELP5_RAT	0
SVPKVETVK	9	Q07205|IF5_RAT	0
DIIETLRKK	9	O89038|MEF2D_RAT	0
GLPLFPLVK	9	P35559|IDE_RAT	0
KIPIPTSLR	9	Q7M0E7|RM14_RAT	0
PLANISSEY	9	D3ZSP7|TTC3_RAT	0
PAHLVIIKGT	10	F1LPQ2|ASCC3_RAT	0
IISLMLTTK	9	P00406|COX2_RAT	Oxidation
PEKPVKK	7	Q63396|TCP4_RAT	0
VSLLIILPLA	10	A2VCW5|S38A5_RAT	0
PIFDYGNISGTR	12	O70511|ANK3_RAT	0
RLLKELPRGR	10	Q9Z254|GIPC1_RAT	0
NHHTEKSLSHSPG	13	P20760|IGG2A_RAT:P20759|IGHG1_RAT	0
KLIPPQPTGR	10	Q8K1P7|SMCA4_RAT	0
GGPEAGDLQT	10	P01322|INS1_RAT	0
YLYKDPKQK	9	B4F769|SMAL1_RAT	0
RIAGQVAAANKKH	13	P17074|RS19_RAT	0
YASGRTTGIVMDSGD	15	P60711|ACTB_RAT:P63259|ACTG_RAT	Oxidation
SVPHSIINGYK	11	P19945|RLA0_RAT	0
VFPKPFVEK	9	P0C644|VIP1_RAT	0
NILIPGLTQK	10	Q5I0E8|KIF22_RAT	0
SLLGVKENNKK	11	Q6AYK1|RNPS1_RAT	0
DIPDALSER	9	B1H267|SNX5_RAT	0
FLPSPVVIK	9	B5DF89|CUL3_RAT	0
ALTGVGSGR	9	Q6AY79|HGH1_RAT	0
RAQEEADAEERRLQ	14	P20156|VGF_RAT	0
VLFDNTGRGK	10	Q32Q06|AP1M1_RAT	0
GLVGKPSQR	9	P22002|CAC1C_RAT	0
SLLQYINQR	9	Q6P5P5|MEST_RAT	0
SIIETLRQK	9	P82995|HS90A_RAT	0
IAHPKLGK	8	P25886|RL29_RAT	0
TLLVHRKGSTR	11	Q6AYT3|RTCB_RAT	0
PLVKPKIVKK	10	P62912|RL32_RAT	0
AVPLPMTVR	9	Q568Z9|PHYIP_RAT	Oxidation
APATVVLVS	9	Q8VIG2|MARF1_RAT	0
LSQETEALGRSQDRLEAQ	18	Q63083|NUCB1_RAT	0
NLPTIGAAR	9	Q3KR66|PSRC1_RAT	0
QLPVPSSTR	9	Q5XIK5|RN146_RAT	0
DLPKANFLFK	10	Q75Q40|TOM40_RAT	0
LGAGVPPPPPP	11	F1LVW7|DIAP3_RAT	0
MLMPKKNRIAIYEL	14	P63326|RS10_RAT	Oxidation
TYNTTSAVTVKSAIRRLKELKDQ	23	P61515|RL37P_RAT	0
GLSSVPSMR	9	Q920L7|ELOV5_RAT	Oxidation
EIPDPASTR	9	O88884|AKAP1_RAT	0
APGHSAVPP	9	Q80Z30|PPM1E_RAT	0
IIAIPTGVK	9	P05503|COX1_RAT	0
FLPFSGGAR	9	P24464|CP4AC_RAT	0
NIAEALVSK	9	Q66X93|SND1_RAT	0
AEDPNRESLDF	11	P12969|IAPP_RAT	0
AQEEADAEERRLQ	13	P20156|VGF_RAT	0
GPEAGDLQTL	10	P01322|INS1_RAT	0
NIIKAAPRK	9	Q5XIM9|TCPB_RAT	0
ISSHLLLSII	10	Q5J3K5|VR102_RAT	0
TVSIPGLEK	9	Q4AEF8|COPG1_RAT	0
PLVKPKIVKKR	11	P62912|RL32_RAT	0
RVVIPPSSK	9	Q2MJT0|MEF2A_RAT	0
ATIKTKR	7	Q6AYZ1|TBA1C_RAT:P68370|TBA1A_RAT:Q6P9V9|TBA1B_RAT:Q68FR8|TBA3_RAT	0
VAEDPNRESLDFLL	14	P12969|IAPP_RAT	0
RLPLPGSRL	9	Q5XI63|KIFC1_RAT	0
QISKYFSER	9	Q63797|PSME1_RAT	0
PSKPAKK	7	Q3MJK5|CDK12_RAT	0
PAFLPKK	7	0	0
ALPQVKEAHRK	11	Q8VIL3|ZWINT_RAT	0
KLLSKPNVK	9	Q5U2Y3|MPP7_RAT	0
TLPSTVLGK	9	O88873|GMEB2_RAT	0
DIIKYIVNR	9	O88506|STK39_RAT	0
PLVETIFER	9	Q9WV63|KIF2A_RAT	0
ALPKVNSKRQR	11	Q64640|ADK_RAT	0
PPPYDKK	7	P35427|RL13A_RAT	0
ILGMAYGAK	9	P29419|ATP5I_RAT	Oxidation
VIFLNTRRK	9	Q5RKI1|IF4A2_RAT	0
GGGPEAGDLQT	11	P01322|INS1_RAT	0
VEDPQVAQL	9	P01323|INS2_RAT	0
TLAGRFLSK	9	Q99NI4|IPMK_RAT	0
RLVKDMKIK	9	P27952|RS2_RAT	Oxidation
PLFGSIFSPK	10	Q8K4I6|CBY1_RAT	0
SIPAPIGTR	9	Q9ESR9|ABCA2_RAT	0
ALEVARQ	7	P01323|INS2_RAT:P01322|INS1_RAT	0
APHALLQA	8	P12785|FAS_RAT	0
TKYTSSK	7	Q00715|H2B1_RAT:Q00729|H2B1A_RAT	0
DLPKTLSQY	9	Q4V8A9|SG196_RAT	0
IGKGGQRIK	9	P61980|HNRPK_RAT	0
PLSIIPDYRTK	11	Q4G017|NISCH_RAT	0
SLIDLAGSER	10	Q4KLL9|KI18B_RAT	0
NIVPALTSK	9	D4AAT7|NNRD_RAT	0
VIVMAATNR	9	P46462|TERA_RAT	Oxidation
KLPEEVVKK	9	F1LNJ2|U520_RAT	0
ILPGAGGTQR	10	Q64428|ECHA_RAT	0
SVSIPSITK	9	O54874|MRCKA_RAT	0
SLPSYFRSR	9	P97839|DLGP4_RAT	0
SLVGQTSPK	9	Q9QZ86|NOP58_RAT	0
IRLVFSKTY	9	D4A2H2|SPTC1_RAT	0
VEVSVTTSK	9	O08815|SLK_RAT	0
LGGGPEAGDLQ	11	P01322|INS1_RAT	0
ERGFFYTPMS	10	P01323|INS2_RAT	Oxidation
SVMSIEKTRTK	11	Q99ML5|PCYOX_RAT	Oxidation
SLPDHVRRR	9	Q9Z330|DNMT1_RAT	0
VGKPSQR	7	P22002|CAC1C_RAT	0
PAASPVMPP	9	Q8K1P7|SMCA4_RAT	0
NLPANSTIK	9	Q62671|UBR5_RAT	0
PIPSDSTRRK	10	P13471|RS14_RAT	0
PLPRPRPLTR	10	A1A5P2|RRS1_RAT	0
TLPVAPRTR	9	Q7TMD5|ZC3HE_RAT	0
SIVSVGDPK	9	Q62829|PAK3_RAT	0
TLSEKFSSR	9	A2VD13|PTCD1_RAT	0
PPKKIIGK	8	Q4G017|NISCH_RAT	0
RLFDVYRTK	9	Q02356|AMPD2_RAT	0
IGKTSER	7	P51514|HTF4_RAT	0
GIPEALTRK	9	P16638|ACLY_RAT	0
PRIASNAGSIA	11	P62832|RL23_RAT	0
YLLKTGSER	9	0	0
YLIKTGSER	9	O88339|EPN1_RAT	0
PGGGHKCACPTNFYLGGDGRTCVSNCTASQFVCKNDKCIPFWWKCDTEDDCGDH	54	G3V928|LRP1_RAT	Cysteinylation; Deamidation
FLPKMPRLR	9	Q63505|TF3C1_RAT	Oxidation
SVAKIVSDR	9	P49816|TSC2_RAT	0
RIAKDLRQK	9	Q5U4F0|RRP8_RAT	0
SLSRLGSSR	9	Q62671|UBR5_RAT	0
RIYRPQTGSR	10	Q99N34|DFFB_RAT	0
GPHLVEALY	9	P01322|INS1_RAT	0
SILSYLRKK	9	P47245|NRDC_RAT	0
GDAASEAPSKDTVE	14	P10354|CMGA_RAT	0
AIVEALSGKDMANQVKAPLVLKD	23	O88767|PARK7_RAT	Oxidation
APGPPNPR	8	Q5PQP9|ARMC5_RAT	Deamidation
SLPAMSKVR	9	Q6P689|WLS_RAT	Oxidation
AAVPSGASTGIYEALELR	18	P04764|ENOA_RAT	0
EITALAPSTMK	11	P60711|ACTB_RAT:P63259|ACTG_RAT	Oxidation
KPAEKPPPK	9	Q925G1|HDGR2_RAT	0
VKPKIVK	7	P62912|RL32_RAT	0
YLTKKYLKK	9	P47198|RL22_RAT	0
KIFKLGSEK	9	O08815|SLK_RAT	0
TLPLPMKK	8	Q9R085|UBP15_RAT	Oxidation
SLLGPPPGGGGR	12	Q9JKA8|HCN3_RAT	0
MLLPVFTLK	9	Q99MH9|BBS2_RAT	Oxidation
TLIASVISTR	10	D3ZB51|TUTLB_RAT	0
ALPLAQGIK	9	Q64057|AL7A1_RAT	0
DIIALARKK	9	Q62950|DPYL1_RAT	0
VEDPQVPQLEL	11	P01322|INS1_RAT	0
AGRYSGR	7	P61354|RL27_RAT	0
KIIDPLARGR	10	Q499S9|RHDF1_RAT	0
TLPGGQPPPR	10	Q5U367|PLOD3_RAT	0
STCTVNQGNQPQCRCLPGFLGDRCQYRQCSGFCENFGTCQMAADGSRQCRCTVYFEG	57	G3V928|LRP1_RAT	Deamidation
ALPTGKSKK	9	Q9Z1W6|LYRIC_RAT	0
PACAKALF	8	Q4V7B5|CC105_RAT	0
SLSPVKKKK	9	Q63425|PRAX_RAT	0
TYKQSTITNQK	11	D3ZJP6|MYO10_RAT	Deamidation
APPMPGPPP	9	Q5PQQ2|WBP11_RAT	0
LPKYPLGR	8	Q4R180|ORC3_RAT	0
SLSAASAPLAETSTPLRL	18	Q9QXU9|PCS1N_RAT	0
RSAVPPGADKKAEAGAGSATEFQFR	25	P63326|RS10_RAT	0
ILPLSPLSR	9	Q3B7T6|CNEP1_RAT	0
GERGFFY	7	P01323|INS2_RAT:P01322|INS1_RAT	0
HSSLVLTL	8	P55205|GUC2G_RAT	0
PAAIFRPPP	9	Q9JKA7|HCN4_RAT	0
ERGFFYTP	8	P01323|INS2_RAT:P01322|INS1_RAT	0
LVGPPGTGK	9	Q925S8|YMEL1_RAT	0
ILPGAAYTEK	10	Q66HF1|NDUS1_RAT	0
VYNIPPNS	8	Q9WTY8|ZBT10_RAT	0
LLAQWLLRAVP	11	Q6IE75|BACE2_RAT	0
YDPSYRS	7	Q920R4|GASP1_RAT	0
PPRVPIPP	8	Q5U2X5|ACK1_RAT	0
ILPGTPLSR	9	Q62976|KCMA1_RAT	0
PPRKQTT	7	Q6QD51|CCD80_RAT	0
EASEAYLV	8	P84245|H33_RAT	0
AILAVKSTR	9	Q9QZA1|PHLA1_RAT	0
GLPEGIPFR	9	Q5U2Y1|GTF2I_RAT	0
LPGIAKKK	8	Q6RJR6|RTN3_RAT	0
PQPPRKK	7	Q6QI89|MO4L2_RAT	0
SIHAIKNMR	9	Q80Z30|PPM1E_RAT	Oxidation
SSIRSFK	7	P07153|RPN1_RAT	0
VRSLPVALPAPVNL	14	Q63751|VOME_RAT	0
KEGDTVII	8	P29534|VCAM1_RAT	0
GPAPAHN	7	P12785|FAS_RAT	0
TLQPPASSR	9	P20156|VGF_RAT	0
SLPPPAASHPT	11	Q62901|RERE_RAT	0
SLSAPFPKV	9	P20156|VGF_RAT	0
ELPVPGRAR	9	Q63259|PTPRN_RAT	0
PPRPPSR	7	P0DJJ3|SGIP1_RAT	0
VIPRPAGNK	9	Q5M9G6|SNIP1_RAT	0
LAKELTAE	8	P10354|CMGA_RAT	0
SLPKPPEKGKGWSK	14	Q63406|MCF2L_RAT	0
YLSQPRLTYK	10	P62815|VATB2_RAT	0
PGPPPRGP	8	Q5PQQ2|WBP11_RAT	0
TITLEVEPSDTIENVK	16	P62986|RL40_RAT:P62982|RS27A_RAT:P0CG51|UBB_RAT:Q63429|UBC_RAT	0
TLVDMKELG	9	Q6P502|TCPG_RAT	Oxidation
KIMKDILEK	9	P82995|HS90A_RAT	Oxidation
RLVSQDGRSK	10	P13383|NUCL_RAT	0
NGPGNRAGSS	10	Q62671|UBR5_RAT	Deamidation
PQVPQLELGGGPEAGDL	17	P01322|INS1_RAT	0
IPLLNTP	7	Q5I0E8|KIF22_RAT	0
TLMKNLQTK	9	Q05096|MYO1B_RAT	Oxidation
SIIPDYRTK	9	Q4G017|NISCH_RAT	0
QQPTAVQV	8	Q62725|NFYC_RAT	0
QGAAVIQR	8	O88457|SCNBA_RAT	Deamidation
LGGGPGAGDL	10	P01323|INS2_RAT	0
NKLQKLLILLRGLP	14	Q66H65|N42L2_RAT	0
VEDPQVPQLE	10	P01322|INS1_RAT	0
AYLRRIKTK	9	Q5FVC2|ARHG2_RAT	0
GCVPVGHCECTDAQGRSWAPGSQHQDACNNCSCQAGQLSCTAQPCPPPAHCAWSHWS	57	Q700K0|SSPO_RAT	Cysteinylation; Deamidation
LLLLLLCV	8	Q5RJR8|LRC59_RAT	Cysteinylation
MLMPKKNRIAIYELL	15	P63326|RS10_RAT	Oxidation
VCGERGFFYTP	11	P01323|INS2_RAT:P01322|INS1_RAT	Cysteinylation
RPPLPPPPP	9	D4A7T3|BRDT_RAT	0
NLPSGPSLK	9	O54888|RPA2_RAT	0
LVSLPITKK	9	Q6P6G2|CF089_RAT	0
DKLETDAHWVPVS	13	Q5U2Y3|MPP7_RAT	0
HSKEYPG	7	P05710|PRLR_RAT	0
VLPKLYVK	8	P62856|RS26_RAT	0
KLPAAVSLY	9	Q9JKS6|PCLO_RAT	0
VMEEAKRFQPSRATAQQEPDGKPASSPVIM	30	O35142|COPB2_RAT	Deamidation ; Oxidation
ALKTEFKANAEKTSGTSIKTVKIKKE	26	P29418|ATP5E_RAT	0
PLPPLPEYGGK	11	P19511|AT5F1_RAT	0
PEPPPPPLPL	10	D4A666|UBN2_RAT	0
TKVKPLLN	8	Q62812|MYH9_RAT	0
CASSQSSSDCCAAMA	15	B5DF45|TRAF6_RAT	Cysteinylation; Deamidation
VTPSTRSR	8	Q2KN99|CYTSA_RAT	0
TIYGMAGCGKSVLAAEAVRDH	21	Q9EPV5|APAF_RAT	0
APMHEAGP	8	Q62720|ZNT1_RAT	0
GGPEAGDLQ	9	P01322|INS1_RAT	0
PAPPLRPP	8	Q5PQQ2|WBP11_RAT	0
STGDVNVE	8	Q6IFW6|K1C10_RAT	0
SLPEKYNTR	9	P43245|MDR1_RAT	0
VLLGETGKEKLPRYYK	16	P62282|RS11_RAT	0
QSHLYGP	7	Q05695|L1CAM_RAT	0
LVEALYL	7	P01323|INS2_RAT:P01322|INS1_RAT	0
LLLLCLAA	8	Q5I0E7|TMED9_RAT	0
PLACRAYSK	9	P84850|D2HDH_RAT	0
KAELILPNGQ	10	P15205|MAP1B_RAT	0
GLTPPTTER	9	Q5FVM4|NONO_RAT	0
VEDPQVPQLELGGGP	15	P01322|INS1_RAT	0
PAHLHKI	7	P47820|ACE_RAT	0

## Sheet: GRP94 inhibitor_Rep1
Peptide	Length	Accession	PTM		Peptide Length	Frequency	%age
LEERPQRKAQPSQAADEPAEKADEPMEH	28	P18420|PSA1_RAT	Oxidation		8	78	9.06977
HSQGTFTSDYSKYLDSR	17	P06883|GLUC_RAT	0		9	469	54.5349
PGVTVKDVNQQEFVRALA	18	P17074|RS19_RAT	0		10	123	14.3023
GPKEVPTAASSSHFYSGYKKIQKD	24	P10354|CMGA_RAT	0		11	103	11.9767
GPKEVPTAASSSHFYSGYKKIQ	22	P10354|CMGA_RAT	0		12	35	4.06977
IQKTPQIQVYSRHPPEN	17	P07151|B2MG_RAT	0		13	24	2.7907
HSQGTFTSDYSKYLDS	16	P06883|GLUC_RAT	0		14	17	1.97674
HLLLASSKRVK	11	A5HK05|APBP2_RAT	0		15	11	1.27907
DEGHDPVHESPVDTA	15	O35314|SCG1_RAT	0			860
LLDEGHDPVHESPVDTA	17	O35314|SCG1_RAT	0
SQGTFTSDYSKYLDS	15	P06883|GLUC_RAT	0		Total	993
GGPEAGDLQTLALEVARQ	18	P01322|INS1_RAT	0
EVEDPQVAQLELGGGPGAGDL	21	P01323|INS2_RAT	0			86.6062
YIISVKGIKGR	11	P62832|RL23_RAT	0
VEDPQVAQLELGGGPGAGD	19	P01323|INS2_RAT	0
VAEDPNRESLDFL	13	P12969|IAPP_RAT	0
MLIKVKTLTGK	11	Q71UE8|NEDD8_RAT	Oxidation
IFVKTLTGK	9	P62982|RS27A_RAT:P62986|RL40_RAT:P0CG51|UBB_RAT:Q63429|UBC_RAT	0
EVEDPQVAQLELGGGPGAGDLQ	22	P01323|INS2_RAT	0
IVALILSTK	9	P63081|VATL_RAT	0
NLPAKAIGH	9	P04646|RL35A_RAT	0
FVTPLTSMVVTKPEDN	16	Q63416|ITIH3_RAT	Oxidation
KGPPVPPPP	9	O08839|BIN1_RAT	0
SSGPTSLFAVTVAPPGAR	18	Q6IMY8|HNRPU_RAT	0
EVPTAASSSHFYSGYK	16	P10354|CMGA_RAT	0
EVEDPQVAQLELGGGPGAGDLQT	23	P01323|INS2_RAT	0
TMIIAIPTGVK	11	P05503|COX1_RAT	Oxidation
PQVPQLELGGGPEAGDL	17	P01322|INS1_RAT	0
SLMPVKKIGHR	11	D3ZSI8|PI51A_RAT	Oxidation
PIFKLKESTVR	11	Q5U211|SNX3_RAT	0
SILKIDDVVNTR	12	Q7TPB1|TCPD_RAT	0
SIIASNKKTGVFK	13	B0K012|CMKMT_RAT	0
ALNAHVSKK	9	P41516|TOP2A_RAT	0
LEGEDDPDRSMKLSFRA	17	P10354|CMGA_RAT	Oxidation
PLPGAQPPSILK	12	Q5PQQ2|WBP11_RAT	0
VEDPQVAQLELGGGPGAGDLQ	21	P01323|INS2_RAT	0
TLLKHIANR	9	Q6MG08|ABCF1_RAT	0
VPSGLEFLVQIDQILIHQKAER	22	Q6QBQ4|PLS3_RAT	0
GLWYAKKQTQK	11	D4A2Z8|DHX36_RAT	0
FVKQHLCGS	9	P01323|INS2_RAT	Cysteinylation
TIFFVLRKK	9	D4A612|ELOV2_RAT:D4ADY9|ELOV7_RAT	0
VEDPQVAQLELGGGPGAGDL	20	P01323|INS2_RAT	0
VAEDPNRESLDF	12	P12969|IAPP_RAT	0
PQVAQLELGGGPGAGDLQ	18	P01323|INS2_RAT	0
PLPVALQTRLAK	12	Q6PCT5|PQBP1_RAT	0
YGFRDPGPQL	10	P10354|CMGA_RAT	0
PATHIRGK	8	Q62599|MTA1_RAT	0
DPQVAQLELGGGPGAGD	17	P01323|INS2_RAT	0
RIFAPNHVVAK	11	P62718|RL18A_RAT	0
TLEKIFLQK	9	Q6MGA9|BRD2_RAT	0
DIVDIKGMGTVQK	13	P20280|RL21_RAT	Oxidation
VLLDPGKYKAK	11	Q63028|ADDA_RAT	0
SLPKPPEKGKGWSK	14	Q63406|MCF2L_RAT	0
GHDPVHESPVDTA	13	O35314|SCG1_RAT	0
SLPWQGLKAATK	12	Q06486|KC1D_RAT	0
AVTKYTSSK	9	Q00729|H2B1A_RAT:Q00715|H2B1_RAT	0
PFSEDVNWGYE	11	O35314|SCG1_RAT	0
ALIKIDVNKTR	11	Q6AYE3|TAD2A_RAT	0
YLSQPRLTYK	10	P62815|VATB2_RAT	0
AYGFRDPGPQ	10	P10354|CMGA_RAT	0
APPGRSDVYPPPLGSEHNGQVAEDAVSRPKD	31	P20156|VGF_RAT	0
QIFVKTLTGK	10	P62982|RS27A_RAT:P62986|RL40_RAT:P0CG51|UBB_RAT:Q63429|UBC_RAT	0
ALYLVCGERGFFYTPKS	17	P01322|INS1_RAT	Cysteinylation
PMSVVSSTK	9	Q0HA29|NMNA2_RAT	Oxidation
TPVGSGTNPQVD	12	P12969|IAPP_RAT	0
YLSQPRLTY	9	P62815|VATB2_RAT	0
LPPICNGLPTQR	12	Q5XIK2|TMX2_RAT	Cysteinylation
NVPDPKDVQQK	11	Q6AY05|TM175_RAT	0
PLSDARKLTFR	11	P30427|PLEC_RAT	0
SILPAIFQKK	10	Q5FVN2|TM41B_RAT	0
FLIKRNKQTY	10	P17702|RL28_RAT	0
ALPQVKEAHRK	11	Q8VIL3|ZWINT_RAT	0
AIIPSKNLRNK	11	P04644|RS17_RAT	0
MDQLAKELTAE	11	P10354|CMGA_RAT	Oxidation
GLVNPANVTFK	11	P70470|LYPA1_RAT	0
SVFVVGSGGFGGK	13	P97852|DHB4_RAT	0
SILPAIFQK	9	Q5FVN2|TM41B_RAT	0
PPAENSSAPEAEQGGAE	17	P62961|YBOX1_RAT	0
PLPVALQTRLA	11	Q6PCT5|PQBP1_RAT	0
PQVAQLELGGGPGAGDL	17	P01323|INS2_RAT	0
PLADAHLTKK	10	P55770|NH2L1_RAT	0
PLPPLPEYGGKVR	13	P19511|AT5F1_RAT	0
FIAHPKLGK	9	P25886|RL29_RAT	0
QVTQPTVGMNFKTPRGAV	18	P04644|RS17_RAT	Oxidation
VLFEVPKLKSGK	12	Q8VHQ7|SYTL4_RAT	0
SLVGQTSPK	9	Q9QZ86|NOP58_RAT	0
RLQGKPPTKK	10	Q3MIF2|LMBL2_RAT	0
SVFQTTDTKSK	11	Q5RJZ6|SCOC_RAT	0
SLAEPRVSVR	10	P12785|FAS_RAT	0
DLLKKFQTK	9	Q6AY96|T2FA_RAT	0
LGGGPEAGDLQT	12	P01322|INS1_RAT	0
LEGEDDPDRSM	11	P10354|CMGA_RAT	Oxidation
SLSALYARR	9	P55062|BI1_RAT	0
PLSKELRQK	9	P12749|RL26_RAT	0
SLLALYKGK	9	P62268|RS23_RAT	0
SLPSSSPASSFR	12	Q6P7A9|LYAG_RAT	0
NVPEAFKGTKK	11	Q8R478|WBP2_RAT	0
SIPEVGDARNK	11	A1A5S1|PRP6_RAT	0
YLPGPLQDMFK	11	P63041|CPLX1_RAT:P84087|CPLX2_RAT	Oxidation
ALPPAFSTR	9	Q66X93|SND1_RAT	0
KIVNGKKITTK	11	Q6AYU3|DNJB6_RAT	0
EIYTVGKRFK	10	P05426|RL7_RAT	0
GLLANPRVK	9	D4A2H2|SPTC1_RAT	0
SMFNSKKRVK	10	Q62780|DDX46_RAT	Oxidation
LEGEDDPDRSMKLS	14	P10354|CMGA_RAT	Oxidation
SLIGSKTQIPTQR	13	P18420|PSA1_RAT	0
YGFRDPGPQ	9	P10354|CMGA_RAT	0
PLPDEKTKK	9	P62193|PRS4_RAT	0
TLPRPEPRVSGK	12	O54880|RPH3L_RAT	0
LLDEGHDPVHESPVDT	16	O35314|SCG1_RAT	0
ALSKAFKVK	9	Q63617|HYOU1_RAT	0
LLPPLPPVTS	10	Q5U367|PLOD3_RAT	0
VVFRDPYRFKK	11	P62919|RL8_RAT	0
PQVKEAHRK	9	Q8VIL3|ZWINT_RAT	0
VLLKSQKVTKK	11	Q9Z325|DPM2_RAT	0
LGGGPEAGDLQTLALEVARQ	20	P01322|INS1_RAT	0
NLPDPEVSRAK	11	Q5XIB5|CCD86_RAT	0
VEDPQVAQLELGGGPGAGDLQT	22	P01323|INS2_RAT	0
EILKWYLNK	9	Q925S8|YMEL1_RAT	0
RLPSDRSSQR	10	Q6J1Y9|UBP19_RAT	0
SRMDQLAKELTAE	13	P10354|CMGA_RAT	Oxidation
FVKTLTGK	8	P62982|RS27A_RAT:P62986|RL40_RAT:P0CG51|UBB_RAT:Q63429|UBC_RAT	0
HLPDPEIFRQR	11	Q7TNK3|ZNF24_RAT	0
PQVAQLELGGGPGAGDLQT	19	P01323|INS2_RAT	0
RIYIPLPSAK	10	Q6E0V2|KTNA1_RAT	0
EVEDPQVPQLELGGGPEAGDLQ	22	P01322|INS1_RAT	0
PLPHHFGTVR	10	P86410|RLGPB_RAT	0
TLIKQFKDKKK	11	Q4V887|S39A6_RAT	0
SLSAASAPLAETSTPLRL	18	Q9QXU9|PCS1N_RAT	0
EVEDPQVPQLE	11	P01322|INS1_RAT	0
AIATIKTKR	9	Q6P9V9|TBA1B_RAT:P68370|TBA1A_RAT:Q6AYZ1|TBA1C_RAT:Q68FR8|TBA3_RAT	0
EVEDPQVAQLELGGGPGAGD	20	P01323|INS2_RAT	0
RLVSLPITKK	10	Q6P6G2|CF089_RAT	0
SLLDPAQVQSGR	12	Q9Z272|GIT1_RAT	0
LLYDTQKVVKR	11	Q5XIA8|GHITM_RAT	0
YLTKKYLKK	9	P47198|RL22_RAT	0
ALVKPQAKK	9	Q3T1I5|SRBP2_RAT	0
SVITIVKSK	9	Q76MX4|MAFG_RAT	0
SIIGKGGQRIK	11	P61980|HNRPK_RAT	0
TLFKSKISRK	10	Q9QZR6|SEPT9_RAT	0
AVPRGEAAGAVQELA	15	Q9QXU9|PCS1N_RAT	0
DEGHDPVHESPVDT	14	O35314|SCG1_RAT	0
GISSIRSFK	9	P07153|RPN1_RAT	0
RVFVVGVGMTK	11	P11915|NLTP_RAT	Oxidation
SIFGPKKKFK	10	D3ZUI5|COBL_RAT	0
DMPYQPFSK	9	Q6AYK8|EIF3D_RAT	Oxidation
TLLPPKKIIGK	11	Q4G017|NISCH_RAT	0
IQKTPQIQVY	10	P07151|B2MG_RAT	0
SLPPGHYTQK	10	Q5XIG4|OCAD1_RAT	0
VIQLPNHFSNR	11	P97574|STC1_RAT	0
GTFTSDYSKYLDS	13	P06883|GLUC_RAT	0
SLPPVLKAK	9	Q561R7|TF2H3_RAT	0
SLYQLENYCN	10	P01323|INS2_RAT:P01322|INS1_RAT	Cysteinylation
SIAMVVTSR	9	Q6GVH5|GGNB2_RAT	Oxidation
GLPAATELPTLR	12	Q5U2Z0|ZN367_RAT	0
YIFSHAQVTKK	11	P11497|ACACA_RAT	0
ALPFPSISK	9	Q5U2M8|MDC1_RAT	0
RLLSPVTGSK	10	P17046|LAMP2_RAT	0
NSEPQDQGELFQGVDPR	17	P20156|VGF_RAT	0
NLPANSTIKKK	11	Q62671|UBR5_RAT	0
PLADVKSEK	9	Q62733|LAP2_RAT	0
PLPVALQTRLAKRGILK	17	Q6PCT5|PQBP1_RAT	0
GEDDPDRSMKLS	12	P10354|CMGA_RAT	Oxidation
YLMKILTER	9	P60711|ACTB_RAT:P63259|ACTG_RAT	Oxidation
LEGEDDPDRSMKLSF	15	P10354|CMGA_RAT	Oxidation
NMPWFKGWK	9	P62630|EF1A1_RAT:P62632|EF1A2_RAT	Oxidation
NITLPAHKK	9	O70511|ANK3_RAT	0
RLPLPGSRLK	10	Q5XI63|KIFC1_RAT	0
VTKYTSSK	8	Q00729|H2B1A_RAT:Q00715|H2B1_RAT	0
VLPKYERIMQK	11	Q09426|CGT_RAT	Oxidation
FISKFLRTK	9	Q63073|BTG1_RAT	0
DLIGIAKTGSGK	12	Q62780|DDX46_RAT	0
ILPGAGGTQR	10	Q64428|ECHA_RAT	0
QLPKGNWKRK	10	Q569C3|UBP1_RAT	0
GLVGPNGKGK	10	Q6MG08|ABCF1_RAT	0
MLLQPNKKSVK	11	Q5FVI6|VATC1_RAT	Oxidation
FLPQKFPSLR	10	Q562C2|BOP1_RAT	0
ILYGPPGTGK	10	P62193|PRS4_RAT	0
LLYGPPGTGK	10	P46462|TERA_RAT	0
RLISPYKKK	9	Q5M939|HAT1_RAT	0
SIIDVEGIVRK	11	P15178|SYDC_RAT	0
TIFVPNTGK	9	Q9R1Z0|VDAC3_RAT	0
ALLKPTKVSAR	11	Q68FU7|COQ6_RAT	0
EVPQPPRKK	9	Q6QI89|MO4L2_RAT	0
TLVRILSHGGFR	12	Q7TP98|ILF2_RAT	0
GIYGVLNRK	9	P05197|EF2_RAT	0
SLIAKINQR	9	Q63014|AKAP8_RAT	0
SLEDPQTHSNR	11	P34058|HS90B_RAT	0
LQTLALEVARQ	11	P01323|INS2_RAT:P01322|INS1_RAT	0
LLPDKSRQGK	10	Q8VHQ7|SYTL4_RAT	0
EVEDPQVAQLELGGGPGAGDLQTL	24	P01323|INS2_RAT	0
AIPAAIASAK	10	Q5HZY0|UBXN4_RAT	0
TVVNPKYEGK	10	P49134|ITB1_RAT	0
DIPHALREK	9	Q641X8|EIF3E_RAT	0
DIPKVSWTK	9	B2RYG1|FA32A_RAT	0
PIFDYGNISGTR	12	O70511|ANK3_RAT	0
SILSHIHRR	9	Q5U2N4|MKNK2_RAT	0
YQLENYCN	8	P01323|INS2_RAT:P01322|INS1_RAT	Cysteinylation
HLPRSPPASHR	11	Q5RKI8|MITOS_RAT	0
TIVDTGIGMTK	11	P82995|HS90A_RAT	Oxidation
TLVDTGIGMTK	11	P34058|HS90B_RAT	Oxidation
VQVLVPLPQ	9	O35964|SH3G1_RAT	0
KIINTKKLSAR	11	P11275|KCC2A_RAT:P08413|KCC2B_RAT:P15791|KCC2D_RAT:P11730|KCC2G_RAT	0
ALPPLPGKI	9	Q75Q41|TOM22_RAT	0
TLINTLFKSK	10	Q9QZR6|SEPT9_RAT	0
LGGGPEAGDLQTLAL	15	P01322|INS1_RAT	0
KIFKLGSEKKK	11	O08815|SLK_RAT	0
QVLKFTKGK	9	P41777|NOLC1_RAT	0
TIVSPDAGGAK	11	P60892|PRPS1_RAT	0
YLPKGVFKK	9	Q6AXQ8|MNS1_RAT	0
VFPKPFVEK	9	P0C644|VIP1_RAT	0
TIVDPFSSK	9	P97690|SMC3_RAT	0
KIYDQVRSGK	10	P07872|ACOX1_RAT	0
AVAIKAMAK	9	Q3T1J1|IF5A1_RAT	Oxidation
SLIGKKGQQK	10	P0C0S7|H2AZ_RAT	0
GLPEPLSQR	9	P15978|HA11_RAT	0
NLFKGLFGK	9	P84079|ARF1_RAT	0
SLGLVLSYR	9	P52020|ERG1_RAT	0
IILDPEKIKKK	11	Q9JKA9|HCN2_RAT	0
TLVEVLTKR	9	Q63358|MYO9B_RAT	0
PIFEPLPSQY	10	F1LPQ2|ASCC3_RAT	0
PVPLPQKQK	9	Q6J1Y9|UBP19_RAT	0
TLIRPDGEK	9	P62752|RL23A_RAT	0
SVILFLNKK	9	P82471|GNAQ_RAT:Q9JID2|GNA11_RAT	0
TLQPPASSR	9	P20156|VGF_RAT	0
NLVGKVIGK	9	Q80WE1|FMR1_RAT:Q5XI81|FXR1_RAT	0
VLFEVPKLK	9	Q8VHQ7|SYTL4_RAT	0
ALPGAFKTR	9	Q62812|MYH9_RAT	0
PANSTIKKK	9	Q62671|UBR5_RAT	0
VLPFFVATK	9	Q6P7R8|DHB12_RAT	0
SIFSKFTSK	9	O08679|MARK2_RAT	0
ILTGTKKLTNK	11	Q64559|BACH_RAT	0
IGIAKTGSGK	10	Q62780|DDX46_RAT	0
FLPFKVVEK	9	P06761|BIP_RAT	0
GIDHPGSLK	9	P31643|SC6A6_RAT	0
GIPEALTRKL	10	P16638|ACLY_RAT	0
TLPGGQPPPR	10	Q5U367|PLOD3_RAT	0
SLPKYPLGR	9	Q4R180|ORC3_RAT	0
MVPMYPAFK	9	Q64610|ENPP2_RAT	Oxidation
EVEDPQVAQLELGGGPGAGDLQTLA	25	P01323|INS2_RAT	0
PIPNAPIAR	9	Q62623|CDC20_RAT	0
TLPEPNSQGQR	11	Q5BJT2|UBL3_RAT	0
IIFKNSKTGK	10	Q04931|SSRP1_RAT	0
LGGGPEAGDLQTL	13	P01322|INS1_RAT	0
YLISKYIRK	9	P49088|ASNS_RAT	0
TVFDAKRLIGR	11	P06761|BIP_RAT	0
DPQVAQLELGGGPGAGDLQ	19	P01323|INS2_RAT	0
ALAVASKKK	9	Q9JLT0|MYH10_RAT	0
EVALAKTLR	9	Q63475|PTPR2_RAT	0
PLYAIPKTK	9	Q66H78|PXYP1_RAT	0
TLPKPVQK	8	Q68SB1|STAU2_RAT	0
FVATAVTYK	9	B2RZD2|T126B_RAT	0
NVAEDPNRESLDF	13	P12969|IAPP_RAT	0
SLLGVKENNKK	11	Q6AYK1|RNPS1_RAT	0
PAIFQKK	7	Q5FVN2|TM41B_RAT	0
LELGGGPGAGDLQT	14	P01323|INS2_RAT	0
MDQLAKELT	9	P10354|CMGA_RAT	Oxidation
GIPPPYDKK	9	P35427|RL13A_RAT	0
SVVSSVTTK	9	P51577|P2RX4_RAT	0
IIPTAPLYK	9	Q6IRE4|TS101_RAT	0
VIAQAQSGTGK	11	Q5RKI1|IF4A2_RAT	0
FLIGKVYKK	9	Q4V8A2|CDC27_RAT	0
SLARAGKVR	9	P62864|RS30_RAT	0
PNQVHRK	7	Q91Y81|SEPT2_RAT:Q9JJM9|SEPT5_RAT	0
TMAKIAQYK	9	P70582|NUP54_RAT	Oxidation
YLPGPLQDMFKK	12	P63041|CPLX1_RAT:P84087|CPLX2_RAT	Oxidation
VIAKNPSAR	9	Q4G017|NISCH_RAT	0
GEDDPDRSMKLSF	13	P10354|CMGA_RAT	Oxidation
AQEEADAEERRLQ	13	P20156|VGF_RAT	0
VAEDPNRESLD	11	P12969|IAPP_RAT	0
TNEPQKLKVLL	11	P97574|STC1_RAT	0
YHGTSQPTQTKRRLMLVAFLGASAVTASTGLLWKKAHA	38	Q6P6Q9|MICU1_RAT	Oxidation
ALKTEFKANAEKTSGTSIKTVKIKKE	26	P29418|ATP5E_RAT	0
VLFDNTGRGK	10	Q32Q06|AP1M1_RAT	0
NMIKYIKEK	9	E9PU28|IMDH2_RAT	Deamidation ; Oxidation
VLSLYASGR	9	P60711|ACTB_RAT:P63259|ACTG_RAT	0
TLFVPFRQK	9	P60570|PANX1_RAT	0
ELAPYPKNK	9	Q6PCT5|PQBP1_RAT	0
RIFDLGRKK	9	Q6PDV7|RL10_RAT	0
ALPGAFKTRK	10	Q62812|MYH9_RAT	0
KLIGEYGLRNK	11	P29314|RS9_RAT	0
TLIRPDGEKK	10	P62752|RL23A_RAT	0
GKNVNAGGHKLGLGLEFQA	19	Q9Z2L0|VDAC1_RAT	0
NIVKNISYK	9	P28077|PSB9_RAT	0
GFRDPGPQL	9	P10354|CMGA_RAT	0
SVMSIEKTRTK	11	Q99ML5|PCYOX_RAT	Oxidation
RLIQGSILKK	10	P04961|PCNA_RAT	0
DIIALARKK	9	Q62950|DPYL1_RAT	0
NMSKFGTTK	9	D3ZIE4|FYB1_RAT	Oxidation
KESTLHLVL	9	P62982|RS27A_RAT:P62986|RL40_RAT:P0CG51|UBB_RAT:Q63429|UBC_RAT	0
IIAEVRAQY	9	Q6IG03|K2C73_RAT	0
ILAEVRAQY	9	Q6IG04|K2C72_RAT	0
AVPKPTPVKK	10	P41777|NOLC1_RAT	0
LNVGGTYFLTTR	12	B5DEL1|KCTD5_RAT	0
EIYRIVSQK	9	P62494|RB11A_RAT:O35509|RB11B_RAT	0
QVADVTTSR	9	P12785|FAS_RAT	0
PLVDVVDPK	9	Q63009|ANM1_RAT	0
ALLKGASKK	9	Q05310|L10K_RAT	0
NVAEDPNRESLD	12	P12969|IAPP_RAT	0
AIVEALSGKDMANQVKAPLVLKD	23	O88767|PARK7_RAT	Oxidation
PGAFKTR	7	Q62812|MYH9_RAT	0
NVAEDPNRESLDFL	14	P12969|IAPP_RAT	Deamidation
LPAIFQK	7	Q5FVN2|TM41B_RAT	0
GLIVALILSTK	11	P63081|VATL_RAT	0
DMPELYHQR	9	Q4G074|KBP_RAT	Oxidation
GGGPEAGDLQTL	12	P01322|INS1_RAT	0
SLQEKVSKK	9	Q6AYS6|SNX17_RAT	0
AVPKPTPVK	9	P41777|NOLC1_RAT	0
YLIPPPTKTK	10	Q64560|TPP2_RAT	0
IITDRQSGK	9	A7VJC2|ROA2_RAT	0
SIHAIKNMR	9	Q80Z30|PPM1E_RAT	Oxidation
ALVGPNGSGK	10	P36370|TAP1_RAT	0
ILPAIFQKK	9	Q5FVN2|TM41B_RAT	0
KLPGIAKKK	9	Q6RJR6|RTN3_RAT	0
GIYGVLNRKR	10	P05197|EF2_RAT	0
RMDQLAKELTAE	12	P10354|CMGA_RAT	Oxidation
VVPEKPVKK	9	Q63396|TCP4_RAT	0
VLNPVKSSK	9	P15205|MAP1B_RAT	0
TLHLVLRLR	9	P62982|RS27A_RAT:P62986|RL40_RAT:P0CG51|UBB_RAT:Q63429|UBC_RAT	0
PQASLSPSY	9	Q9WTZ3|MBTP1_RAT	0
TMSNKFTQK	9	P31423|GRM4_RAT	Oxidation
NAPPEPVPPPRAAPAPTHV	19	P20156|VGF_RAT	0
AIKKPLTQK	9	O54772|SMRD2_RAT	0
YLYKDPKQK	9	B4F769|SMAL1_RAT	0
LYLVCGERGFFYTPKS	16	P01322|INS1_RAT	Cysteinylation
ALPGLASFR	9	P36370|TAP1_RAT	0
PPGHYTQK	8	Q5XIG4|OCAD1_RAT	0
TIIERSSAR	9	P54287|CACB3_RAT	0
SLPNLFQDK	9	Q76LT8|UBP48_RAT	0
SISQTVTGR	9	Q9JKS6|PCLO_RAT	0
TIYDAKRFIGK	11	O35162|HSP13_RAT	0
GLTKHMTIK	9	P30277|CCNB1_RAT	Oxidation
SIFSPEGKFKTK	12	O70277|TRIM3_RAT	0
APPEPVPPPRAAPAPTHV	18	P20156|VGF_RAT	0
LPAKAIGH	8	P04646|RL35A_RAT	0
TLPKIPYVK	9	P63079|GBRB3_RAT:P15431|GBRB1_RAT:P63138|GBRB2_RAT	0
NLPNQVHRK	9	Q91Y81|SEPT2_RAT	0
SVIGVFITK	9	Q9EPQ0|NCKX3_RAT	0
SLARQPLSR	9	Q9JHY8|DNLI1_RAT	0
SIMKPVRKR	9	Q2TL32|UBR4_RAT	Oxidation
PLYGRGSQK	9	Q5M807|RNF5_RAT	0
IIIGDTGVGK	10	P05712|RAB2A_RAT	0
PQVPQLELGGGPEAGD	16	P01322|INS1_RAT	0
ILGPMFSGK	9	P27158|KITH_RAT	Oxidation
NIAEALVSK	9	Q66X93|SND1_RAT	0
PKFEVLDKPQS	11	P21571|ATP5J_RAT	0
EVEDPQVPQLELGGGPEAGDLQT	23	P01322|INS1_RAT	0
IPAGSLKNEDTPN	13	P10362|SCG2_RAT	0
GFFYTPKS	8	P01322|INS1_RAT	0
EIPTAIQSMK	10	Q6PDU7|ATP5L_RAT	Oxidation
YASGRTTGIVMDSGD	15	P60711|ACTB_RAT:P63259|ACTG_RAT	Oxidation
SLPATHIRGK	10	Q62599|MTA1_RAT	0
PQVPQLELGGGPEAGDLQ	18	P01322|INS1_RAT	0
EVEDPQVAQLE	11	P01323|INS2_RAT	0
IIPRTPSSFR	10	P52590|NU107_RAT	0
FFYTPKS	7	P01322|INS1_RAT	0
ALVKPQAKKK	10	Q3T1I5|SRBP2_RAT	0
SVMAQVRQK	9	Q3ZAV8|EDC4_RAT	Oxidation
PGAFKTRK	8	Q62812|MYH9_RAT	0
PLPFPFPSK	9	Q66H58|INT14_RAT	0
ALYLVCGERGFFYTPK	16	P01322|INS1_RAT	Cysteinylation
VMVEVRKEK	9	Q66X93|SND1_RAT	Oxidation
PLANISSEY	9	D3ZSP7|TTC3_RAT	0
EIPEVAFMK	9	O88984|NXF1_RAT	Oxidation
PPAFSTR	7	Q66X93|SND1_RAT	0
ELPKKLTKR	9	Q765A7|PGAP1_RAT	0
PLPPPPPPR	9	P61980|HNRPK_RAT	0
YIPPKGETK	9	P63159|HMGB1_RAT	0
RTNEPQKLKVLL	12	P97574|STC1_RAT	0
SLNVAKLLK	9	Q62825|EXOC3_RAT	0
NLPPPPALK	9	Q62901|RERE_RAT	0
SVITRTTSK	9	B4F7A7|CEP57_RAT	0
SMTKIYGGR	9	P17074|RS19_RAT	Oxidation
RVPKTGSAY	9	B5D5N9|CTR2_RAT	0
GIPEALTRK	9	P16638|ACLY_RAT	0
LPNHFSNR	8	P97574|STC1_RAT	0
SVFEAFGKIK	10	Q9WV25|PUF60_RAT	0
PKVSWTK	7	B2RYG1|FA32A_RAT	0
GLPSFYRSY	9	Q4FZZ1|PXK_RAT	0
NLPELASAR	9	P30839|AL3A2_RAT	0
NLPANSTIKK	10	Q62671|UBR5_RAT	0
YIISVKGIK	9	P62832|RL23_RAT	0
VLEYLNQEQAEQGREHLA	18	P10362|SCG2_RAT	0
RIIAHTQMR	9	P21531|RL3_RAT	Oxidation
AIHPGNPKLKK	11	P31596|EAA2_RAT	0
ALPDRGIAK	9	O08836|IGBP1_RAT	0
ILPLVTGSGR	10	Q568Z4|SPCS3_RAT	0
IMPVQKQTR	9	P27952|RS2_RAT	Oxidation
GIIGVKGAK	9	P61980|HNRPK_RAT	0
GVSGYPTLK	9	P11598|PDIA3_RAT	0
GLPQEPTSR	9	Q63028|ADDA_RAT	0
NLMEPPFQSQK	11	Q8K581|TXND9_RAT	Oxidation
EVEDPQVPQLELG	13	P01322|INS1_RAT	0
PLQDPKNLVLK	11	P49805|RGS9_RAT	0
VLAGRYSGR	9	P61354|RL27_RAT	0
SIAMAARKK	9	Q62812|MYH9_RAT	Oxidation
PLPGYLPPTK	10	O70260|PIAS3_RAT	0
SISGPVSTSK	10	Q2KN99|CYTSA_RAT	0
TITPVVGKK	9	Q9JIX5|CHD8_RAT	0
KLHFIFRHK	9	P35565|CALX_RAT	0
TKYTSSK	7	Q00729|H2B1A_RAT:Q00715|H2B1_RAT	0
ELPVSTNSR	9	Q62909|KIF2C_RAT	0
SLAPVNIFK	9	Q5XIM9|TCPB_RAT	0
SILYPATTGR	10	O35244|PRDX6_RAT	0
TVPRRLGPK	9	P62755|RS6_RAT	0
GIPLLNTPK	9	Q5I0E8|KIF22_RAT	0
VSPPVLSPK	9	Q6DKG0|NAA35_RAT	0
ILPAIFQK	8	Q5FVN2|TM41B_RAT	0
DPNRESLDF	9	P12969|IAPP_RAT	0
GLSDSPTYK	9	Q5M971|AF1Q_RAT	0
GLPEGVAFK	9	Q5U2Y1|GTF2I_RAT	0
PPPYDKK	7	P35427|RL13A_RAT	0
GLSDPGKIK	9	P22449|HNF4A_RAT	0
GRDLIGIAKTGSGK	14	Q62780|DDX46_RAT	0
PEALTRKL	8	P16638|ACLY_RAT	0
DLAKIIQTK	9	D3ZH22|SWET1_RAT	0
RIYIPLPTAK	10	Q5XIK7|KATL1_RAT	0
TLAGRFLSK	9	Q99NI4|IPMK_RAT	0
TLIEHAHTK	9	P35559|IDE_RAT	0
GIPYTINGK	9	Q9JMI1|AACS_RAT	0
LDPGKYKAK	9	Q63028|ADDA_RAT	0
SLPRIQSQR	9	P38650|DYHC1_RAT	0
SIIETLRQK	9	P82995|HS90A_RAT	0
SLPDPGTSY	9	Q62627|PAWR_RAT	0
FLPPPPSSR	9	Q9JKA7|HCN4_RAT	0
GVPYSISFK	9	Q5XIF5|DEGS1_RAT	0
LVSLPITKK	9	Q6P6G2|CF089_RAT	0
NLPAKAIGHR	10	P04646|RL35A_RAT	0
ILIPGLTQK	9	Q5I0E8|KIF22_RAT	0
GLPDVHSGY	9	Q6AYT3|RTCB_RAT	0
AGGHKLGLGLEFQA	14	Q9Z2L0|VDAC1_RAT	0
VLPTVGEGY	9	Q64LC9|RBM4B_RAT	0
PILQILQQK	9	O08662|PI4KA_RAT	0
TLAVNIIAK	9	P09057|DCOR_RAT:Q63764|AZIN1_RAT	0
QVPKILSGK	9	P15207|ANDR_RAT	0
PKYPLGR	7	Q4R180|ORC3_RAT	0
ALPGFSTPR	9	Q1AAU6|ASAP1_RAT	0
SLPFSTTGK	9	Q8VHU4|ELP1_RAT	0
SLPSPPAAK	9	P97541|HSPB6_RAT	0
FLPPSSVNK	9	P52020|ERG1_RAT	0
LGGGPEAGDLQTLA	14	P01322|INS1_RAT	0
IAHPKLGK	8	P25886|RL29_RAT	0
PIYEELKSRSR	11	Q9JHE5|S38A2_RAT	0
NVAEDPNRESLDFLL	15	P12969|IAPP_RAT	Deamidation
VIVMAATNR	9	P46462|TERA_RAT	Oxidation
AIIGPNGSGK	10	Q9Z1M9|SMC1A_RAT	0
DLIGKKTQK	9	Q3B8Q1|DDX21_RAT	0
ELASRSGLK	9	Q5EB68|KAD6_RAT	0
ENQSPAAKHGDAASEAPSKDTVE	23	P10354|CMGA_RAT	0
VIAELLSTK	9	Q63357|MYO1D_RAT	0
GVAVPTSPK	9	Q9JID1|PDCD4_RAT	0
PLPVALQTR	9	Q6PCT5|PQBP1_RAT	0
LLSPVTGSK	9	P17046|LAMP2_RAT	0
SIILFLNKK	9	P08753|GNAI3_RAT:P10824|GNAI1_RAT:P59215|GNAO_RAT:P04897|GNAI2_RAT	0
SLILFLNKK	9	P19627|GNAZ_RAT	0
VLGGVRSPR	9	Q5RJS8|TPST2_RAT	0
PLATSFTGK	9	Q7TP90|ARRD4_RAT	0
VLASKFLKK	9	B5DFC8|EIF3C_RAT	0
ALAKAISK	8	P81377|KAP1_RAT	0
VLLKSQKVTK	10	Q9Z325|DPM2_RAT	0
TLPSTVLGK	9	O88873|GMEB2_RAT	0
EIASVLTSR	9	Q5I0D7|PEPD_RAT	0
KIFKNFKEK	9	O35142|COPB2_RAT	0
TLSSVTSAR	9	Q6AYD4|ESAM_RAT	0
SLAGIGDALGK	11	Q9R1T1|BAF_RAT	0
TLGPILKK	8	P20695|IFRD1_RAT	0
TIVNILTNR	9	Q07936|ANXA2_RAT	0
IIPASTGAAK	10	P04797|G3P_RAT	0
VLPKLYVK	8	P62856|RS26_RAT	0
GLPSTASGR	9	Q06486|KC1D_RAT	0
LSALYARR	8	P55062|BI1_RAT	0
SIIGKGGQR	9	P61980|HNRPK_RAT	0
ALPEKVLNK	9	Q9JKB5|ARI4B_RAT	0
LALYKGK	7	P62268|RS23_RAT	0
KLPPLPVIEK	10	Q68SB1|STAU2_RAT	0
PDEKTKK	7	P62193|PRS4_RAT	0
SRMDQLAKELTA	12	P10354|CMGA_RAT	Oxidation
ELILIKNTK	9	P28480|TCPA_RAT	0
RLPWAVAGR	9	Q6AY30|SCPDL_RAT	0
SIVKEASQR	9	Q66H44|TM39B_RAT	0
ALPLAQGIK	9	Q64057|AL7A1_RAT	0
PQVPQLELGGGPEAGDLQT	19	P01322|INS1_RAT	0
SILSYLRKK	9	P47245|NRDC_RAT	0
TLINPPAPK	9	Q06393|CLCKA_RAT	0
DISPSGFPK	9	Q9JHY8|DNLI1_RAT	0
PLLPSQLVRYR	11	P35559|IDE_RAT	0
SLSAPFPKV	9	P20156|VGF_RAT	0
VEDPQVAQLELGGGPGAGDLQTL	23	P01323|INS2_RAT	0
TLLDLIQTK	9	P52303|AP1B1_RAT:P62944|AP2B1_RAT	0
KVPAVPETLK	10	P05426|RL7_RAT	0
TIFAELATKK	10	P39951|CDK1_RAT	0
YPGFQAPQGLQ	11	O35314|SCG1_RAT	0
TLPNQVHRK	9	Q9JJM9|SEPT5_RAT	0
DLIKDTLLK	9	P56500|UCP2_RAT	0
ALPPAAPTGR	10	Q5EIC4|I2BPL_RAT	0
PAMSKVR	7	Q6P689|WLS_RAT	Oxidation
EIAHNVSSK	9	P62912|RL32_RAT	0
GLPPPPRSR	9	Q4V898|RBMX_RAT	0
VIFLNTRRK	9	Q5RKI1|IF4A2_RAT	0
NLLKSLIGK	9	P61206|ARF3_RAT	0
RMITIDGKQIK	11	P05712|RAB2A_RAT	Oxidation
RAQEEADAEERRLQ	14	P20156|VGF_RAT	0
QLENYCN	7	P01323|INS2_RAT:P01322|INS1_RAT	Cysteinylation
PIPDLQQYY	9	P35559|IDE_RAT	0
GVSTNISTK	9	P49793|NUP98_RAT	0
KISPYYRTK	9	P0C606|SGF29_RAT	0
NLIGKTSER	9	P51514|HTF4_RAT	0
SLPFILHEK	9	B5D5N9|CTR2_RAT	0
YGFRDPGP	8	P10354|CMGA_RAT	0
SLVSTYTQR	9	P0C6C0|SPKAP_RAT	0
FLPFSGGAR	9	P08516|CP4AA_RAT:P24464|CP4AC_RAT	0
FRDPGPQL	8	P10354|CMGA_RAT	0
EVAPPGSLR	9	O35779|BHE41_RAT	0
PLVKPKIVK	9	P62912|RL32_RAT	0
RIVEIYSRR	9	P22288|GCH1_RAT	0
GIISKITSK	9	O08678|MARK1_RAT	0
FLAGVPTPK	9	Q04827|CCND2_RAT	0
DLPKLPKLK	9	Q9EST6|AN32B_RAT	0
IISVTKTDK	9	P17708|DCAM_RAT	0
FVTPLTSMVVTKPED	15	Q63416|ITIH3_RAT	Oxidation
YVSVPGSKK	9	Q5M7W1|TXNIP_RAT	0
PETLKKK	7	P05426|RL7_RAT	0
AAEHGFGV	8	P28841|NEC2_RAT	0
SIPLILQSK	9	Q6AYY8|ACATN_RAT	0
DPQVAQLELGGGPGAGDL	18	P01323|INS2_RAT	0
EVEDPQVPQLELGGGPEAGDL	21	P01322|INS1_RAT	0
AISKYFSER	9	Q63798|PSME2_RAT	0
LLPEYGGTK	9	P26772|CH10_RAT	0
PKLFRGK	7	Q4VSI4|UBP7_RAT	0
IPAGSLKNEDTPNR	14	P10362|SCG2_RAT	0
ILPKPTRKSR	10	P62083|RS7_RAT	0
ELGKVVTKK	9	P60892|PRPS1_RAT	0
IIAFALEGK	9	P19814|TGON3_RAT	0
DISLVSTPK	9	F1MA98|TPR_RAT	0
ILGMAYGAK	9	P29419|ATP5I_RAT	Oxidation
RLTAYFRRK	9	Q9QYM0|MRP5_RAT	0
PSKNLRNK	8	P04644|RS17_RAT	0
DLPYPAASR	9	Q4V8D6|BRF2_RAT	0
SLPAMSKVR	9	Q6P689|WLS_RAT	Oxidation
SLIGAARTK	9	Q6P9U4|PLD3B_RAT	0
SLGEIITNR	9	Q5PQK8|TBRG1_RAT	0
YLIKDGKLIK	10	P21531|RL3_RAT	0
NILIPGLTQK	10	Q5I0E8|KIF22_RAT	0
IIGPNGSGK	9	Q9Z1M9|SMC1A_RAT	0
ILPGKTPVY	9	Q9QZ81|AGO2_RAT	0
AEDPNRESLDFL	12	P12969|IAPP_RAT	0
PQVAQLELGGGPGAGD	16	P01323|INS2_RAT	0
DLSIVGQVK	9	Q5XI64|ABHD6_RAT	0
GLVLPVGGIK	10	Q3MIB4|LONP2_RAT	0
NIIKAAPRK	9	Q5XIM9|TCPB_RAT	0
TLPAHKK	7	O70511|ANK3_RAT	0
SIPAPIGTR	9	Q9ESR9|ABCA2_RAT	0
RIPEQILGK	9	Q01986|MP2K1_RAT	0
LSKELRQK	8	P12749|RL26_RAT	0
RVFQPTFITK	10	Q5XIA8|GHITM_RAT	0
ALYLVCGERGF	11	P01323|INS2_RAT:P01322|INS1_RAT	Cysteinylation
PTSKRYEVPLETPR	14	Q6P7A9|LYAG_RAT	0
TMLATGSNR	9	Q5XIA8|GHITM_RAT	Oxidation
NVELDPEIQ	9	Q6IG03|K2C73_RAT:Q6IG04|K2C72_RAT	0
RIPRIVGQEK	10	P09606|GLNA_RAT	0
GVAPVPSNR	9	P35570|IRS1_RAT	0
SMVKIPSKASAK	12	P55926|ASIC1_RAT	Oxidation
NIINSSITTK	10	Q6P502|TCPG_RAT	Deamidation
QLPVPYHTY	9	Q4V7B8|RNF44_RAT	0
KIMKDILEK	9	P82995|HS90A_RAT	Oxidation
FMPKKSIKK	9	P49793|NUP98_RAT	Oxidation
GIPIPVTPK	9	P09034|ASSY_RAT	0
DQLAKELTAE	10	P10354|CMGA_RAT	0
ALSEKLSLK	9	Q5M856|SPC25_RAT	0
VLPPVLVPR	9	P97588|SMAD1_RAT:P84025|SMAD3_RAT:O54835|SMAD9_RAT:Q9R1V3|SMAD5_RAT:O70436|SMAD2_RAT	0
ELPSLWNSR	9	O08839|BIN1_RAT	0
GDAASEAPSKDTVE	14	P10354|CMGA_RAT	0
DLSEVGSVR	9	P30427|PLEC_RAT	0
VPQPPRKK	8	Q6QI89|MO4L2_RAT	0
YLGGPTSVR	9	Q6AXV4|SAM50_RAT	0
DMVKFGGTGR	10	Q9Z330|DNMT1_RAT	Oxidation
GLPALLRAR	9	P01346|IGF2_RAT	0
AISPKPQSQK	10	Q4V9H5|P20L1_RAT	0
KPAEKPPPK	9	Q925G1|HDGR2_RAT	0
SLVELTSLK	9	P36972|APT_RAT	0
LIPPPTKTK	9	Q64560|TPP2_RAT	0
GLPEGIPFR	9	Q5U2Y1|GTF2I_RAT	0
GLIALLSTGSK	11	Q08013|SSRG_RAT	0
TIAPALVSK	9	P04764|ENOA_RAT	0
DISAPGSPR	9	Q68FR7|LTV1_RAT	0
QLPKPPSTY	9	Q5PQN6|SPE39_RAT	0
SLPSYFRSR	9	P97839|DLGP4_RAT	0
RVVIPPSSK	9	Q2MJT0|MEF2A_RAT	0
AYGFRDPGPQL	11	P10354|CMGA_RAT	0
IIPMEFVNK	9	P16638|ACLY_RAT	Oxidation
LGPEVPPENV	10	Q9QXU9|PCS1N_RAT	0
DLINNLGTIAK	11	P82995|HS90A_RAT:P34058|HS90B_RAT	0
QQPTAVQV	8	Q62725|NFYC_RAT	0
IDVEGIVRK	9	P15178|SYDC_RAT	0
SLSAPFPK	8	P20156|VGF_RAT	0
MIGLPARGK	9	Q9JJH5|F262_RAT	Oxidation
SLSSVYIQR	9	Q9EQV6|TPP1_RAT	0
ILASSGTDR	9	Q71UF4|RBBP7_RAT	0
DIIETLRKK	9	O89038|MEF2D_RAT	0
VPEQPPVLPQLDSQHL	16	Q63083|NUCB1_RAT	0
LLPAAQQR	8	P22791|HMCS2_RAT	0
ISVKGIKGR	9	P62832|RL23_RAT	0
RLPGTAGTQPR	11	Q3B7D0|HEM6_RAT	0
RIPESLSKR	9	Q63185|E2AK1_RAT	0
IITPPPAKK	9	Q02874|H2AY_RAT	0
NIPPPSVNR	9	Q9Z1A6|VIGLN_RAT	0
SSIRSFK	7	P07153|RPN1_RAT	0
LPAIFQKK	8	Q5FVN2|TM41B_RAT	0
GEGDSPSHI	9	P97574|STC1_RAT	0
GLYGGPMSLR	10	Q4KM93|TM177_RAT	Oxidation
SLPKKFQIR	9	Q5XIT0|CDKL2_RAT	0
IIPTPPRSK	9	Q9WTZ3|MBTP1_RAT	0
TLMKNLQTK	9	Q05096|MYO1B_RAT	Oxidation
KIAFAITAIKGVGR	14	P62271|RS18_RAT	0
LPQVKEAHRK	10	Q8VIL3|ZWINT_RAT	0
VLPSSSSSR	9	P70478|APC_RAT	0
PNHFSNR	7	P97574|STC1_RAT	0
QLPVPSSTR	9	Q5XIK5|RN146_RAT	0
RIPKPLKQR	9	O89047|KCNH3_RAT	0
PLVAPWKTY	9	Q924A5|S36A1_RAT	0
AGRYSGR	7	P61354|RL27_RAT	0
SIPSGVTSR	9	P47973|TTP_RAT	0
RGPPVARAGA	10	P15473|IBP3_RAT	0
SIPLPIRQK	9	Q761X5|UNC5C_RAT	0
VIPRPAGNK	9	Q5M9G6|SNIP1_RAT	0
PEAFKGTKK	9	Q8R478|WBP2_RAT	0
DPNRESLD	8	P12969|IAPP_RAT	0
GLAAMGTAR	9	O88761|PSMD1_RAT	Oxidation
SLLQYINQR	9	Q6P5P5|MEST_RAT	0
NIVPALTSK	9	D4AAT7|NNRD_RAT	0
VEDPQVPQLELGGGPEAGDLQ	21	P01322|INS1_RAT	0
SLAGDLRTK	9	Q8K1P7|SMCA4_RAT	0
LNPVKSSK	8	P15205|MAP1B_RAT	0
QILKILSGK	9	Q6AXU3|I20L2_RAT	0
GERGFFYTP	9	P01323|INS2_RAT:P01322|INS1_RAT	0
GLISPYLAPK	10	Q9QXL7|NDK7_RAT	0
NLIVPGGVK	9	Q62950|DPYL1_RAT	0
ELPSPGTKR	9	Q6AYM1|CE034_RAT	0
TIIDIITQR	9	P48037|ANXA6_RAT	0
DPNRESLDFL	10	P12969|IAPP_RAT	0
ILPGAAYTEK	10	Q66HF1|NDUS1_RAT	0
PFKPIKK	7	P41516|TOP2A_RAT	0
PVPGQTTGR	9	Q6IUP3|ELP5_RAT	0
VTDIKNINAKHKNNKVNVVL	20	Q5XIQ5|SDA1_RAT	Deamidation
VEDPQVPQLE	10	P01322|INS1_RAT	0
AEDPNRESLDF	11	P12969|IAPP_RAT	0
AEPRVSVR	8	P12785|FAS_RAT	0
SISKTPIMK	9	Q8R515|ZHX1_RAT	Oxidation
TVPQSILTK	9	Q9QZA2|PDC6I_RAT	0
RILPKPTRK	9	P62083|RS7_RAT	0
AIVKLFLKK	9	P52303|AP1B1_RAT:P62944|AP2B1_RAT	0
GLPEKLMQK	9	Q4KLH4|PSPC1_RAT	Oxidation
IILDPQRIKMK	11	Q9JKA7|HCN4_RAT	Oxidation
SLFSLLSKK	9	B4F766|DYM_RAT	0
SIIDVEGIVR	10	P15178|SYDC_RAT	0
KLVKYLMLK	9	Q9ES73|MAGD1_RAT	Oxidation
SGVAVPTSPK	10	Q9JID1|PDCD4_RAT	0
SLVSPASQR	9	P53669|LIMK1_RAT	0
QISAPQSNK	9	Q66HC5|NUP93_RAT	0
IISLMLTTK	9	P00406|COX2_RAT	Oxidation
AVPLPMTVR	9	Q6AYN4|PHIPL_RAT:Q568Z9|PHYIP_RAT	0
TLPDTVLSH	9	Q9Z2L9|NDRG4_RAT	0
VEVSVTTSK	9	O08815|SLK_RAT	0
SLLGPPPGGGGR	12	Q9JKA8|HCN3_RAT	0
TLIDPETLLPR	11	P97536|CAND1_RAT	0
RILGPGLNK	9	P62907|RL10A_RAT	0
PPKKIIGK	8	Q4G017|NISCH_RAT	0
NLPANSTIK	9	Q62671|UBR5_RAT	0
SVPKVETVK	9	Q07205|IF5_RAT	0
SLPDQLVSK	9	B0BNF1|SEPT8_RAT	0
RVSPIVSKK	9	F1M4A4|KIF1A_RAT	0
LPPKKIIGK	9	Q4G017|NISCH_RAT	0
PILDVATGR	9	Q9Z2Z8|DHCR7_RAT	0
GLVGKPSQR	9	P22002|CAC1C_RAT	0
LAGRYSGR	8	P61354|RL27_RAT	0
TIPKLFRGK	9	Q4VSI4|UBP7_RAT	0
ALTKKITLK	9	E9PU28|IMDH2_RAT	0
TIPKVTIK	8	O08619|F13A_RAT	0
LGGGPGAGDLQTL	13	P01323|INS2_RAT	0
RLVKDMKIK	9	P27952|RS2_RAT	Oxidation
NHPDSELESTAN	12	O35314|SCG1_RAT	0
TLPKRPTTTK	10	Q5M7W5|MAP4_RAT	0
TPVGSGTNP	9	P12969|IAPP_RAT	0
PLSAPLPTGR	10	P0C5Y8|ALS2_RAT	0
VPLGPFLGK	9	P25093|FAAA_RAT	0
SLIGESQSGGK	11	Q5BJL5|SBNO1_RAT	0
PLPQPNRGL	9	P08011|MGST1_RAT	0
ELPVPGRAR	9	Q63259|PTPRN_RAT	0
VEDPQVPQ	8	P01322|INS1_RAT	0
KKKNQKKP	8	Q4V887|S39A6_RAT	Deamidation
LALEVARQ	8	P01323|INS2_RAT:P01322|INS1_RAT	0
VLTPPHSSK	9	P39949|CCNE1_RAT	0
EIPDPASTR	9	O88884|AKAP1_RAT	0
GEIPPLTQR	9	O88869|RASF9_RAT	0
ACCVRNDRSGC	11	Q499S9|RHDF1_RAT	Cysteinylation; Deamidation
FFYTPMS	7	P01323|INS2_RAT	Oxidation
LPLAQGIK	8	Q64057|AL7A1_RAT	0
RLFDVYRTK	9	Q02356|AMPD2_RAT	0
DLPLVIGSR	9	Q5M7W1|TXNIP_RAT	0
GKPLEVF	7	D3ZJP6|MYO10_RAT	0
ILPGTPLSR	9	Q62976|KCMA1_RAT	0
TPVGSGTNPQ	10	P12969|IAPP_RAT	0
DLIDAEQRMK	10	Q5BJL5|SBNO1_RAT	Oxidation
VLAYSFSRR	9	A5HK05|APBP2_RAT	0
PRTPSSFR	8	P52590|NU107_RAT	0
TIIEVNGKRVR	11	Q9WVC0|SEPT7_RAT	0
PLPLPPKKTR	10	Q9Z1L0|PK3CB_RAT	0
TITLEVEPSDTIENVK	16	P62982|RS27A_RAT:P62986|RL40_RAT:P0CG51|UBB_RAT:Q63429|UBC_RAT	0
SALYARR	7	P55062|BI1_RAT	0
RLPVTKLHLG	10	Q5XIC0|ECI2_RAT	0
YGVLNRK	7	P05197|EF2_RAT	0
PLPLHFLRR	9	P30277|CCNB1_RAT	0
GLSSVPSMR	9	Q920L7|ELOV5_RAT	Oxidation
TPVGSGTNPQV	11	P12969|IAPP_RAT	0
AMAARKK	7	Q62812|MYH9_RAT	Oxidation
GLPLFPLVK	9	P35559|IDE_RAT	0
SIVPVRRGY	9	P27952|RS2_RAT	0
DLILTGTPK	9	Q6AYQ8|FAHD1_RAT	0
GERGFFY	7	P01323|INS2_RAT:P01322|INS1_RAT	0
GLAAPAGTPR	10	Q6PEC3|YIF1B_RAT	0
ALEVARQ	7	P01323|INS2_RAT:P01322|INS1_RAT	0
ALAKAIEK	8	P09456|KAP0_RAT	0
GISAFLMQK	9	Q9JL55|GDE1_RAT	Oxidation
ALAPPSQRK	9	Q56B11|PELP1_RAT	0
DLPRAVISK	9	Q91VC0|DCTP1_RAT	0
RMLAQQAVK	9	P25235|RPN2_RAT	Oxidation
VAPWCDCSNSGNDLEDCLKFLNFFKDNTCLKNAIQAFGNGSDVTMWQPAP	50	Q62997|GFRA1_RAT	Cysteinylation; Deamidation ; Oxidation
FYVPGVAPINFHQND	15	Q4KLL4|TM9S4_RAT	0
QTLALEVARQ	10	P01323|INS2_RAT:P01322|INS1_RAT	0
ILAEMLSNR	9	P63086|MK01_RAT:P21708|MK03_RAT	Oxidation
MLMPKKNRIAIYEL	14	P63326|RS10_RAT	Oxidation
PIMLVGNKK	9	Q62639|RHEB_RAT	Oxidation
LVHSPHAI	8	F1LTR1|WDR26_RAT	0
SVSIPSITK	9	O54874|MRCKA_RAT	0
AISPPAVPK	9	O54888|RPA2_RAT	0
RQPPPPPPP	9	P52947|PDX1_RAT	0
SLALPLSTK	9	Q7TPK1|UHRF1_RAT	0
PIHDVYQTY	9	Q66H68|RBM47_RAT	0
PPPTKTK	7	Q64560|TPP2_RAT	0
EDPNRESLDFL	11	P12969|IAPP_RAT	0
SIAKIGKKK	9	O08774|RGS12_RAT	0
FLPSPVVIK	9	B5DF89|CUL3_RAT	0
SRMDQLAKELT	11	P10354|CMGA_RAT	Oxidation
FRDPGPQ	7	P10354|CMGA_RAT	0
KLPVGGDRK	9	Q8VHQ7|SYTL4_RAT	0
VEDPQVPQLELGGGPEAGD	19	P01322|INS1_RAT	0
GAPTAGSFR	9	P28077|PSB9_RAT	0
LPLLLLLCGECAQVCGCNETGMLERLPRCGKAFAEMMQKVDVWKWCNLSEFIVY	54	Q9JJ73|RAMP3_RAT	Cysteinylation
NVPKPGHKR	9	Q9QYF3|MYO5A_RAT	0
PLVREGTSR	9	Q4QQW1|REEP4_RAT	0
DPQVAQLELGGGPGAGDLQT	20	P01323|INS2_RAT	0
LELGGGPEAGDLQT	14	P01322|INS1_RAT	0
DLPSHTKIK	9	Q5BJP2|CWC15_RAT	0
NIFYKAIQK	9	Q64654|CP51A_RAT	0
PQVAQLELGGGPGAGDLQTL	20	P01323|INS2_RAT	0
RIPLKKETK	9	P30277|CCNB1_RAT	0
ALPTGKSKK	9	Q9Z1W6|LYRIC_RAT	0
AIPTPGKRK	9	Q5U2M8|MDC1_RAT	0
LPVKGKKTKK	10	Q02195|FGF7_RAT	0
PFKVVEK	7	P06761|BIP_RAT	0
PALAPTQPR	9	Q62893|AMHR2_RAT	0
VSLLIILPLA	10	A2VCW5|S38A5_RAT	0
SIVTVKKDK	9	Q8R500|MFN2_RAT	0
ALYLVCGERGFF	12	P01323|INS2_RAT:P01322|INS1_RAT	Cysteinylation
ILPLSPLSR	9	Q3B7T6|CNEP1_RAT	0
NLMVQNKRK	9	Q9Z2Y1|TIM_RAT	Oxidation
DIVETLRKK	9	A0A096MJY4|MEF2C_RAT	0
VEDPQVPQL	9	P01322|INS1_RAT	0
SLFSRLFGK	9	P61751|ARF4_RAT	0
KLFDFVNAK	9	Q04931|SSRP1_RAT	0
FSVFGQVERA	10	Q5FVM4|NONO_RAT	0
FPKPEGSQDKSLHN	14	P47868|SCG3_RAT	0
LLPLSGRHR	9	P56571|ES1_RAT	0
EIAEKALKK	9	Q8VHV7|HNRH1_RAT:Q6AY09|HNRH2_RAT	0
VLIPPSLSK	9	P24062|IGF1R_RAT	0
PELMNTNQL	9	P10362|SCG2_RAT	Oxidation
SLLGKIGAK	9	Q75UQ2|CFDP1_RAT	0
TVSIPGLEK	9	Q4AEF8|COPG1_RAT	0
SLLAPIRTK	9	Q9WVR1|INP5E_RAT	0
ILPPPPPEPP	10	Q6TQE1|ZCH18_RAT	0
HLVEALY	7	P01323|INS2_RAT:P01322|INS1_RAT	0
PEKPVKK	7	Q63396|TCP4_RAT	0
VLSFVGQTR	9	Q9ESW0|DDB1_RAT	0
GLAPETMKK	9	Q5PR01|PPDPF_RAT	Oxidation
IELANLTGAPLRQ	13	Q5U2Z0|ZN367_RAT	0
VISPPLGLGK	10	P54282|CAC1A_RAT	0
IKMALQQEGFD	11	P28841|NEC2_RAT	Oxidation
TGGLPESKAGK	11	Q5XI01|LARP7_RAT	0
FIADITGSLK	10	Q5BK22|GTPB8_RAT	0
YLVCGERGFF	10	P01323|INS2_RAT:P01322|INS1_RAT	Cysteinylation
LPPAFSTR	8	Q66X93|SND1_RAT	0
GLPENIPFR	9	Q5U2Y1|GTF2I_RAT	0
PLAGSKLAK	9	Q62901|RERE_RAT	0
PEAFPALA	8	Q6AXS5|PAIRB_RAT	0
RLPLPGSRL	9	Q5XI63|KIFC1_RAT	0
SVKGIKGR	8	P62832|RL23_RAT	0
TLARDPTTGK	10	Q9WV25|PUF60_RAT	0
EVEDPQVPQLELGGGPEAGD	20	P01322|INS1_RAT	0
DHPGSLK	7	P31643|SC6A6_RAT	0
IAKINQR	7	Q63014|AKAP8_RAT	0
IIAIPTGVK	9	P05503|COX1_RAT	0
QLATKAARK	9	P84245|H33_RAT:Q6LED0|H31_RAT	0
EVEDPQVPQLELGGGPEAG	19	P01322|INS1_RAT	0
IPHALREK	8	Q641X8|EIF3E_RAT	0
AHPGMDQVHPQNIPDSPMANSGPLCCTICHERLEDTHFVQCPSVPSHKFCFPCS	54	Q5EIC4|I2BPL_RAT	Oxidation ; Deamidation ; Cysteinylation
PHSAVPSEAEAVLRPL	16	Q99P39|NFS1_RAT	0
LPGIAKKK	8	Q6RJR6|RTN3_RAT	0
GILKELLSK	9	Q6MGA9|BRD2_RAT	0
PAGFRQK	7	P70566|TMOD2_RAT	0
ALPLGRKK	8	P62243|RS8_RAT	0
PAHLHKI	7	P47820|ACE_RAT	0
SIIPDYRTK	9	Q4G017|NISCH_RAT	0
PQKFPSLR	8	Q562C2|BOP1_RAT	0
ELLEIKRKGAK	11	Q8VHQ7|SYTL4_RAT	0
AISRFASKK	9	Q63186|EI2BD_RAT	0
NLPPPPALR	9	P54258|ATN1_RAT	0
LPEPLSQR	8	P15978|HA11_RAT	0
AVIDFIKSK	9	Q5MYT9|OASL2_RAT	0
PSKPVNK	7	P40190|IL6RB_RAT	0
LTIDNGVF	8	P06761|BIP_RAT	0
SVPSPRSLQGK	11	P16638|ACLY_RAT	0
PEALTRK	7	P16638|ACLY_RAT	0
KIPNGPSNR	9	B1WC10|FRITZ_RAT	0
SLPEISTIR	9	P37199|NU155_RAT	0
SLAKEVARK	9	Q7TS56|CBR4_RAT	0
LPGGAVPPPPP	11	F1M775|DIAP1_RAT	0
ILDPEKIKKK	10	Q9JKA9|HCN2_RAT	0
VKPQAKK	7	Q3T1I5|SRBP2_RAT	0
SLPGRGDPVASVLSPYFGTK	20	O35217|MINP1_RAT	0
PISEPRPHTR	10	Q5XIJ6|BABA1_RAT	0
SLWGSLKPK	9	P46933|APBB1_RAT	0
GPRFKKLA	8	Q9Z1Y3|CADH2_RAT	0
PIFGLMQEK	9	Q9Z330|DNMT1_RAT	Oxidation
KLPGKGKSAMK	11	Q6P747|HP1B3_RAT	Oxidation
MLPSKPAKK	9	Q3MJK5|CDK12_RAT	Oxidation
SLMLTTK	7	P00406|COX2_RAT	Oxidation
PSKPAKK	7	Q3MJK5|CDK12_RAT	0
VLINPSLIGSK	11	Q5BKE0|TAF9_RAT	0
LELGGGPGAGDLQ	13	P01323|INS2_RAT	0
FLPKMPRLR	9	Q63505|TF3C1_RAT	Oxidation
VQMEFLGSSETV	12	P12336|GTR2_RAT	Oxidation
PIPSDSTRRK	10	P13471|RS14_RAT	0
PVKKSPR	7	Q3T1J2|MBOA2_RAT	0
ELLAIFNKK	9	Q6AYK5|LYAR_RAT	0
PHALREK	7	Q641X8|EIF3E_RAT	0
ALTPAKVTGK	10	B2RZC9|KTAP2_RAT	0
EITPPSSEK	9	Q6AYX5|ODFP2_RAT	0
TLPLPLKK	8	B2GUZ1|UBP4_RAT	0
RLPPPPDQL	9	Q66HA5|C2D1A_RAT	0
PTPGKRK	7	Q5U2M8|MDC1_RAT	0
TIFGKIIRK	9	P62959|HINT1_RAT	0
KLIKDGLIIRK	11	P84100|RL19_RAT	0
DIPDALSER	9	B1H267|SNX5_RAT	0
PLSPPFSLK	9	P52591|PO121_RAT	0
PLPVALQTRL	10	Q6PCT5|PQBP1_RAT	0
LVKPQAKK	8	Q3T1I5|SRBP2_RAT	0
PPKGETK	7	P63159|HMGB1_RAT	0
EASEAYLV	8	P84245|H33_RAT	0
TLPLPMKK	8	Q9R085|UBP15_RAT	Oxidation
DLIRGAKEK	9	P60868|RS20_RAT	0
EGEDDPDRSMKLS	13	P10354|CMGA_RAT	Oxidation
FLMKHKSRK	9	Q5RKG6|TRI35_RAT	Oxidation
NLFQQISVK	9	O08662|PI4KA_RAT	0
GLYGQTTGK	9	Q5HZY2|SAR1B_RAT	0
ILIALPSLR	9	P00406|COX2_RAT	0
PQKPPRP	7	Q6AYU3|DNJB6_RAT	0
PPRPVAPP	8	Q62910|SYNJ1_RAT	0
GEDDPDRSMKLSFRA	15	P10354|CMGA_RAT	Oxidation
MIFKKNTRK	9	Q8VHQ7|SYTL4_RAT	Oxidation
HAPQDTEENARSFPASQTEPLEDPDQINED	30	P06883|GLUC_RAT	0
LGGGPEAGDLQ	11	P01322|INS1_RAT	0
ALAPLPTAR	9	Q5XIA9|KLD8B_RAT	0
KIIDPLARGR	10	Q499S9|RHDF1_RAT	0
EIIDLVLDR	9	Q6P9V9|TBA1B_RAT:P68370|TBA1A_RAT:Q6AYZ1|TBA1C_RAT	0
VLPPTNVGSNTY	12	P12969|IAPP_RAT	0
PQPPRKK	7	Q6QI89|MO4L2_RAT	0
GLPPLPRGL	9	Q566R4|LRA25_RAT	0
KLPDIFSVY	9	F1LP64|TRIPC_RAT	0
GVAELDQL	8	O35314|SCG1_RAT	0
IIPPAAPLSGR	11	Q9JIH7|WNK1_RAT	0
GGPEAGDLQTLAL	13	P01322|INS1_RAT	0
ILLKKITEK	9	P35559|IDE_RAT	0
DLPQGSGNLK	10	Q9EQL9|SHRPN_RAT	0
PLPGAQPPSILKK	13	Q5PQQ2|WBP11_RAT	0
PGLPPTPVAR	10	Q5GH56|XKR7_RAT	0
KMPNASPEEL	10	P04276|VTDB_RAT	Oxidation
ERGFFYTP	8	P01323|INS2_RAT:P01322|INS1_RAT	0
DILPLKLLVP	10	P22355|PSPB_RAT	0
KIPIPTSLR	9	Q7M0E7|RM14_RAT	0
SLPDHVRRR	9	Q9Z330|DNMT1_RAT	0
GFRDPGPQ	8	P10354|CMGA_RAT	0
SLPPGLAVK	9	P63174|RL38_RAT	0
VLLGSLFSRK	10	P53563|B2CL1_RAT	0
GISKEVLKK	9	Q5XI69|DHX40_RAT	0
SLPTVIMRNK	10	F1M3G7|AKP13_RAT	Oxidation
DILPPKSEK	9	Q6AYH0|MIIP_RAT	0
LELGGGPGAGDL	12	P01323|INS2_RAT	0
KIFKLGSEK	9	O08815|SLK_RAT	0
SILDYISTSK	10	P61203|CSN2_RAT	0
DEGHDPVHESPVD	13	O35314|SCG1_RAT	0
SLPEKYNTR	9	P43245|MDR1_RAT	0
ILPKPTRK	8	P62083|RS7_RAT	0
PGRNGIST	8	P70478|APC_RAT	0
KLPLNPTAR	9	D3ZSP7|TTC3_RAT	0
YLPQPIYR	8	Q1H5H1|SELT_RAT	0
IIPRSILM	8	Q9ESW0|DDB1_RAT	Oxidation
EVEDPQVPQLELGGGP	16	P01322|INS1_RAT	0
SLPLPMRSR	9	Q9R080|GPSM1_RAT	Oxidation
TIIFIYEKRRK	11	P26453|BASI_RAT	0
DTLDPALL	8	Q63570|PRS6B_RAT	0
LGAGVPPPPPP	11	F1LVW7|DIAP3_RAT	0
IGKTSER	7	P51514|HTF4_RAT	0
IGKGGQRIK	9	P61980|HNRPK_RAT	0
RLPQEAQR	8	Q5M843|OGFD3_RAT	0
PPVKGPHA	8	F1LPQ2|ASCC3_RAT	0
FLPPGPPPPIT	11	Q63627|SCAF4_RAT	0
PLPQKQK	7	Q6J1Y9|UBP19_RAT	0
LVKPKIVKK	9	P62912|RL32_RAT	0
KELLLHKQK	9	A4L9P8|CE295_RAT	0
GLPGAGKTTWVTK	13	Q6IMY8|HNRPU_RAT	0
LEGEDDPDRSMKL	13	P10354|CMGA_RAT	Oxidation
PFSEDVNWG	9	O35314|SCG1_RAT	0
SLLERVLMK	9	Q62717|CAPS1_RAT	Oxidation
TMPDPRNPK	9	P15178|SYDC_RAT	Oxidation
FIIDDKGILR	10	Q63716|PRDX1_RAT	0
ELPFKSTIR	9	Q6DTM3|AHI1_RAT	0
AVAAVGRPR	9	Q6AYN2|SARAF_RAT	0
LVSNLNPERVTPQSL	15	Q00438|PTBP1_RAT	0
PLAELPGRT	9	O35762|NKX61_RAT	0
GLPEKLVIK	9	Q5FVM4|NONO_RAT	0
DLPKANFLFK	10	Q75Q40|TOM40_RAT	0
PIMKIMKGK	9	Q80Z36|ZHX3_RAT	Oxidation
KKDHYILT	8	P58365|CAD23_RAT	0
LVKPKIVK	8	P62912|RL32_RAT	0
VTPSTRSR	8	Q2KN99|CYTSA_RAT	0
LPSKPAKK	8	Q3MJK5|CDK12_RAT	0
KLSPSPSSR	9	P70615|LMNB1_RAT	0
LDPEKIKKK	9	Q9JKA9|HCN2_RAT	0
PIFRIHHQK	9	O70454|BUD31_RAT	0
PGLLILLLVLLCVFMQVS	18	Q6AY61|PRS23_RAT	Cysteinylation
VLLSIYPSMQK	11	P36370|TAP1_RAT	Oxidation
GLSREVQQK	9	Q5XFX0|TAGL2_RAT	0
SLSPVKKKK	9	Q63425|PRAX_RAT	0
IIKAAPRK	8	Q5XIM9|TCPB_RAT	0
QPPFSQVPVSNT	12	Q3MJK5|CDK12_RAT	0
GLSSTISHK	9	Q63041|A1M_RAT	0
SLQNIFSKK	9	P0C6B1|S35E1_RAT	0
PAGLPVHAT	9	Q8K1M5|NPW_RAT	0
SLPPVPPRL	9	Q8K4S7|CBLB_RAT	0
KVPMTPGVK	9	P11507|AT2A2_RAT	Oxidation
VLLTMIARVADG	12	Q4KM74|SC22B_RAT	Oxidation
NLPRGGSSY	9	O35094|TIM44_RAT	0
SLYKEGHSK	9	D3ZD32|CHD5_RAT	0
HLVKLHRQK	9	Q8VHQ7|SYTL4_RAT	0
APAPAPAPGLP	11	P34926|MAP1A_RAT	0
GPPQKPPGP	9	P09951|SYN1_RAT	0
APEFAKR	7	O35244|PRDX6_RAT	0
SIPVFWSQR	9	Q9ES21|SAC1_RAT	0
PPPTTAPH	8	Q63028|ADDA_RAT	0
LARAGKVR	8	P62864|RS30_RAT	0
GHPGAAGHP	9	Q80ZF0|CORA1_RAT	0
PASSLAT	7	Q63406|MCF2L_RAT	0
GLLLPPPMK	9	B2GUV7|IF2P_RAT	Oxidation
LSLGQKTK	8	Q5GRG2|EST5A_RAT	0
SLPMSSTHR	9	B1WC15|ZCHC7_RAT	Oxidation
KLPVGGDRKK	10	Q8VHQ7|SYTL4_RAT	0
LPFPQTK	7	Q71LX6|XIRP2_RAT	0
AIIENMSTKK	10	Q6P689|WLS_RAT	Oxidation
PTPPRSK	7	Q9WTZ3|MBTP1_RAT	0
PPHFLGPL	8	O70260|PIAS3_RAT	0
CFQDHMIHNCSCGH	14	P37090|SCNNB_RAT	Cysteinylation; Deamidation
SLPPPAASHPT	11	Q62901|RERE_RAT	0
GLPGKVFPK	9	P10634|CP2DQ_RAT	0
EIITDRQSGK	10	A7VJC2|ROA2_RAT	0
APAAPAQKP	9	Q5XI63|KIFC1_RAT	Deamidation
LVEALYL	7	P01323|INS2_RAT:P01322|INS1_RAT	0
PVLLPIPGSNR	11	Q8R2H7|TRAK2_RAT	0
ALPPGFVLK	9	Q6U6G5|ZC3HF_RAT	0
SLPKPPEKGK	10	Q63406|MCF2L_RAT	0
NLMKDKYQSLK	11	Q3KR99|SPDLY_RAT	Oxidation
SKSVARR	7	P17074|RS19_RAT	0
EVEDPQVPQLELGGGPEAGDLQTL	24	P01322|INS1_RAT	0
IVGDPSTAK	9	Q62724|MCM6_RAT	0
ALPAMPTAR	9	Q5XIA9|KLD8B_RAT	Oxidation
AMLPPPGPQ	9	O08562|SCN9A_RAT	0
RLPPTPLLL	9	A1L134|AUP1_RAT	0
TIVVRGSNK	9	Q7TPB1|TCPD_RAT	0
ARAGKVR	7	P62864|RS30_RAT	0
APPMPGPPP	9	Q5PQQ2|WBP11_RAT	0
PPLRPPGP	8	Q5PQQ2|WBP11_RAT	0
GHRGRGGF	8	Q6IMY8|HNRPU_RAT	0
PPRTFPSA	8	Q9JKA7|HCN4_RAT	0
LIGKTSER	8	P51514|HTF4_RAT	0

## Sheet: GRP94 inhibitor_Rep2
Peptide	Length	Accession	PTM		Peptide Length	Frequency	%age
PQVAQLELGGGPGAGDLQTLALEVARQ	27	P01323|INS2_RAT	0		8	65	9.21986
YHGTSQPTQTKRRLMLVAFLGASAVTASTGLLWKKAHA	38	Q6P6Q9|MICU1_RAT	Oxidation		9	423	60
IQKTPQIQVYSRHPPEN	17	P07151|B2MG_RAT	0		10	106	15.0355
EVPTAASSSHFYSGYK	16	P10354|CMGA_RAT	0		11	67	9.50355
NLPAKAIGH	9	P04646|RL35A_RAT	0		12	22	3.12057
PGVTVKDVNQQEFVRALA	18	P17074|RS19_RAT	0		13	10	1.41844
IFVKTLTGK	9	P62982|RS27A_RAT:Q63429|UBC_RAT:P62986|RL40_RAT:P0CG51|UBB_RAT	0		14	4	0.567376
SLPKPPEKGKGWSK	14	Q63406|MCF2L_RAT	0		15	8	1.13475
FVTPLTSMVVTKPEDN	16	Q63416|ITIH3_RAT	Oxidation			705
YIISVKGIKGR	11	P62832|RL23_RAT	0
SSGPTSLFAVTVAPPGAR	18	Q6IMY8|HNRPU_RAT	0		Total	774
SLLALYKGK	9	P62268|RS23_RAT	0
RIFAPNHVVAK	11	P62718|RL18A_RAT	0			91.0853
ALNAHVSKK	9	P41516|TOP2A_RAT	0
PPAENSSAPEAEQGGAE	17	P62961|YBOX1_RAT	0
PLPGAQPPSILKK	13	Q5PQQ2|WBP11_RAT	0
TMIIAIPTGVK	11	P05503|COX1_RAT	Oxidation
DIVDIKGMGTVQK	13	P20280|RL21_RAT	Oxidation
ALPQVKEAHRK	11	Q8VIL3|ZWINT_RAT	0
PATHIRGK	8	Q62599|MTA1_RAT	0
MLIKVKTLTGK	11	Q71UE8|NEDD8_RAT	Oxidation
RLPSDRSSQR	10	Q6J1Y9|UBP19_RAT	0
SLMPVKKIGHR	11	D3ZSI8|PI51A_RAT	Oxidation
VLLDPGKYKAK	11	Q63028|ADDA_RAT	0
QVTQPTVGMNFKTPRGAV	18	P04644|RS17_RAT	Oxidation
KLPGIAKKK	9	Q6RJR6|RTN3_RAT	0
SVFQTTDTKSK	11	Q5RJZ6|SCOC_RAT	0
SLPWQGLKAATK	12	Q06486|KC1D_RAT	0
PLPPLPEYGGKVR	13	P19511|AT5F1_RAT	0
SLSALYARR	9	P55062|BI1_RAT	0
TLEKIFLQK	9	Q6MGA9|BRD2_RAT	0
TLLKHIANR	9	Q6MG08|ABCF1_RAT	0
SIIASNKKTGVFK	13	B0K012|CMKMT_RAT	0
AVTKYTSSK	9	Q00729|H2B1A_RAT:Q00715|H2B1_RAT	0
PMIDNPNYK	9	P35565|CALX_RAT	Oxidation
SVFVVGSGGFGGK	13	P97852|DHB4_RAT	0
GLWYAKKQTQK	11	D4A2Z8|DHX36_RAT	0
PIFKLKESTVR	11	Q5U211|SNX3_RAT	0
NLPNQVHRKSVK	12	Q91Y81|SEPT2_RAT	0
GLVNPANVTFK	11	P70470|LYPA1_RAT	0
PLPGAQPPSILK	12	Q5PQQ2|WBP11_RAT	0
PLPVALQTRLAK	12	Q6PCT5|PQBP1_RAT	0
TIVDPFSSK	9	P97690|SMC3_RAT	0
ALPPLPGKI	9	Q75Q41|TOM22_RAT	0
RVFVVGVGMTK	11	P11915|NLTP_RAT	Oxidation
SIFSKFTSK	9	O08679|MARK2_RAT	0
TLPRPEPRVSGK	12	O54880|RPH3L_RAT	0
SLPSSSPASSFR	12	Q6P7A9|LYAG_RAT	0
SIAMVVTSR	9	Q6GVH5|GGNB2_RAT	Oxidation
RLQGKPPTKK	10	Q3MIF2|LMBL2_RAT	0
QIFVKTLTGK	10	P62982|RS27A_RAT:Q63429|UBC_RAT:P62986|RL40_RAT:P0CG51|UBB_RAT	0
KIVNGKKITTK	11	Q6AYU3|DNJB6_RAT	0
VLLKSQKVTKK	11	Q9Z325|DPM2_RAT	0
PLSKELRQK	9	P12749|RL26_RAT	0
LLYDTQKVVKR	11	Q5XIA8|GHITM_RAT	0
TLFKSKISRK	10	Q9QZR6|SEPT9_RAT	0
SLAEPRVSVR	10	P12785|FAS_RAT	0
PLSDARKLTFR	11	P30427|PLEC_RAT	0
HLPDPEIFRQR	11	Q7TNK3|ZNF24_RAT	0
TVFDAKRLIGR	11	P06761|BIP_RAT	0
SILPAIFQKK	10	Q5FVN2|TM41B_RAT	0
KLPGQPPASMGR	12	P50399|GDIB_RAT	Oxidation
TLPFKPIKK	9	P41516|TOP2A_RAT	0
DLLKKFQTK	9	Q6AY96|T2FA_RAT	0
PLADAHLTKK	10	P55770|NH2L1_RAT	0
SLIGKKGQQK	10	P0C0S7|H2AZ_RAT	0
NVPEAFKGTKK	11	Q8R478|WBP2_RAT	0
GLLANPRVK	9	D4A2H2|SPTC1_RAT	0
AVDGGLSIPHSTK	13	P09895|RL5_RAT	0
DMPYQPFSK	9	Q6AYK8|EIF3D_RAT	Oxidation
FIAHPKLGK	9	P25886|RL29_RAT	0
LLPPLPPVTS	10	Q5U367|PLOD3_RAT	0
SILKIDDVVNTR	12	Q7TPB1|TCPD_RAT	0
ALIKIDVNKTR	11	Q6AYE3|TAD2A_RAT	0
AIIPSKNLRNK	11	P04644|RS17_RAT	0
FVKTLTGK	8	P62982|RS27A_RAT:Q63429|UBC_RAT:P62986|RL40_RAT:P0CG51|UBB_RAT	0
SLVGQTSPK	9	Q9QZ86|NOP58_RAT	0
SLEDPQTHSNR	11	P34058|HS90B_RAT	0
NLPANSTIKKK	11	Q62671|UBR5_RAT	0
TLIKQFKDKKK	11	Q4V887|S39A6_RAT	0
ALPIPANKR	9	O08815|SLK_RAT	0
ELPKKLTKR	9	Q765A7|PGAP1_RAT	0
KGPPVPPPP	9	O08839|BIN1_RAT	0
GISSIRSFK	9	P07153|RPN1_RAT	0
EVPQPPRKK	9	Q6QI89|MO4L2_RAT	0
RIYIPLPSAK	10	Q6E0V2|KTNA1_RAT	0
NMSKFGTTK	9	D3ZIE4|FYB1_RAT	Oxidation
SVMAQVRQK	9	Q3ZAV8|EDC4_RAT	Oxidation
KIFKLGSEKKK	11	O08815|SLK_RAT	0
PMSVVSSTK	9	Q0HA29|NMNA2_RAT	Oxidation
SLPPVLKAK	9	Q561R7|TF2H3_RAT	0
NLPAKAIGHR	10	P04646|RL35A_RAT	0
FYVPGVAPINFHQND	15	Q4KLL4|TM9S4_RAT	0
QLPKGNWKRK	10	Q569C3|UBP1_RAT	0
SLPPGHYTQK	10	Q5XIG4|OCAD1_RAT	0
RLISPYKKK	9	Q5M939|HAT1_RAT	0
TLPEPNSQGQR	11	Q5BJT2|UBL3_RAT	0
FVATAVTYK	9	B2RZD2|T126B_RAT	0
TVVNPKYEGK	10	P49134|ITB1_RAT	0
TLLPPKKIIGK	11	Q4G017|NISCH_RAT	0
YLISKYIRK	9	P49088|ASNS_RAT	0
SLPATHIRGK	10	Q62599|MTA1_RAT	0
DLIGIAKTGSGK	12	Q62780|DDX46_RAT	0
PLFANPTSK	9	Q4V9H5|P20L1_RAT	0
SVVSSVTTK	9	P51577|P2RX4_RAT	0
SIIGKGGQRIK	11	P61980|HNRPK_RAT	0
ALVKPQAKK	9	Q3T1I5|SRBP2_RAT	0
EIYTVGKRFK	10	P05426|RL7_RAT	0
PLTKAEEKALK	11	Q66HA2|CR3L1_RAT	0
ALPFPSISK	9	Q5U2M8|MDC1_RAT	0
TIFVPNTGK	9	Q9R1Z0|VDAC3_RAT	0
ALPPAFSTR	9	Q66X93|SND1_RAT	0
SLFSRLFGK	9	P61751|ARF4_RAT	0
AVPKPTPVK	9	P41777|NOLC1_RAT	0
TLPKIPYVK	9	P15431|GBRB1_RAT:P63138|GBRB2_RAT:P63079|GBRB3_RAT	0
SMVGVYNGK	9	P62845|RS15_RAT	Oxidation
RLLSPVTGSK	10	P17046|LAMP2_RAT	0
PANSTIKKK	9	Q62671|UBR5_RAT	0
VIQLPNHFSNR	11	P97574|STC1_RAT	0
PLADVKSEK	9	Q62733|LAP2_RAT	0
KLHFIFRHK	9	P35565|CALX_RAT	0
FLPQKFPSLR	10	Q562C2|BOP1_RAT	0
IILDPEKIKKK	11	Q9JKA9|HCN2_RAT	0
FISKFLRTK	9	Q63073|BTG1_RAT	0
PNQVHRK	7	Q91Y81|SEPT2_RAT:Q9JJM9|SEPT5_RAT	0
QVADVTTSR	9	P12785|FAS_RAT	0
TLHLVLRLR	9	P62982|RS27A_RAT:Q63429|UBC_RAT:P62986|RL40_RAT:P0CG51|UBB_RAT	0
PLPVALQTRLA	11	Q6PCT5|PQBP1_RAT	0
AIPAAIASAK	10	Q5HZY0|UBXN4_RAT	0
VPLGPFLGK	9	P25093|FAAA_RAT	0
IIAEVRAQY	9	Q10758|K2C8_RAT:Q6IG03|K2C73_RAT	0
ILAEVRAQY	9	Q6IG04|K2C72_RAT	0
PIFDYGNISGTR	12	O70511|ANK3_RAT	0
ALTPAKVTGK	10	B2RZC9|KTAP2_RAT	0
YLPKGVFKK	9	Q6AXQ8|MNS1_RAT	0
TLPKPVQK	8	Q68SB1|STAU2_RAT	0
IATIKTKR	8	P68370|TBA1A_RAT:Q6P9V9|TBA1B_RAT:Q6AYZ1|TBA1C_RAT:Q68FR8|TBA3_RAT	0
LNVGGTYFLTTR	12	B5DEL1|KCTD5_RAT	0
NLMEPPFQSQK	11	Q8K581|TXND9_RAT	Oxidation
PLYAIPKTK	9	Q66H78|PXYP1_RAT	0
TLIEHAHTK	9	P35559|IDE_RAT	0
YLSQPRLTY	9	P62815|VATB2_RAT	0
PVPLPQKQK	9	Q6J1Y9|UBP19_RAT	0
TIVSPDAGGAK	11	P60892|PRPS1_RAT	0
LLPDKSRQGK	10	Q8VHQ7|SYTL4_RAT	0
YLMKILTER	9	P60711|ACTB_RAT:P63259|ACTG_RAT	Oxidation
ILPAIFQKK	9	Q5FVN2|TM41B_RAT	0
DIPHALREK	9	Q641X8|EIF3E_RAT	0
SIIDVEGIVRK	11	P15178|SYDC_RAT	0
SVIGVFITK	9	Q9EPQ0|NCKX3_RAT	0
TLPGGQPPPR	10	Q5U367|PLOD3_RAT	0
SVFEVDGKKNK	11	Q810T5|KAT7_RAT	0
RLPLPGSRLK	10	Q5XI63|KIFC1_RAT	0
HLPRSPPASHR	11	Q5RKI8|MITOS_RAT	0
IIPPAAPLSGR	11	Q9JIH7|WNK1_RAT	0
SLLDPAQVQSGR	12	Q9Z272|GIT1_RAT	0
ILTGTKKLTNK	11	Q64559|BACH_RAT	0
YLSQPRLTYK	10	P62815|VATB2_RAT	0
CIANGITSK	9	P97574|STC1_RAT	Cysteinylation
EIYRIVSQK	9	P62494|RB11A_RAT:O35509|RB11B_RAT	0
NVPDPKDVQQK	11	Q6AY05|TM175_RAT	0
GIDHPGSLK	9	P31643|SC6A6_RAT	0
TIIERSSAR	9	P54287|CACB3_RAT	0
GLVGPNGKGK	10	Q6MG08|ABCF1_RAT	0
SLGLVLSYR	9	P52020|ERG1_RAT	0
ELAPYPKNK	9	Q6PCT5|PQBP1_RAT	0
RLPGTAGTQPR	11	Q3B7D0|HEM6_RAT	0
KIYDQVRSGK	10	P07872|ACOX1_RAT	0
GIPPPYDKK	9	P35427|RL13A_RAT	0
DLINNLGTIAK	11	P82995|HS90A_RAT:P34058|HS90B_RAT	0
PLPHHFGTVR	10	P86410|RLGPB_RAT	0
PLPDEKTKK	9	P62193|PRS4_RAT	0
EIAHNVSSK	9	P62912|RL32_RAT	0
SLQEKVSKK	9	Q6AYS6|SNX17_RAT	0
GFRDPGPQL	9	P10354|CMGA_RAT	0
GLPEPLSQR	9	P15978|HA11_RAT	0
DMPELYHQR	9	Q4G074|KBP_RAT	Oxidation
TLVEVLTKR	9	Q63358|MYO9B_RAT	0
SVITIVKSK	9	Q76MX4|MAFG_RAT	0
SLLQQQKTSR	10	Q10758|K2C8_RAT	0
GIPEALTRKL	10	P16638|ACLY_RAT	0
IVALILSTK	9	P63081|VATL_RAT	0
NMIKYIKEK	9	E9PU28|IMDH2_RAT	Oxidation
EVALAKTLR	9	Q63475|PTPR2_RAT	0
ILPGAGGTQR	10	Q64428|ECHA_RAT	0
EILKWYLNK	9	Q925S8|YMEL1_RAT	0
TLFVPFRQK	9	P60570|PANX1_RAT	0
VIAKNPSAR	9	Q4G017|NISCH_RAT	0
VLNPVKSSK	9	P15205|MAP1B_RAT	0
GNPTVEVDLYTAK	13	P04764|ENOA_RAT	0
TLINTLFKSK	10	Q9QZR6|SEPT9_RAT	0
DIPKVSWTK	9	B2RYG1|FA32A_RAT	0
NLPPPPALR	9	P54258|ATN1_RAT	0
SISQTVTGR	9	Q9JKS6|PCLO_RAT	0
YLTKKYLKK	9	P47198|RL22_RAT	0
SILPAIFQK	9	Q5FVN2|TM41B_RAT	0
ALPGAFKTR	9	Q62812|MYH9_RAT	0
IGIAKTGSGK	10	Q62780|DDX46_RAT	0
GLPEGVAFK	9	Q5U2Y1|GTF2I_RAT	0
ALYLVCGERGFFYTP	15	P01323|INS2_RAT:P01322|INS1_RAT	Cysteinylation
AVAIKAMAK	9	Q3T1J1|IF5A1_RAT	Oxidation
PLPFPFPSK	9	Q66H58|INT14_RAT	0
GIPYTINGK	9	Q9JMI1|AACS_RAT	0
SLPFSTTGK	9	Q8VHU4|ELP1_RAT	0
TLIRPDGEK	9	P62752|RL23A_RAT	0
VLFDNTGRGK	10	Q32Q06|AP1M1_RAT	0
EIASVLTSR	9	Q5I0D7|PEPD_RAT	0
LDPGKYKAK	9	Q63028|ADDA_RAT	0
PLPPLPEYGGK	11	P19511|AT5F1_RAT	0
ALLKGASKK	9	Q05310|L10K_RAT	0
DLIGKKTQK	9	Q3B8Q1|DDX21_RAT	0
NLPPPPALK	9	Q62901|RERE_RAT	0
LYLVCGERGFFYTPKS	16	P01322|INS1_RAT	Cysteinylation
VLPFFVATK	9	Q6P7R8|DHB12_RAT	0
LPAKAIGH	8	P04646|RL35A_RAT	0
GLAKALQTK	9	P12785|FAS_RAT	0
SLARAGKVR	9	P62864|RS30_RAT	0
GLAAPAGTPR	10	Q6PEC3|YIF1B_RAT	0
PLVDVVDPK	9	Q63009|ANM1_RAT	0
DLIRGAKEKNLK	12	P60868|RS20_RAT	0
GLPAATELPTLR	12	Q5U2Z0|ZN367_RAT	0
PGAFKTR	7	Q62812|MYH9_RAT	0
IAHPKLGK	8	P25886|RL29_RAT	0
SLIAKINQR	9	Q63014|AKAP8_RAT	0
KESTLHLVL	9	P62982|RS27A_RAT:Q63429|UBC_RAT:P62986|RL40_RAT:P0CG51|UBB_RAT	0
GLPQEPTSR	9	Q63028|ADDA_RAT	0
MLLQPNKKSVK	11	Q5FVI6|VATC1_RAT	Oxidation
VIAQAQSGTGK	11	Q5RKI1|IF4A2_RAT	0
SLYKEGHSK	9	D3ZD32|CHD5_RAT	0
TIVDTGIGMTK	11	P82995|HS90A_RAT	Oxidation
TLVDTGIGMTK	11	P34058|HS90B_RAT	Oxidation
SLLGVKENNKK	11	Q6AYK1|RNPS1_RAT	0
IIPASTGAAK	10	P04797|G3P_RAT	0
NLLKSLIGK	9	P61206|ARF3_RAT	0
TLAGRFLSK	9	Q99NI4|IPMK_RAT	0
NLSAAQTLR	9	Q6NX65|PDC10_RAT	0
VLAGRYSGR	9	P61354|RL27_RAT	0
KIINTKKLSAR	11	P11275|KCC2A_RAT:P15791|KCC2D_RAT:P08413|KCC2B_RAT:P11730|KCC2G_RAT	0
GVPPPPTVR	9	Q91V33|KHDR1_RAT	0
FLIGKVYKK	9	Q4V8A2|CDC27_RAT	0
YIISVKGIK	9	P62832|RL23_RAT	0
PIPNAPIAR	9	Q62623|CDC20_RAT	0
FLPPPPSSR	9	Q9JKA7|HCN4_RAT	0
GIPEALTRK	9	P16638|ACLY_RAT	0
ALVGPNGSGK	10	P36372|TAP2_RAT:P36370|TAP1_RAT	0
RLPWAVAGR	9	Q6AY30|SCPDL_RAT	0
DIIALARKK	9	Q62950|DPYL1_RAT	0
TLQPPASSR	9	P20156|VGF_RAT	0
FLPFKVVEK	9	P06761|BIP_RAT	0
FFYTPKS	7	P01322|INS1_RAT	0
PLPPPPPPR	9	P61980|HNRPK_RAT	0
GVSTNISTK	9	P49793|NUP98_RAT	0
PEALTRKL	8	P16638|ACLY_RAT	0
AIKKPLTQK	9	O54772|SMRD2_RAT	0
IIPRTPSSFR	10	P52590|NU107_RAT	0
VVPEKPVKK	9	Q63396|TCP4_RAT	0
VTKYTSSK	8	Q00729|H2B1A_RAT:Q00715|H2B1_RAT	0
FVTPLTSMVVTKPED	15	Q63416|ITIH3_RAT	Oxidation
TVPRRLGPK	9	P62755|RS6_RAT	0
GIYGVLNRK	9	P05197|EF2_RAT	0
DLIRGAKEK	9	P60868|RS20_RAT	0
SLPRIQSQR	9	P38650|DYHC1_RAT	0
VLSLYASGR	9	P60711|ACTB_RAT:P63259|ACTG_RAT	0
AIHPGNPKLKK	11	P31596|EAA2_RAT	0
SLPKYPLGR	9	Q4R180|ORC3_RAT	0
TMLATGSNR	9	Q5XIA8|GHITM_RAT	Oxidation
FMPKKSIKK	9	P49793|NUP98_RAT	Oxidation
DMVKFGGTGR	10	Q9Z330|DNMT1_RAT	Oxidation
IQKTPQIQVY	10	P07151|B2MG_RAT	0
QVLKFTKGK	9	P41777|NOLC1_RAT	0
GLISPYLAPK	10	Q9QXL7|NDK7_RAT	0
PLYGRGSQK	9	Q5M807|RNF5_RAT	0
SIMKPVRKR	9	Q2TL32|UBR4_RAT	Oxidation
DLPQGSGNLK	10	Q9EQL9|SHRPN_RAT	0
PLAAPPLPK	9	O08876|KLF10_RAT	0
ALAKAISK	8	P81377|KAP1_RAT	0
GLSDPGKIK	9	P22449|HNF4A_RAT	0
GLIALLSTGSK	11	Q08013|SSRG_RAT	0
RVPKTGSAY	9	B5D5N9|CTR2_RAT:P30823|SL7A1_RAT	0
KISPYYRTK	9	P0C606|SGF29_RAT	0
SLNVAKLLK	9	Q62825|EXOC3_RAT	0
CIVGPNGVGK	10	Q6MG08|ABCF1_RAT	Cysteinylation
SIIETLRQK	9	P82995|HS90A_RAT	0
IMPVQKQTR	9	P27952|RS2_RAT	Oxidation
NLVGKVIGK	9	Q80WE1|FMR1_RAT:Q5XI81|FXR1_RAT	0
YLIPPPTKTK	10	Q64560|TPP2_RAT	0
MLMPKKNRIAIYELL	15	P63326|RS10_RAT	Oxidation
SILDYISTSK	10	P61203|CSN2_RAT	0
VMVEVRKEK	9	Q66X93|SND1_RAT	Oxidation
GLPSTASGR	9	Q06486|KC1D_RAT	0
VLPPVLVPR	9	O54835|SMAD9_RAT:P97588|SMAD1_RAT:P84025|SMAD3_RAT:Q9R1V3|SMAD5_RAT:O70436|SMAD2_RAT	0
PIMKIMKGK	9	Q80Z36|ZHX3_RAT	Oxidation
SIPLPIRQK	9	Q761X5|UNC5C_RAT	0
RIPRIVGQEK	10	P09606|GLNA_RAT	0
GVPAPASRR	9	Q5M844|SYNE4_RAT	0
EIPDPASTR	9	O88884|AKAP1_RAT	0
NLFKGLFGK	9	P84079|ARF1_RAT	0
SSIRSFK	7	P07153|RPN1_RAT	0
PLFGSIFSPK	10	Q8K4I6|CBY1_RAT	0
PLVREGTSR	9	Q4QQW1|REEP4_RAT	0
SLPSPPAAK	9	P97541|HSPB6_RAT	0
AIIGPNGSGK	10	Q9Z1M9|SMC1A_RAT	0
VLASKFLKK	9	B5DFC8|EIF3C_RAT	0
LALYKGK	7	P62268|RS23_RAT	0
FQTTDTKSK	9	Q5RJZ6|SCOC_RAT	0
AVPKPTPVKK	10	P41777|NOLC1_RAT	0
TLPNQVHRK	9	Q9JJM9|SEPT5_RAT	0
IIIGDTGVGK	10	P05712|RAB2A_RAT	0
SMTKIYGGR	9	P17074|RS19_RAT	Oxidation
TLAVNIIAK	9	Q63764|AZIN1_RAT:P09057|DCOR_RAT	0
ALYLVCGERGFFYTPK	16	P01322|INS1_RAT	Cysteinylation
SISGPVSTSK	10	Q2KN99|CYTSA_RAT	0
PQVKEAHRK	9	Q8VIL3|ZWINT_RAT	0
TLPSTVLGK	9	O88873|GMEB2_RAT	0
IIGPNGSGK	9	Q9Z1M9|SMC1A_RAT	0
IITPPPAKK	9	Q02874|H2AY_RAT	0
VSPPVLSPK	9	Q6DKG0|NAA35_RAT	0
ALAVASKKK	9	Q9JLT0|MYH10_RAT	0
ILGPMFSGK	9	P27158|KITH_RAT	Oxidation
PAIFQKK	7	Q5FVN2|TM41B_RAT	0
IIFKNSKTGK	10	Q04931|SSRP1_RAT	0
QVPKILSGK	9	P15207|ANDR_RAT	0
NIPPPSVNR	9	Q9Z1A6|VIGLN_RAT	0
RLARYYKTK	9	P62278|RS13_RAT	0
ILPAIFQK	8	Q5FVN2|TM41B_RAT	0
GIIGVKGAK	9	P61980|HNRPK_RAT	0
GLSDSPTYK	9	Q5M971|AF1Q_RAT	0
DIIKYIVNR	9	O88506|STK39_RAT	0
NLPELASAR	9	P30839|AL3A2_RAT	0
SILYPATTGR	10	O35244|PRDX6_RAT	0
FLIKRNKQTY	10	P17702|RL28_RAT	0
TIAPALVSK	9	P04764|ENOA_RAT	0
PKYPLGR	7	Q4R180|ORC3_RAT	0
PLPVALQTR	9	Q6PCT5|PQBP1_RAT	0
GVPYSISFK	9	Q5XIF5|DEGS1_RAT	0
NILIPGLTQK	10	Q5I0E8|KIF22_RAT	0
VLTPPHSSK	9	P39949|CCNE1_RAT	0
VLPSSSSSR	9	P70478|APC_RAT	0
GLPLFPLVK	9	P35559|IDE_RAT	0
DISLVSTPK	9	F1MA98|TPR_RAT	0
NLIGKTSER	9	P51514|HTF4_RAT	0
YIPPKGETK	9	P63159|HMGB1_RAT	0
IISVTKTDK	9	P17708|DCAM_RAT	0
TLLDLIQTK	9	P52303|AP1B1_RAT:P62944|AP2B1_RAT	0
ILIPGLTQK	9	Q5I0E8|KIF22_RAT	0
AIATIKTKR	9	P68370|TBA1A_RAT:Q6P9V9|TBA1B_RAT:Q6AYZ1|TBA1C_RAT:Q68FR8|TBA3_RAT	0
PTSKRYEVPLETPR	14	Q6P7A9|LYAG_RAT	0
PLATSFTGK	9	Q7TP90|ARRD4_RAT	0
NIIKAAPRK	9	Q5XIM9|TCPB_RAT	0
LPAIFQK	7	Q5FVN2|TM41B_RAT	0
PRIQSQR	7	P38650|DYHC1_RAT	0
QISAPQSNK	9	Q66HC5|NUP93_RAT	0
NLPANSTIKK	10	Q62671|UBR5_RAT	0
QLPVPYHTY	9	Q4V7B8|RNF44_RAT	0
SVMSIEKTRTK	11	Q99ML5|PCYOX_RAT	Oxidation
AISPKPQSQK	10	Q4V9H5|P20L1_RAT	0
RIPEQILGK	9	Q01986|MP2K1_RAT	0
TLGPILKK	8	P20695|IFRD1_RAT	0
PIFEPLPSQY	10	F1LPQ2|ASCC3_RAT	0
NLPANSTIK	9	Q62671|UBR5_RAT	0
ILPGKTPVY	9	Q9QZ81|AGO2_RAT	0
GLVGKPSQR	9	P22002|CAC1C_RAT	0
SIPLILQSK	9	Q6AYY8|ACATN_RAT	0
AAEHGFGV	8	P28841|NEC2_RAT	0
SLPDPGTSY	9	Q62627|PAWR_RAT	0
VIVMAATNR	9	P46462|TERA_RAT	Oxidation
TIFGKIIRK	9	P62959|HINT1_RAT	0
DLPYPAASR	9	Q4V8D6|BRF2_RAT	0
DISPSGFPK	9	Q9JHY8|DNLI1_RAT	0
ILPLVTGSGR	10	Q568Z4|SPCS3_RAT	0
LDPEKIKKK	9	Q9JKA9|HCN2_RAT	0
LLPEYGGTK	9	P26772|CH10_RAT	0
PRTPSSFR	8	P52590|NU107_RAT	0
ILASAGQQR	9	Q68FS2|CSN4_RAT	0
SLAGIGDALGK	11	Q9R1T1|BAF_RAT	0
ELPVSTNSR	9	Q62909|KIF2C_RAT	0
SLAGDLRTK	9	Q8K1P7|SMCA4_RAT	0
NIVKNISYK	9	P28077|PSB9_RAT	0
GVSGYPTLK	9	P11598|PDIA3_RAT	0
PAMSKVR	7	Q6P689|WLS_RAT	Oxidation
AISKYFSER	9	Q63798|PSME2_RAT	0
NITLPAHKK	9	O70511|ANK3_RAT	Deamidation
SLARQPLSR	9	Q9JHY8|DNLI1_RAT	0
FLPKMPRLR	9	Q63505|TF3C1_RAT	Oxidation
DIIETLRKK	9	O89038|MEF2D_RAT	0
LIPPPTKTK	9	Q64560|TPP2_RAT	0
ALSEKLSLK	9	Q5M856|SPC25_RAT	0
DLIKDTLLK	9	P56500|UCP2_RAT	0
TLSSVTSAR	9	Q6AYD4|ESAM_RAT	0
TMAKIAQYK	9	P70582|NUP54_RAT	Oxidation
AISRFASKK	9	Q63186|EI2BD_RAT	0
FLPPSSVNK	9	P52020|ERG1_RAT	0
PPGHYTQK	8	Q5XIG4|OCAD1_RAT	0
RIPKPLKQR	9	O89047|KCNH3_RAT	0
DLSEVGSVR	9	P30427|PLEC_RAT	0
SLQNIFSKK	9	P0C6B1|S35E1_RAT	0
ATIKTKR	7	P68370|TBA1A_RAT:Q6P9V9|TBA1B_RAT:Q6AYZ1|TBA1C_RAT:Q68FR8|TBA3_RAT	0
PETEQVNGLF	10	P27653|C1TC_RAT	0
SLVELTSLK	9	P36972|APT_RAT	0
ILPGTPLSR	9	Q62976|KCMA1_RAT	0
RLVKDMKIK	9	P27952|RS2_RAT	Oxidation
LNPVKSSK	8	P15205|MAP1B_RAT	0
SLAPVNIFK	9	Q5XIM9|TCPB_RAT	0
PVPGQTTGR	9	Q6IUP3|ELP5_RAT	0
TVPQSILTK	9	Q9QZA2|PDC6I_RAT	0
ILASSGTDR	9	Q71UF4|RBBP7_RAT	0
PPAFSTR	7	Q66X93|SND1_RAT	0
DLPLVIGSR	9	Q5M7W1|TXNIP_RAT	0
NIINSSITTK	10	Q6P502|TCPG_RAT	0
PPPYDKK	7	P35427|RL13A_RAT	0
ELPSPGTKR	9	Q6AYM1|CE034_RAT	0
SLYQLENYCN	10	P01323|INS2_RAT:P01322|INS1_RAT	Cysteinylation
RIPESLSKR	9	Q63185|E2AK1_RAT	0
ALPPAAPTGR	10	Q5EIC4|I2BPL_RAT	0
NIFYKAIQK	9	Q64654|CP51A_RAT	0
TKYTSSK	7	Q00729|H2B1A_RAT:Q00715|H2B1_RAT	0
ALPLAQGIK	9	Q64057|AL7A1_RAT	0
VIAELLSTK	9	Q63357|MYO1D_RAT	0
VNPKYEGK	8	P49134|ITB1_RAT	0
FLPFSGGAR	9	P24464|CP4AC_RAT:P08516|CP4AA_RAT	0
PLPGYLPPTK	10	O70260|PIAS3_RAT	0
SVSLPVRKK	9	Q63517|CENPI_RAT	0
TLPNQVHRKSVK	12	Q9JJM9|SEPT5_RAT	0
PLPQKQK	7	Q6J1Y9|UBP19_RAT	0
LLSPVTGSK	9	P17046|LAMP2_RAT	0
EVAPPGSLR	9	O35779|BHE41_RAT	0
SIIGKGGQR	9	P61980|HNRPK_RAT	0
SLVSTYTQR	9	P0C6C0|SPKAP_RAT	0
ALPKPPIDL	9	Q64604|PTPRF_RAT	0
ALPDRGIAK	9	O08836|IGBP1_RAT	0
SLPAMSKVR	9	Q6P689|WLS_RAT	Oxidation
ISVKGIKGR	9	P62832|RL23_RAT	0
AEPRVSVR	8	P12785|FAS_RAT	0
ALAKAIEK	8	P09456|KAP0_RAT	0
VIFLNTRRK	9	Q5RKI1|IF4A2_RAT	0
SIVTVKKDK	9	Q8R500|MFN2_RAT	0
FVTPLTSMVVTKPE	14	Q63416|ITIH3_RAT	Oxidation
DLPKANFLFK	10	Q75Q40|TOM40_RAT	0
YLPGPLQDMFKK	12	P63041|CPLX1_RAT:P84087|CPLX2_RAT	Oxidation
EGIPEALTRK	10	P16638|ACLY_RAT	0
SIAMAARKK	9	Q62812|MYH9_RAT	Oxidation
NLPNQVHRK	9	Q91Y81|SEPT2_RAT	0
SLPNLFQDK	9	Q76LT8|UBP48_RAT	0
VISPPLGLGK	10	P54282|CAC1A_RAT	0
ELPVPGRAR	9	Q63259|PTPRN_RAT	0
AGRYSGR	7	P61354|RL27_RAT	0
GLTKHMTIK	9	P30277|CCNB1_RAT	Oxidation
FFYTPMS	7	P01323|INS2_RAT	Oxidation
GIPEPPEPK	9	B2GV05|RBM5_RAT:P70501|RBM10_RAT	0
QLPVPSSTR	9	Q5XIK5|RN146_RAT	0
ALVKPQAKKK	10	Q3T1I5|SRBP2_RAT	0
SLLQYINQR	9	Q6P5P5|MEST_RAT	0
TIVNILTNR	9	Q07936|ANXA2_RAT	0
PNHFSNR	7	P97574|STC1_RAT	0
GIPLLNTPK	9	Q5I0E8|KIF22_RAT	0
SLPDQLVSK	9	B0BNF1|SEPT8_RAT	0
LAGRYSGR	8	P61354|RL27_RAT	0
GLPENIPFR	9	Q5U2Y1|GTF2I_RAT	0
TLPAHKK	7	O70511|ANK3_RAT	0
NMPWFKGWK	9	P62630|EF1A1_RAT:P62632|EF1A2_RAT	Oxidation
LLALYKGK	8	P62268|RS23_RAT	0
YLIKDGKLIK	10	P21531|RL3_RAT	0
TIPKLFRGK	9	Q4VSI4|UBP7_RAT	0
GLYGGPMSLR	10	Q4KM93|TM177_RAT	Oxidation
KLPPLPVIEK	10	Q68SB1|STAU2_RAT	0
ELILIKNTK	9	P28480|TCPA_RAT	0
NIAEALVSK	9	Q66X93|SND1_RAT	0
SLPDTVGQLK	10	Q68FV8|UBTD1_RAT	0
GKNVNAGGHKLGLGLEFQA	19	Q9Z2L0|VDAC1_RAT	0
SIIPDYRTK	9	Q4G017|NISCH_RAT	0
LVSLPITKK	9	Q6P6G2|CF089_RAT	0
RIYIPLPTAK	10	Q5XIK7|KATL1_RAT	0
FLPSPVVIK	9	B5DF89|CUL3_RAT	0
NLFQQISVK	9	O08662|PI4KA_RAT	0
IIAFALEGK	9	P19814|TGON3_RAT	0
DIPDALSER	9	B1H267|SNX5_RAT	0
AMAARKK	7	Q62812|MYH9_RAT	Oxidation
GLSSVPSMR	9	Q920L7|ELOV5_RAT	Oxidation
YLPQPIYR	8	Q1H5H1|SELT_RAT	0
MLLPVFTLK	9	Q99MH9|BBS2_RAT	Oxidation
ILPPPPPEPP	10	Q6TQE1|ZCH18_RAT	0
ELASRSGLK	9	Q5EB68|KAD6_RAT	0
TLIRPDGEKK	10	P62752|RL23A_RAT	0
RLPLPGSRL	9	Q5XI63|KIFC1_RAT	0
RLPPPPDQL	9	Q66HA5|C2D1A_RAT	0
ILGMAYGAK	9	P29419|ATP5I_RAT	Oxidation
ALPTEKITKK	10	Q9Z2Q1|SC31A_RAT	0
SLLGPPPGGGGR	12	Q9JKA8|HCN3_RAT	0
NVPKPGHKR	9	Q9QYF3|MYO5A_RAT	0
EIPEVAFMK	9	O88984|NXF1_RAT	Oxidation
GIPIPVTPK	9	P09034|ASSY_RAT	0
PAGFRQK	7	P70566|TMOD2_RAT	0
PIHDVYQTY	9	Q66H68|RBM47_RAT	0
ALYLVCGERGFF	12	P01323|INS2_RAT:P01322|INS1_RAT	Cysteinylation
RVFQPTFITK	10	Q5XIA8|GHITM_RAT	0
RGPPVARAGA	10	P15473|IBP3_RAT	0
PANLPLTQR	9	P47820|ACE_RAT	Deamidation
SIVKEASQR	9	Q66H44|TM39B_RAT	0
PETLKKK	7	P05426|RL7_RAT	0
TEKSLSHSPG	10	P20760|IGG2A_RAT:P20759|IGHG1_RAT	0
QLPKPPSTY	9	Q5PQN6|SPE39_RAT	0
LDRIAGQVAAANKKH	15	P17074|RS19_RAT	0
GLVLPVGGIK	10	Q3MIB4|LONP2_RAT	0
DISAPGSPR	9	Q68FR7|LTV1_RAT	0
PSKNLRNK	8	P04644|RS17_RAT	0
IILDPQRIKMK	11	Q9JKA7|HCN4_RAT	Oxidation
GLPEGIPFR	9	Q5U2Y1|GTF2I_RAT	0
IIPTPPRSK	9	Q9WTZ3|MBTP1_RAT	0
GLPALLRAR	9	P01346|IGF2_RAT	0
ALPTGKSKK	9	Q9Z1W6|LYRIC_RAT	0
AIVEALSGKDMANQVKAPLVLKD	23	O88767|PARK7_RAT	Oxidation
PKVSWTK	7	B2RYG1|FA32A_RAT	0
VEVSVTTSK	9	O08815|SLK_RAT	0
GISAFLMQK	9	Q9JL55|GDE1_RAT	Oxidation
SLAAIYRQK	9	D4A4D7|E2F7_RAT	0
GLPDVHSGY	9	Q6AYT3|RTCB_RAT	0
SLVSPASQR	9	P53669|LIMK1_RAT	0
PPKKIIGK	8	Q4G017|NISCH_RAT	0
KIMKDILEK	9	P82995|HS90A_RAT	Oxidation
SIPAPIGTR	9	Q9ESR9|ABCA2_RAT	0
TLIEPVSRSR	10	Q63768|CRK_RAT	0
RQPPPPPPP	9	P52947|PDX1_RAT	0
DIVETLRKK	9	A0A096MJY4|MEF2C_RAT	0
KLPVGGDRK	9	Q8VHQ7|SYTL4_RAT	0
SVSIPSITK	9	O54874|MRCKA_RAT	0
LVKPQAKK	8	Q3T1I5|SRBP2_RAT	0
RILPKPTRK	9	P62083|RS7_RAT	0
DLPKLPKLK	9	Q9EST6|AN32B_RAT	0
PLPQPNRGL	9	P08011|MGST1_RAT	0
PTPPRSK	7	Q9WTZ3|MBTP1_RAT	0
ALPPGFVLK	9	Q6U6G5|ZC3HF_RAT	0
TLKAIVFKTK	10	P97545|CCL11_RAT	0
EVIKQLKEK	9	Q5RK30|SBDS_RAT	0
NIVPALTSK	9	D4AAT7|NNRD_RAT	0
YASGRTTGIVMDSGD	15	P60711|ACTB_RAT:P63259|ACTG_RAT	Oxidation
VLGGPGAGK	9	Q4KM73|KCY_RAT	0
DFPELQSPK	9	Q9QX72|SEBP2_RAT	0
NVELDPEIQ	9	Q6IG04|K2C72_RAT:Q6IG03|K2C73_RAT	0
GLPSFYRSY	9	Q4FZZ1|PXK_RAT	0
MLPSKPAKK	9	Q3MJK5|CDK12_RAT	Oxidation
ELYFQKTKK	9	Q5XI41|TRAM1_RAT	0
TLPQQPNQK	9	Q2TGJ4|ZDH15_RAT	0
PIPANKR	7	O08815|SLK_RAT	0
AIITPPPAK	9	Q02874|H2AY_RAT	0
TMSNKFTQK	9	P31423|GRM4_RAT	Oxidation
FVPFRQK	7	P60570|PANX1_RAT	0
TITPVVGKK	9	Q9JIX5|CHD8_RAT	0
KIPNGPSNR	9	B1WC10|FRITZ_RAT	0
SLALPLSTK	9	Q7TPK1|UHRF1_RAT	0
LPLAQGIK	8	Q64057|AL7A1_RAT	0
ALTKKITLK	9	E9PU28|IMDH2_RAT	0
GISKEVLKK	9	Q5XI69|DHX40_RAT	0
ALPGFSTPR	9	Q1AAU6|ASAP1_RAT	0
LSKELRQK	8	P12749|RL26_RAT	0
IITDRQSGK	9	A7VJC2|ROA2_RAT	0
GLPPPPRSR	9	Q4V898|RBMX_RAT	0
YGVLNRK	7	P05197|EF2_RAT	0
VLPKLYVK	8	P62856|RS26_RAT	0
ALAPPSQRK	9	Q56B11|PELP1_RAT	0
DLPRAVISK	9	Q91VC0|DCTP1_RAT	0
LSALYARR	8	P55062|BI1_RAT	0
IIAIPTGVK	9	P05503|COX1_RAT	0
TPVGSGTNP	9	P12969|IAPP_RAT	0
PLVKPKIVK	9	P62912|RL32_RAT	0
AVPLPMTVR	9	Q568Z9|PHYIP_RAT:Q6AYN4|PHIPL_RAT	0
ALPLGRKK	8	P62243|RS8_RAT	0
SIAKIGKKK	9	O08774|RGS12_RAT	0
MVPMYPAFK	9	Q64610|ENPP2_RAT	Oxidation
DLIDAEQRMK	10	Q5BJL5|SBNO1_RAT	Oxidation
KIAEKFSQR	9	O35314|SCG1_RAT	0
TLPLPLKK	8	B2GUZ1|UBP4_RAT	0
AIVKLFLKK	9	P52303|AP1B1_RAT:P62944|AP2B1_RAT	0
LLKSQKVTKK	10	Q9Z325|DPM2_RAT	0
EIPTAIQSMK	10	Q6PDU7|ATP5L_RAT	Oxidation
PILQILQQK	9	O08662|PI4KA_RAT	0
LLPLSGRHR	9	P56571|ES1_RAT	0
PLANISSEY	9	D3ZSP7|TTC3_RAT	0
SIIDVEGIVR	10	P15178|SYDC_RAT	0
SKYEELQIT	9	Q6IMF3|K2C1_RAT	0
SALYARR	7	P55062|BI1_RAT	0
PSKPAKK	7	Q3MJK5|CDK12_RAT	0
YMVKAKSQFK	10	Q32Q06|AP1M1_RAT	Oxidation
LVSNLNPERVTPQSL	15	Q00438|PTBP1_RAT	0
VLPKYERIMQK	11	Q09426|CGT_RAT	Oxidation
RLQYGSR	7	P20717|PADI2_RAT	0
SMDNNRSLDLDSIIA	15	Q4FZU2|K2C6A_RAT	Oxidation
DPNRESLDFL	10	P12969|IAPP_RAT	0
VLPTVGEGY	9	Q64LC9|RBM4B_RAT	0
PEKPVKK	7	Q63396|TCP4_RAT	0
LPGIAKKK	8	Q6RJR6|RTN3_RAT	0
SLPTVIMRNK	10	F1M3G7|AKP13_RAT	Oxidation
PDHVRRR	7	Q9Z330|DNMT1_RAT	0
KMPNASPEEL	10	P04276|VTDB_RAT	Oxidation
KLIPPQPTGR	10	Q8K1P7|SMCA4_RAT	0
ALPEKVLNK	9	Q9JKB5|ARI4B_RAT	0
VAIKAMAK	8	Q3T1J1|IF5A1_RAT	Oxidation
VAEDPNRESLDFL	13	P12969|IAPP_RAT	0
QQPTAVQV	8	Q62725|NFYC_RAT	0
IISLMLTTK	9	P00406|COX2_RAT	Oxidation
RIIAHTQMR	9	P21531|RL3_RAT	Oxidation
SLLAPIRTK	9	Q9WVR1|INP5E_RAT	0
SLLERVLMK	9	Q62717|CAPS1_RAT	Oxidation
SVPKVETVK	9	Q07205|IF5_RAT	0
PQASLSPSY	9	Q9WTZ3|MBTP1_RAT	0
DLAKIIQTK	9	D3ZH22|SWET1_RAT	0
GFRDPGPQ	8	P10354|CMGA_RAT	0
GVAQASLGEYLFERLTLKHD	20	Q7TP54|RIPR2_RAT:P02793|FRIL1_RAT	0
LPEPLSQR	8	P15978|HA11_RAT	0
LLLLLLLGG	9	Q5RJL6|METRL_RAT	0
GVAVPTSPK	9	Q9JID1|PDCD4_RAT	0
VSLLIILPLA	10	A2VCW5|S38A5_RAT	0
PPRPPSR	7	P0DJJ3|SGIP1_RAT	0
RIAGQVAAANKKH	13	P17074|RS19_RAT	0
DNNRSLDL	8	Q4FZU2|K2C6A_RAT	0
SLINLPANSTIK	12	Q62671|UBR5_RAT	0
LPGGAVPPPPP	11	F1M775|DIAP1_RAT	0
LQQQKTSR	8	Q10758|K2C8_RAT	0
PLADVKSEKTK	11	Q62733|LAP2_RAT	0
SLLGKIGAK	9	Q75UQ2|CFDP1_RAT	0
TLPLPMKK	8	Q9R085|UBP15_RAT	Oxidation
PIMLVGNKK	9	Q62639|RHEB_RAT	Oxidation
VLIPPSLSK	9	P24062|IGF1R_RAT	0
PISEPRPHTR	10	Q5XIJ6|BABA1_RAT	0
TIIDIITQR	9	P48037|ANXA6_RAT	0
SLPEISTIR	9	P37199|NU155_RAT	0
PEAFPALA	8	Q6AXS5|PAIRB_RAT	0
KLPVGGDRKK	10	Q8VHQ7|SYTL4_RAT	0
RPVPSTPR	8	Q9ESP7|ATS4_RAT	0
SVILFLNKK	9	P82471|GNAQ_RAT	0
KLPGKGKSAMK	11	Q6P747|HP1B3_RAT	Oxidation
KVPMTPGVK	9	P11507|AT2A2_RAT	Oxidation
PLPGPPGALHR	11	Q2YDU3|OTUD5_RAT	0
PTPGKRK	7	Q5U2M8|MDC1_RAT	0
PKLFRGK	7	Q4VSI4|UBP7_RAT	0
TVSIPGLEK	9	Q4AEF8|COPG1_RAT	0
TIPKVTIK	8	O08619|F13A_RAT	0
TVLKAHSIK	9	Q8VIB2|DAXX_RAT	0
NLMVQNKRK	9	Q9Z2Y1|TIM_RAT	Oxidation
SLIGAARTK	9	Q6P9U4|PLD3B_RAT	0
NLPTIGAAR	9	Q3KR66|PSRC1_RAT	0
SLPPGLAVK	9	P63174|RL38_RAT	0
TLPKRPTTTK	10	Q5M7W5|MAP4_RAT	0
GLPPLPRGL	9	Q566R4|LRA25_RAT	0
SGVHTFPAVLQ	11	P20760|IGG2A_RAT:P20759|IGHG1_RAT	0
TLPDTVLSH	9	Q9Z2L9|NDRG4_RAT	0
DLILTGTPK	9	Q6AYQ8|FAHD1_RAT	0
ARAGKVR	7	P62864|RS30_RAT	0
ITKPPVRK	8	Q9QXU8|DC1L1_RAT	0
RLPQPSSGR	9	Q6PCU8|NDUV3_RAT	0
IAKINQR	7	Q63014|AKAP8_RAT	0
PEALTRK	7	P16638|ACLY_RAT	0
QVITPQLGRGR	11	Q4G017|NISCH_RAT	0
IPKLFRGK	8	Q4VSI4|UBP7_RAT	0
LVEALYLVCGERGFFYTPMS	20	P01323|INS2_RAT	Cysteinylation; Oxidation
SLFGPRPLQK	10	Q5U2R6|P33MX_RAT	0
PPPTKTK	7	Q64560|TPP2_RAT	0
LPPKKIIGK	9	Q4G017|NISCH_RAT	0
PILDVATGR	9	Q9Z2Z8|DHCR7_RAT	0
QGAAVIQR	8	O88457|SCNBA_RAT	Deamidation
VLPAPPFTAR	10	P82450|SIAE_RAT	0
LPGGPGLPPPP	11	F1M775|DIAP1_RAT	0
PLSPPFSLK	9	P52591|PO121_RAT	0
AVAAVGRPR	9	Q6AYN2|SARAF_RAT	0
DLSIVGQVK	9	Q5XI64|ABHD6_RAT	0
PQKFPSLR	8	Q562C2|BOP1_RAT	0
VIPRPAGNK	9	Q5M9G6|SNIP1_RAT	0
RIFDLGRKK	9	Q6PDV7|RL10_RAT	0
SLPKPPEKGK	10	Q63406|MCF2L_RAT	0
YIIISFLIVV	10	O88457|SCNBA_RAT	0
VSGTLIGLEFIRKSQLIQPSGPLVVLLPLAGGYSRILNTACQRLARTGVVLVAAAGNFR	59	P59996|PCSK9_RAT	Deamidation ; Cysteinylation
YLYKDPKQK	9	B4F769|SMAL1_RAT	0
PHALREK	7	Q641X8|EIF3E_RAT	0
TVLKAGGTK	9	P09483|ACHA4_RAT	0
TLPVAPRTR	9	Q7TMD5|ZC3HE_RAT	0
MLMPKKNRIAIYEL	14	P63326|RS10_RAT	Oxidation
TGVKGDAGP	9	P02454|CO1A1_RAT	0
LARAGKVR	8	P62864|RS30_RAT	0
LLPAAQQR	8	P22791|HMCS2_RAT	0
ILPLSPLSR	9	Q3B7T6|CNEP1_RAT	0
SLSLFLGGR	9	Q3T1H2|NGRN_RAT	0
DMIKVLTER	9	D3ZZL9|GCC2_RAT	Oxidation
LPFPQTK	7	Q71LX6|XIRP2_RAT	0
GLSSTISHK	9	Q63041|A1M_RAT	0
SLPDHVRRR	9	Q9Z330|DNMT1_RAT	0
LGKPGLPGM	9	Q9JI03|CO5A1_RAT	0
PVKKSPR	7	Q3T1J2|MBOA2_RAT	0
KIPIPTSLR	9	Q7M0E7|RM14_RAT	0
PLVKPKIVKK	10	P62912|RL32_RAT	0
AISDVKQGR	9	Q498D9|GIPC2_RAT	0
SIPSGVTSR	9	P47973|TTP_RAT	0
SLAKKMEVK	9	P13233|CN37_RAT	Oxidation
IGKGGQRIK	9	P61980|HNRPK_RAT	0
SIYQKVNKK	9	Q9Z2L0|VDAC1_RAT	0
NLPRGGSSY	9	O35094|TIM44_RAT	0
SLGEIITNR	9	Q5PQK8|TBRG1_RAT	0
GILKELLSK	9	Q6MGA9|BRD2_RAT	0
QKPKRPPL	8	Q6AYC8|SH24A_RAT	0
ALAPLPTAR	9	Q5XIA9|KLD8B_RAT	0
ACCVRNDRSGC	11	Q499S9|RHDF1_RAT	Cysteinylation; Deamidation
PPKGETK	7	P63159|HMGB1_RAT	0
KLPDIFSVY	9	F1LP64|TRIPC_RAT	0
SLPPPAASHPT	11	Q62901|RERE_RAT	0
MIGLPARGK	9	Q9JJH5|F262_RAT	Oxidation
PTEKITKK	8	Q9Z2Q1|SC31A_RAT	0
VLGGVRSPR	9	Q5RJS8|TPST2_RAT	0
DILPPKSEK	9	Q6AYH0|MIIP_RAT	0
DLPKTLSQY	9	Q4V8A9|SG196_RAT	0
APAAPAQKP	9	Q5XI63|KIFC1_RAT	Deamidation
IQAPSLAK	8	Q4V7A4|FSCB_RAT	0
LVKPKIVKK	9	P62912|RL32_RAT	0
ALYLVCGERGFFYTPMS	17	P01323|INS2_RAT	Cysteinylation; Oxidation
PKVNSKR	7	Q64640|ADK_RAT	0
QLATKAARK	9	P84245|H33_RAT	0
RLPPLPVTP	9	Q3MIE4|VAT1_RAT	0
SIPKNTPVQK	10	D3ZIE4|FYB1_RAT	0
SMVKIPSKASAK	12	P55926|ASIC1_RAT	Oxidation
ELPFKSTIR	9	Q6DTM3|AHI1_RAT	0
TLPLPMKKER	10	Q9R085|UBP15_RAT	Oxidation
SSLITGLSGLDAKASGRLGTRAMVYYMSTTIIAAVLGVILVLAIHPGNPKLKKQLGPGKKN	61	P31596|EAA2_RAT	Oxidation ; Deamidation
AIFLTKKFSHR	11	Q64240|AMBP_RAT	0
TVAMKISQK	9	P51647|AL1A1_RAT	Oxidation
SLLSLVTGK	9	Q3B7T9|RFIP1_RAT	0
VEDPQVAQLELGGGPGAGDL	20	P01323|INS2_RAT	0
KGLGTSTSK	9	P41516|TOP2A_RAT	0
NLIVPGGVK	9	Q62950|DPYL1_RAT	Deamidation
PGSPLGALNLAAG	13	Q63246|FOXC2_RAT	0
GIPAAYHL	8	P06238|A2MG_RAT	0
VELDPEIQ	8	Q6IG04|K2C72_RAT:Q6IG03|K2C73_RAT	0
VEIDPEIQ	8	0	0
RILGSISLK	9	Q9JJK4|PEX3_RAT	0
LLMLPRAK	8	Q9JIR4|RIMS1_RAT	0
RILGPGLNK	9	P62907|RL10A_RAT	0
LLLLLLCV	8	Q5RJR8|LRC59_RAT	Cysteinylation
MISEPYNHR	9	B2RYD2|ESRP1_RAT	Oxidation
ILPKPTRKSR	10	P62083|RS7_RAT	0
TIVKAEGKFIK	11	P29994|ITPR1_RAT	0
LPKYPLGR	8	Q4R180|ORC3_RAT	0
PLHQDPQQ	8	Q497B8|KDM8_RAT	0
VLINPSLIGSK	11	Q5BKE0|TAF9_RAT	0
PPSRPPPPK	9	Q68FR2|BIN2_RAT	0
VGEYAERI	8	P52303|AP1B1_RAT:P62944|AP2B1_RAT	0
GAPTAGSFR	9	P28077|PSB9_RAT	0
YLPLPTPK	8	O35162|HSP13_RAT	0
ILPKPTRK	8	P62083|RS7_RAT	0
KPAEKPPPK	9	Q925G1|HDGR2_RAT	0
PQVAQLELGGGPGAGDLQTLA	21	P01323|INS2_RAT	0
LVKPKIVK	8	P62912|RL32_RAT	0
DLPGLPPTAP	10	P49000|MIS_RAT	0
SLGPKGMDK	9	Q7TPB1|TCPD_RAT	Oxidation
PPASAAPR	8	P56720|SRBP1_RAT	0
LPPPSQPPR	9	D3ZSP7|TTC3_RAT	0
LPLGSSTS	8	Q9JIH7|WNK1_RAT	0
DHPGSLK	7	P31643|SC6A6_RAT	0
SIHAIKNMR	9	Q80Z30|PPM1E_RAT	Oxidation
LPVKGKKTKK	10	Q02195|FGF7_RAT	0
NPADEEEQWSDDFDSDYENPDEHSDSEMYVMPAEETGDDSYEPPPAEQQTRVVHPA	56	Q4KM52|BLNK_RAT	Deamidation
PLVREVGRTK	10	P84092|AP2M1_RAT	0
SYPGFQAPQGLQ	12	O35314|SCG1_RAT	0
PWKPYILT	8	P08649|CO4_RAT	0
PEAFKGTKK	9	Q8R478|WBP2_RAT	0
VEDPQVPQLELGGGPEAGD	19	P01322|INS1_RAT	0
RVSPIVSKK	9	F1M4A4|KIF1A_RAT	0
SLPEKYNTR	9	P43245|MDR1_RAT	0
GPSPGAMLGP	10	Q8K1P7|SMCA4_RAT	0
GVPKSASER	9	P97554|DNJB9_RAT	0
YLGGPTSVR	9	Q6AXV4|SAM50_RAT	0
SIIKELNRR	9	A2RRU3|UTP15_RAT	0
ILSRRPSYR	9	P15337|CREB1_RAT	0
VPQPPRKK	8	Q6QI89|MO4L2_RAT	0
APQGPAPPS	9	Q2EJA0|YAP1_RAT	0
FVTWHCQPLAGSANSSAGSLEECCAQPWGHSWWNSSSQMCLSCSGQHRPGNA	52	Q700K0|SSPO_RAT	Cysteinylation; Deamidation
VLSFVGQTR	9	Q9ESW0|DDB1_RAT	0
SLMLTTK	7	P00406|COX2_RAT	Oxidation
KSPYQEFTDHLV	12	P27952|RS2_RAT	0

## Sheet: GRP94 KO_Rep1
Peptide	Length	Accession	PTM		Peptide Length	Frequency	%age
AKVAVLGASGGIGQPLSLLLKNSPLVSRLTL	31	P04636|MDHM_RAT	0		8	91	7.4774
IQKTPQIQVYSRHPPEN	17	P07151|B2MG_RAT	0		9	656	53.903
VAYWRQAGLSYIRFSQICAKAVRDALKTEFKANAEKTSGTSIKTVKIKKE	50	P29418|ATP5E_RAT	0		10	222	18.2416
PGVTVKDVNQQEFVRALAA	19	P17074|RS19_RAT	0		11	142	11.668
IFVKTLTGK	9	P62982|RS27A_RAT:P62986|RL40_RAT:P0CG51|UBB_RAT:Q63429|UBC_RAT	0		12	56	4.60148
NLPAKAIGH	9	P04646|RL35A_RAT	0		13	29	2.38291
PGVTVKDVNQQE	12	P17074|RS19_RAT	0		14	11	0.903862
YIISVKGIKGR	11	P62832|RL23_RAT	0		15	10	0.821693
PLAAPPLPK	9	O08876|KLF10_RAT	0			1217
SLPKPPEKGKGWSK	14	Q63406|MCF2L_RAT	0
VLLPKKTESHHKAKGK	16	P0CC09|H2A2A_RAT:P02262|H2A1_RAT:P0C170|H2A1E_RAT:P0C169|H2A1C_RAT:Q4FZT6|H2A3_RAT	0		Total	1342
PLPPLPEYGGKVR	13	P19511|AT5F1_RAT	0
VPSGLEFLVQIDQILIHQKAER	22	Q6QBQ4|PLS3_RAT	0			90.6855
PLPGAQPPSILKK	13	Q5PQQ2|WBP11_RAT	0
RLPVPKEVNR	10	Q80Z34|NREP_RAT	0
RIFAPNHVVAK	11	P62718|RL18A_RAT	0
RLVDSKAKTR	10	Q4KSH7|MP2K7_RAT	0
SLMPVKKIGHR	11	D3ZSI8|PI51A_RAT	Oxidation
DIVDIKGMGTVQK	13	P20280|RL21_RAT	Oxidation
NVPDPKDVQQK	11	Q6AY05|TM175_RAT	0
SILKIDDVVNTR	12	Q7TPB1|TCPD_RAT	0
MLIKVKTLTGK	11	Q71UE8|NEDD8_RAT	Oxidation
GRDLIGIAKTGSGK	14	Q62780|DDX46_RAT	0
AIFKVLNEK	9	Q9QZ86|NOP58_RAT	0
SLSALYARR	9	P55062|BI1_RAT	0
SLIGSKTQIPTQR	13	P18420|PSA1_RAT	0
RLPGTAGTQPR	11	Q3B7D0|HEM6_RAT	0
AVDGGLSIPHSTK	13	P09895|RL5_RAT	0
TIAPALVSK	9	P04764|ENOA_RAT	0
RVFVVGVGMTK	11	P11915|NLTP_RAT	Oxidation
HLLLASSKRVK	11	A5HK05|APBP2_RAT	0
PATHIRGK	8	Q62599|MTA1_RAT	0
SLLALYKGK	9	P62268|RS23_RAT	0
YLFKHKNHPR	10	P28840|NEC1_RAT	0
SVFVVGSGGFGGK	13	P97852|DHB4_RAT	0
RLQGKPPTKK	10	Q3MIF2|LMBL2_RAT	0
LLYDTQKVVKR	11	Q5XIA8|GHITM_RAT	0
TLPRPEPRVSGK	12	O54880|RPH3L_RAT	0
VLLDPGKYKAK	11	Q63028|ADDA_RAT	0
GLLANPRVK	9	D4A2H2|SPTC1_RAT	0
PISEETVKLLK	11	Q3B8Q1|DDX21_RAT	0
PLSKELRQK	9	P12749|RL26_RAT	0
IIPKADLPSPR	11	Q4KLM4|KLH25_RAT	0
TMIIAIPTGVK	11	P05503|COX1_RAT	Oxidation
DGGLSIPHSTK	11	P09895|RL5_RAT	0
IVALILSTK	9	P63081|VATL_RAT	0
RLPSDRSSQR	10	Q6J1Y9|UBP19_RAT	0
SVFQTTDTKSK	11	Q5RJZ6|SCOC_RAT	0
TLLKHIANR	9	Q6MG08|ABCF1_RAT	0
KIVNGKKITTK	11	Q6AYU3|DNJB6_RAT	0
SVPHSIINGYK	11	P19945|RLA0_RAT	0
RLLSPVTGSK	10	P17046|LAMP2_RAT	0
PIFKLKESTVR	11	Q5U211|SNX3_RAT	0
GLPGPGFSSR	10	Q6IMF1|K2C80_RAT	0
ALPQVKEAHRK	11	Q8VIL3|ZWINT_RAT	0
SIFSKFTSK	9	O08679|MARK2_RAT	0
NVPEAFKGTKK	11	Q8R478|WBP2_RAT	0
ILLATLNKTGK	11	Q9WUC4|ATOX1_RAT	0
VLVTVDPKFQTR	12	P12928|KPYR_RAT	0
FIAHPKLGK	9	P25886|RL29_RAT	0
RIYIPLPSAK	10	Q6E0V2|KTNA1_RAT	0
PLPVALQTRLAK	12	Q6PCT5|PQBP1_RAT	0
TLFKSKISRK	10	Q9QZR6|SEPT9_RAT	0
RLPGAGQRHR	10	Q5RKI3|DPOLL_RAT	0
GLVNPANVTFK	11	P70470|LYPA1_RAT	0
NLPANSTIKKK	11	Q62671|UBR5_RAT	0
SLAEPRVSVR	10	P12785|FAS_RAT	0
SVFEVDGKKNK	11	Q810T5|KAT7_RAT	0
SIIASNKKTGVFK	13	B0K012|CMKMT_RAT	0
ALIKIDVNKTR	11	Q6AYE3|TAD2A_RAT	0
RIVEIYSRR	9	P22288|GCH1_RAT	0
IQKTPQIQVY	10	P07151|B2MG_RAT	0
QIFVKTLTGK	10	P62982|RS27A_RAT:P62986|RL40_RAT:P0CG51|UBB_RAT:Q63429|UBC_RAT	0
FVATAVTYK	9	B2RZD2|T126B_RAT	0
NLPNQVHRKSVK	12	Q91Y81|SEPT2_RAT	0
LLPPLPPVTS	10	Q5U367|PLOD3_RAT	0
AIPAAIASAK	10	Q5HZY0|UBXN4_RAT	0
AIIPSKNLRNK	11	P04644|RS17_RAT	0
DLLKKFQTK	9	Q6AY96|T2FA_RAT	0
ALSKAFKVK	9	Q63617|HYOU1_RAT	0
AVPKPTPVK	9	P41777|NOLC1_RAT	0
PLPGIEKTGKVK	12	Q68G31|PBLD_RAT	0
NLFKGLFGK	9	P84079|ARF1_RAT	0
HLPDPEIFRQR	11	Q7TNK3|ZNF24_RAT	0
SGVAVPTSPK	10	Q9JID1|PDCD4_RAT	0
TLPFKPIKK	9	P41516|TOP2A_RAT	0
TVVNPKYEGK	10	P49134|ITB1_RAT	0
SQPKPLKRFK	10	Q5M9H1|LRC41_RAT	0
KIIGAGKPWHK	11	Q62908|CSRP2_RAT	0
PLPGYLPPTK	10	O70260|PIAS3_RAT	0
SIINPKNPKEAPK	13	O88658|KIF1B_RAT	0
AVPKPTPVKK	10	P41777|NOLC1_RAT	0
ALPPLPGKI	9	Q75Q41|TOM22_RAT	0
TIVDPFSSK	9	P97690|SMC3_RAT	0
PLSKPVPATK	10	F1M4A4|KIF1A_RAT	0
SIPEVGDARNK	11	A1A5S1|PRP6_RAT	0
NLPNQVHRK	9	Q91Y81|SEPT2_RAT	0
HLAPPQPAK	9	Q8CH27|RCAN2_RAT	0
FVKTLTGK	8	P62982|RS27A_RAT:P62986|RL40_RAT:P0CG51|UBB_RAT:Q63429|UBC_RAT	0
GIIGVKGAK	9	P61980|HNRPK_RAT	0
YLPGPLQDMFK	11	P63041|CPLX1_RAT:P84087|CPLX2_RAT	Oxidation
SIFSPEGKFKTK	12	O70277|TRIM3_RAT	0
TLPEPNSQGQR	11	Q5BJT2|UBL3_RAT	0
VLLKSQKVTKK	11	Q9Z325|DPM2_RAT	0
AIFLTKKFSHR	11	Q64240|AMBP_RAT	0
AISKYFSER	9	Q63798|PSME2_RAT	0
EIYRIVSQK	9	P62494|RB11A_RAT:O35509|RB11B_RAT	0
PLPGAQPPSILK	12	Q5PQQ2|WBP11_RAT	0
SLLDPAQVQSGR	12	Q9Z272|GIT1_RAT	0
TVFDAKRLIGR	11	P06761|BIP_RAT	0
SLPATHIRGK	10	Q62599|MTA1_RAT	0
TLIEHAHTK	9	P35559|IDE_RAT	0
FLIKRNKQTY	10	P17702|RL28_RAT	0
FLIGKVYKK	9	Q4V8A2|CDC27_RAT	0
YVSVPGSKK	9	Q5M7W1|TXNIP_RAT	0
PVSTPKPPK	9	Q9QUZ8|GMEB1_RAT	0
PLSDARKLTFR	11	P30427|PLEC_RAT	0
TIFVPNTGK	9	Q9R1Z0|VDAC3_RAT	0
PVPLPQKQK	9	Q6J1Y9|UBP19_RAT	0
NMIKYIKEK	9	E9PU28|IMDH2_RAT	Oxidation
TLLPPKKIIGK	11	Q4G017|NISCH_RAT	0
ALPSSIFGPK	10	D3ZUI5|COBL_RAT	0
SILSHIHRR	9	Q5U2N4|MKNK2_RAT	0
RLVSLPITKK	10	Q6P6G2|CF089_RAT	0
NLPDPEVSRAK	11	Q5XIB5|CCD86_RAT	0
PLADVKSEK	9	Q62733|LAP2_RAT	0
VVFRDPYRFKK	11	P62919|RL8_RAT	0
ALPIPANKR	9	O08815|SLK_RAT	0
PLFANPTSK	9	Q4V9H5|P20L1_RAT	0
HLPSPVTAQK	10	P05197|EF2_RAT	0
FLPQKFPSLR	10	Q562C2|BOP1_RAT	0
PMIDNPNYK	9	P35565|CALX_RAT	Oxidation
IILDPEKIKKK	11	Q9JKA9|HCN2_RAT	0
TIVKAEGKFIK	11	P29994|ITPR1_RAT	0
KIYDQVRSGK	10	P07872|ACOX1_RAT	0
VLVGDGGTGK	10	P62828|RAN_RAT:Q8K586|RANT_RAT	0
GLPPPPRSR	9	Q4V898|RBMX_RAT	0
PLPDLKNVKSK	11	P15146|MTAP2_RAT	0
DLIRGAKEKNLK	12	P60868|RS20_RAT	0
GLAKALQTK	9	P12785|FAS_RAT	0
PNQVHRK	7	Q91Y81|SEPT2_RAT:Q9JJM9|SEPT5_RAT	0
SLARAGKVR	9	P62864|RS30_RAT	0
GIPEALTRKL	10	P16638|ACLY_RAT	0
YLTKKYLKK	9	P47198|RL22_RAT	0
TLPKIPYVK	9	P15431|GBRB1_RAT:P63138|GBRB2_RAT:P63079|GBRB3_RAT	0
PLYAIPKTK	9	Q66H78|PXYP1_RAT	0
ALPFPSISK	9	Q5U2M8|MDC1_RAT	0
DIASHFSNK	9	Q9JKL8|ADNP_RAT	0
SLIGKKGQQK	10	P0C0S7|H2AZ_RAT	0
IQKTPQIQVYSRHPPE	16	P07151|B2MG_RAT	0
GIYGVLNRK	9	P05197|EF2_RAT	0
ALPGLASFR	9	P36370|TAP1_RAT	0
PSDDTKGFFD	10	P30427|PLEC_RAT	0
SLPRIQSQR	9	P38650|DYHC1_RAT	0
GISSIRSFK	9	P07153|RPN1_RAT	0
KILEYISHR	9	Q561R9|LACB2_RAT	0
GISSVIHPK	9	Q3B7D0|HEM6_RAT	0
YLPGPLQDMFKK	12	P63041|CPLX1_RAT:P84087|CPLX2_RAT	Oxidation
DIPHALREK	9	Q641X8|EIF3E_RAT	0
EIITVSDGRGVK	12	P0C0A1|VPS25_RAT	0
LLYGPPGTGK	10	P46462|TERA_RAT	0
ILYGPPGTGK	10	P62193|PRS4_RAT	0
GIDHPGSLK	9	P31643|SC6A6_RAT	0
RVPKTGSAY	9	B5D5N9|CTR2_RAT:P30823|SL7A1_RAT	0
YLISKYIRK	9	P49088|ASNS_RAT	0
PISEPRPHTR	10	Q5XIJ6|BABA1_RAT	0
PLPHHFGTVR	10	P86410|RLGPB_RAT	0
DLPKANFLFK	10	Q75Q40|TOM40_RAT	0
PLPDEKTKK	9	P62193|PRS4_RAT	0
KESTLHLVL	9	P62982|RS27A_RAT:P62986|RL40_RAT:P0CG51|UBB_RAT:Q63429|UBC_RAT	0
HLPRSPPASHR	11	Q5RKI8|MITOS_RAT	0
SIIDVEGIVRK	11	P15178|SYDC_RAT	0
SLARQPLSR	9	Q9JHY8|DNLI1_RAT	0
VLAGRYSGR	9	P61354|RL27_RAT	0
ALPPAFSTR	9	Q66X93|SND1_RAT	0
SIAMVVTSR	9	Q6GVH5|GGNB2_RAT	Oxidation
SLFSRLFGK	9	P61751|ARF4_RAT	0
SLPEKYNTR	9	P43245|MDR1_RAT	0
MLMPKKNRIAIYEL	14	P63326|RS10_RAT	Oxidation
PLVDVVDPK	9	Q63009|ANM1_RAT	0
TLYSDRYTTSR	11	Q6AYN2|SARAF_RAT	0
SLPTVGVFAK	10	Q9JM53|AIFM1_RAT	0
YLSQPRLTY	9	P62815|VATB2_RAT	0
GILDIQSVEAKK	12	P0C0A9|SVIP_RAT	0
YLPKGVFKK	9	Q6AXQ8|MNS1_RAT	0
NIVKNISYK	9	P28077|PSB9_RAT	0
FLPFKVVEK	9	P06761|BIP_RAT	0
TLPGGQPPPR	10	Q5U367|PLOD3_RAT	0
KYLTKKYLK	9	P47198|RL22_RAT	0
YLMKILTER	9	P60711|ACTB_RAT:P63259|ACTG_RAT	Oxidation
SLLQQQKTSR	10	Q10758|K2C8_RAT	0
TIVSPDAGGAK	11	P60892|PRPS1_RAT	0
TLPKPVQK	8	Q68SB1|STAU2_RAT	0
IISVTKTDK	9	P17708|DCAM_RAT	0
ALYLVCGERGFF	12	P01322|INS1_RAT	Cysteinylation
VSPPVLSPK	9	Q6DKG0|NAA35_RAT	0
SLQNIFSKK	9	P0C6B1|S35E1_RAT	0
SLVSTYTQR	9	P0C6C0|SPKAP_RAT	0
YLPVPLPQKQK	11	Q6J1Y9|UBP19_RAT	0
ALPTEKITKK	10	Q9Z2Q1|SC31A_RAT	0
SLYGIHKQK	9	P20646|PPAP_RAT	0
SIIGKGGQRIK	11	P61980|HNRPK_RAT	0
SLLDPAQVQSGRR	13	Q9Z272|GIT1_RAT	0
NVPEAFKGTK	10	Q8R478|WBP2_RAT	0
SIYPAPQVST	10	Q6P9V9|TBA1B_RAT:P68370|TBA1A_RAT:Q6AYZ1|TBA1C_RAT	0
NVVPTFGKK	9	P62864|RS30_RAT	0
MLLQPNKKSVK	11	Q5FVI6|VATC1_RAT	Oxidation
DLPKVSTQPRLK	12	Q68FR7|LTV1_RAT	0
TLIRPDGEK	9	P62752|RL23A_RAT	0
DLPLVIGSR	9	Q5M7W1|TXNIP_RAT	0
SVSLPVRKK	9	Q63517|CENPI_RAT	0
SLIGESQSGGK	11	Q5BJL5|SBNO1_RAT	0
IIAEVRAQY	9	Q10758|K2C8_RAT:Q6IG03|K2C73_RAT	0
ILAEVRAQY	9	Q6IG04|K2C72_RAT	0
PSKNLRNK	8	P04644|RS17_RAT	0
DLTSALTKK	9	E9PU28|IMDH2_RAT	0
FIIDDKGILR	10	Q63716|PRDX1_RAT	0
VLNPVKSSK	9	P15205|MAP1B_RAT	0
GLPAATELPTLR	12	Q5U2Z0|ZN367_RAT	0
DLIGIAKTGSGK	12	Q62780|DDX46_RAT	0
AMAPRTLLL	9	P15978|HA11_RAT	Oxidation
GVPPPPTVR	9	Q91V33|KHDR1_RAT	0
PLTKAEEKALK	11	Q66HA2|CR3L1_RAT	0
RLIHPKSGR	9	P29410|KAD2_RAT	0
ALPVNSPMTK	10	P10354|CMGA_RAT	Oxidation
YLIPPPTKTK	10	Q64560|TPP2_RAT	0
KLIGEYGLRNK	11	P29314|RS9_RAT	0
ILGMAYGAK	9	P29419|ATP5I_RAT	Oxidation
AIITPPPAK	9	Q02874|H2AY_RAT	0
ELAPYPKNK	9	Q6PCT5|PQBP1_RAT	0
NLPPPPALK	9	Q62901|RERE_RAT	0
SMVGVYNGK	9	P62845|RS15_RAT	Oxidation
ILAEMLSNR	9	P63086|MK01_RAT:P21708|MK03_RAT	Oxidation
IGIAKTGSGK	10	Q62780|DDX46_RAT	0
GLTSVINQK	9	P42123|LDHB_RAT	0
VVVNPGRISTR	11	B4F769|SMAL1_RAT	0
ALTPAKVTGK	10	B2RZC9|KTAP2_RAT	0
TLPLPLKKDR	10	B2GUZ1|UBP4_RAT	0
FISKFLRTK	9	Q63073|BTG1_RAT	0
ALPYIRDVAKRVK	13	P32362|DCUP_RAT	0
VLPKYERIMQK	11	Q09426|CGT_RAT	Oxidation
VLYFKLRPK	9	Q9JJW3|ATPMD_RAT	0
RIPESLSKR	9	Q63185|E2AK1_RAT	0
SLPPGHYTQK	10	Q5XIG4|OCAD1_RAT	0
KIINTKKLSAR	11	P08413|KCC2B_RAT:P11730|KCC2G_RAT:P15791|KCC2D_RAT:P11275|KCC2A_RAT	0
TIVKPQESGLR	11	Q9QZR6|SEPT9_RAT	0
PQVKEAHRK	9	Q8VIL3|ZWINT_RAT	0
SLPSSSPASSFR	12	Q6P7A9|LYAG_RAT	0
PLSAPLPTGR	10	P0C5Y8|ALS2_RAT	0
PLPVALQTRLA	11	Q6PCT5|PQBP1_RAT	0
IIPSKNLRNK	10	P04644|RS17_RAT	0
GIPYTINGK	9	Q9JMI1|AACS_RAT	0
TLPVAPRTR	9	Q7TMD5|ZC3HE_RAT	0
AISPPAVPK	9	O54888|RPA2_RAT	0
YASGRTTGIVMDSGD	15	P60711|ACTB_RAT:P63259|ACTG_RAT	Oxidation
DMVKFGGTGR	10	Q9Z330|DNMT1_RAT	Oxidation
VLPKLYVK	8	P62856|RS26_RAT	0
PIFEPLPSQY	10	F1LPQ2|ASCC3_RAT	0
IPHALREK	8	Q641X8|EIF3E_RAT	0
VVGPVGAGK	9	O88269|MRP6_RAT	0
PLPFPFPSKLY	11	Q66H58|INT14_RAT	0
SISGPVSTSK	10	Q2KN99|CYTSA_RAT	0
PILQILQQK	9	O08662|PI4KA_RAT	0
NITLPAHKK	9	O70511|ANK3_RAT	Deamidation
SLPKVVKR	8	Q9Z2G8|NP1L1_RAT	0
PLADAHLTK	9	P55770|NH2L1_RAT	0
ILTGTKKLTNK	11	Q64559|BACH_RAT	0
PLVKPKIVK	9	P62912|RL32_RAT	0
GLAAPAGTPR	10	Q6PEC3|YIF1B_RAT	0
NLLKSLIGK	9	P61206|ARF3_RAT	0
VIVMAATNR	9	P46462|TERA_RAT	Oxidation
VFPKPFVEK	9	P0C644|VIP1_RAT	0
VLSLYASGR	9	P60711|ACTB_RAT:P63259|ACTG_RAT	0
VLPPVLVPR	9	Q9R1V3|SMAD5_RAT:P97588|SMAD1_RAT:O54835|SMAD9_RAT:O70436|SMAD2_RAT:P84025|SMAD3_RAT	0
VVPEKPVKK	9	Q63396|TCP4_RAT	0
GIPEPAHAY	9	Q5U2U2|CRKL_RAT	0
SLTALLKNR	9	Q9JJK4|PEX3_RAT	0
LPAIFQK	7	Q5FVN2|TM41B_RAT	0
GLTKHMTIK	9	P30277|CCNB1_RAT	Oxidation
PLPFPFPSK	9	Q66H58|INT14_RAT	0
PLATSFTGK	9	Q7TP90|ARRD4_RAT	0
YIISVKGIK	9	P62832|RL23_RAT	0
SLGLVLSYR	9	P52020|ERG1_RAT	0
SLEDPQTHSNR	11	P34058|HS90B_RAT	0
GLPQVVQPGK	10	Q6AYR2|NDRG3_RAT	0
NLMEPPFQSQK	11	Q8K581|TXND9_RAT	Oxidation
RLSPSPTSQR	10	P48679|LMNA_RAT	0
EVPQPPRKK	9	Q6QI89|MO4L2_RAT	0
SLPKYPLGR	9	Q4R180|ORC3_RAT	0
AVAIKAMAK	9	Q3T1J1|IF5A1_RAT	Oxidation
NLPAKAIGHR	10	P04646|RL35A_RAT	0
KLPGIAKKK	9	Q6RJR6|RTN3_RAT	0
GLSDPGKIK	9	P22449|HNF4A_RAT	0
SVIFVATGEGKAAVLK	16	P85971|6PGL_RAT	0
PLSKTPLGR	9	Q2THW7|ZDHC5_RAT	0
KVPAVPETLK	10	P05426|RL7_RAT	0
TLIRPDGEKK	10	P62752|RL23A_RAT	0
GIYGVLNRKR	10	P05197|EF2_RAT	0
RLPPPPDQL	9	Q66HA5|C2D1A_RAT	0
LPAKAIGH	8	P04646|RL35A_RAT	0
PIPNAPIAR	9	Q62623|CDC20_RAT	0
RLLKELPRGR	10	Q9Z254|GIPC1_RAT	0
ALPALVMSK	9	P50878|RL4_RAT	Oxidation
KLVDVVKKK	9	P41516|TOP2A_RAT	0
NLPPPPALR	9	P54258|ATN1_RAT	0
SLAGIGDALGK	11	Q9R1T1|BAF_RAT	0
DFPEKFFPK	9	O55173|PDPK1_RAT	0
TVPQSILTK	9	Q9QZA2|PDC6I_RAT	0
ALPKPHGIR	9	P29994|ITPR1_RAT	0
ILSVALGHLR	10	P12969|IAPP_RAT	0
IIPASTGAAK	10	P04797|G3P_RAT	0
PLVAPWKTY	9	Q924A5|S36A1_RAT	0
KLPGQPPASMGR	12	P50399|GDIB_RAT	Oxidation
SLVKRLGDK	9	O08629|TIF1B_RAT	0
GLPEPLSQR	9	P15978|HA11_RAT	0
ILVKEVNPK	9	Q5BJL5|SBNO1_RAT	0
PGAFKTR	7	Q62812|MYH9_RAT	0
VAEDPNRESLDFL	13	P12969|IAPP_RAT	0
TLQPPASSR	9	P20156|VGF_RAT	0
VLPSPVGKR	9	P41516|TOP2A_RAT	0
TVLCQPTGGK	10	Q71TY3|RS27_RAT:P24051|RS27L_RAT	Cysteinylation
AIATIKTKR	9	Q6P9V9|TBA1B_RAT:P68370|TBA1A_RAT:Q6AYZ1|TBA1C_RAT	0
SLPFSTTGK	9	Q8VHU4|ELP1_RAT	0
SIMKPVRKR	9	Q2TL32|UBR4_RAT	Oxidation
IAHPKLGK	8	P25886|RL29_RAT	0
ILPLVTGSGR	10	Q568Z4|SPCS3_RAT	0
GIPPPYDKK	9	P35427|RL13A_RAT	0
GLSIPHSTK	9	P09895|RL5_RAT	0
IIPRTPSSFR	10	P52590|NU107_RAT	0
ILPGAGGTQR	10	Q64428|ECHA_RAT	0
SVPAVAKLR	9	Q3MIB4|LONP2_RAT	0
SVITIVKSK	9	Q76MX4|MAFG_RAT	0
LVEALYLVCGERGFFYTPKS	20	P01322|INS1_RAT	Cysteinylation
GLVGPNGKGK	10	Q6MG08|ABCF1_RAT	0
SLLGVKENNKK	11	Q6AYK1|RNPS1_RAT	0
GLIALLSTGSK	11	Q08013|SSRG_RAT	0
ALVGPNGSGK	10	P36370|TAP1_RAT	0
SIISVTKTDK	10	P17708|DCAM_RAT	0
QLPVPYHTY	9	Q4V7B8|RNF44_RAT	0
TIVKADGKYVK	11	P29995|ITPR2_RAT	0
RGPPVARAGA	10	P15473|IBP3_RAT	0
TVPRRLGPK	9	P62755|RS6_RAT	0
PLPPPPPPR	9	P61980|HNRPK_RAT:Q5XI53|CACL1_RAT	0
NLMKDKYQSLK	11	Q3KR99|SPDLY_RAT	Oxidation
SLVGQTSPK	9	Q9QZ86|NOP58_RAT	0
KIAPESAIK	9	Q8K3P6|SCMC2_RAT	0
SIVTVKKDK	9	Q8R500|MFN2_RAT	0
SLPDSMGAFNR	11	Q7TMP6|T255A_RAT	Oxidation
LLPEYGGTK	9	P26772|CH10_RAT	0
LPFKPIKK	8	P41516|TOP2A_RAT	0
ILASSGTDR	9	Q71UF4|RBBP7_RAT	0
NIPPPSVNR	9	Q9Z1A6|VIGLN_RAT	0
SVIGVFITK	9	Q9EPQ0|NCKX3_RAT	0
GLIVALILSTK	11	P63081|VATL_RAT	0
YLGGPTSVR	9	Q6AXV4|SAM50_RAT	0
ILSKPTATQR	10	P0C643|GRP2_RAT	0
SLIAKINQR	9	Q63014|AKAP8_RAT	0
GLPENIPFR	9	Q5U2Y1|GTF2I_RAT	0
SIIGKGGQR	9	P61980|HNRPK_RAT	0
VLYENPNLK	9	P38650|DYHC1_RAT	0
EILKWYLNK	9	Q925S8|YMEL1_RAT	0
DLPKLPKLK	9	Q9EST6|AN32B_RAT	0
VLIGAQGVGR	10	D3ZAA9|MPP2_RAT	0
KLPEEVVKK	9	F1LNJ2|U520_RAT	0
SLAGDLRTK	9	Q8K1P7|SMCA4_RAT	0
SLPSPPAAK	9	P97541|HSPB6_RAT	0
KIFKNFKEK	9	O35142|COPB2_RAT	0
DISPSGFPK	9	Q9JHY8|DNLI1_RAT	0
ALPSAPALK	9	P53565|CUX1_RAT	0
RILGPGLNK	9	P62907|RL10A_RAT	0
FLMKIYDQVRSGK	13	P07872|ACOX1_RAT	Oxidation
SLPAMSKVR	9	Q6P689|WLS_RAT	Oxidation
SVIKQLMKK	9	P11507|AT2A2_RAT	Oxidation
PEVGDARNK	9	A1A5S1|PRP6_RAT	0
DLPSPLPTK	9	Q63430|CSDC2_RAT	0
VIPRPAGNK	9	Q5M9G6|SNIP1_RAT	0
GVAPVPSNR	9	P35570|IRS1_RAT	0
TLVEVLTKR	9	Q63358|MYO9B_RAT	0
PRIQSQR	7	P38650|DYHC1_RAT	0
PIFDYGNISGTR	12	O70511|ANK3_RAT	0
HLPTEVTEK	9	P15205|MAP1B_RAT	0
TLHLVLRLR	9	P62982|RS27A_RAT:P62986|RL40_RAT:P0CG51|UBB_RAT:Q63429|UBC_RAT	0
ELPVPGRAR	9	Q63259|PTPRN_RAT	0
IITPPPAKK	9	Q02874|H2AY_RAT	0
DLAKIIQTK	9	D3ZH22|SWET1_RAT	0
KLHFIFRHK	9	P35565|CALX_RAT	0
GIPEPPEPK	9	P70501|RBM10_RAT:B2GV05|RBM5_RAT	0
NLPANSTIKK	10	Q62671|UBR5_RAT	0
IIFKNSKTGK	10	Q04931|SSRP1_RAT	0
GLVGKPSQR	9	P22002|CAC1C_RAT	0
PETEQVNGLF	10	P27653|C1TC_RAT	0
DIIETLRKK	9	O89038|MEF2D_RAT	0
SIAAQGELVRSLK	13	Q6P7B0|SYWC_RAT	0
RLQPVLRQK	9	Q5XFW6|WDR6_RAT	0
NIFYKAIQK	9	Q64654|CP51A_RAT	0
PLAGSKLAK	9	Q62901|RERE_RAT	0
GLYGGPMSLR	10	Q4KM93|TM177_RAT	Oxidation
YIPPKGETK	9	P63159|HMGB1_RAT	0
ILGPMFSGK	9	P27158|KITH_RAT	Oxidation
ALAKAISK	8	P81377|KAP1_RAT	0
GVAVPTSPK	9	Q9JID1|PDCD4_RAT	0
EVAPPGSLR	9	O35779|BHE41_RAT	0
KIFKLGSEKKK	11	O08815|SLK_RAT	0
SLNVAKLLK	9	Q62825|EXOC3_RAT	0
NLGVSPTYK	9	Q5PQQ9|CEP70_RAT	0
KLPPLPVIEK	10	Q68SB1|STAU2_RAT	0
PEAFKGTKK	9	Q8R478|WBP2_RAT	0
SILPAIFQK	9	Q5FVN2|TM41B_RAT	0
PEALTRKL	8	P16638|ACLY_RAT	0
LPVKGKKTKK	10	Q02195|FGF7_RAT	0
SVPVVLRVK	9	Q63186|EI2BD_RAT	0
IPSKNLRNK	9	P04644|RS17_RAT	0
GIPQTPAEK	9	Q8VI04|ASGL1_RAT	0
DVFVVGTER	9	Q5U2Y1|GTF2I_RAT	0
PTEKITKK	8	Q9Z2Q1|SC31A_RAT	0
SIPEVGDAR	9	A1A5S1|PRP6_RAT	0
GLPQEPTSR	9	Q63028|ADDA_RAT	0
AITTSLTTK	9	Q9JLA3|UGGG1_RAT	0
SILPAIFQKK	10	Q5FVN2|TM41B_RAT	0
SLPDIPFDPK	10	Q4V886|PAF1_RAT	0
GVIVHIIEK	9	P40112|PSB3_RAT	0
DLIKTEGATLR	11	Q561R9|LACB2_RAT	0
ILIPGLTQK	9	Q5I0E8|KIF22_RAT	0
LGGGPEAGDLQT	12	P01322|INS1_RAT	0
PQKFPSLR	8	Q562C2|BOP1_RAT	0
GVSTNISTK	9	P49793|NUP98_RAT	0
NLPNQVYRK	9	Q9WVC0|SEPT7_RAT	0
VIAELLSTK	9	Q63357|MYO1D_RAT	0
SVPSPRSLQGK	11	P16638|ACLY_RAT	0
SLFGPRPLQK	10	Q5U2R6|P33MX_RAT	0
GLVGVYNGK	9	Q99ML5|PCYOX_RAT	0
IIAFALEGK	9	P19814|TGON3_RAT	0
NLSAAQTLR	9	Q6NX65|PDC10_RAT	0
RIYGGLTTK	9	Q9QZA2|PDC6I_RAT	0
SILYPATTGR	10	O35244|PRDX6_RAT	0
GLISPYLAPK	10	Q9QXL7|NDK7_RAT	0
ALPEKVLNK	9	Q9JKB5|ARI4B_RAT	0
DIIALARKK	9	Q62950|DPYL1_RAT	0
GLVLPVGGIK	10	Q3MIB4|LONP2_RAT	0
VLPFFVATK	9	Q6P7R8|DHB12_RAT	0
NLVGKVIGK	9	Q5XI81|FXR1_RAT	0
TLPAEQDLTTK	11	P18420|PSA1_RAT	0
NLLRQLAQK	9	F1LNJ2|U520_RAT	0
SLPDPGTSY	9	Q62627|PAWR_RAT	0
SLPSRSLFH	9	P37136|ACES_RAT	0
TLAGRFLSK	9	Q99NI4|IPMK_RAT	0
GIPEALTRK	9	P16638|ACLY_RAT	0
SIPLPIRQK	9	Q761X5|UNC5C_RAT	0
ELPSPGTKR	9	Q6AYM1|CE034_RAT	0
DLINNLGTIAK	11	P82995|HS90A_RAT:P34058|HS90B_RAT	0
TLPKRPTTTK	10	Q5M7W5|MAP4_RAT	0
KEYTLDVY	8	Q4KM49|SYYC_RAT	0
SIIETLRQK	9	P82995|HS90A_RAT	0
ALPPAAPTGR	10	Q5EIC4|I2BPL_RAT	0
IIPTAPLYK	9	Q6IRE4|TS101_RAT	0
RILPKPTRK	9	P62083|RS7_RAT	0
TMPPVGTDL	9	D3ZHV2|MACF1_RAT	Oxidation
GLPGPGGSLK	10	P05554|CEBPA_RAT	0
SAIPAYSKR	9	D4A2H2|SPTC1_RAT	0
ALPGFSTPR	9	Q1AAU6|ASAP1_RAT	0
EIASVLTSR	9	Q5I0D7|PEPD_RAT	0
PLVKPKIVKKR	11	P62912|RL32_RAT	0
SIPKNTPVQK	10	D3ZIE4|FYB1_RAT	0
SILDYISTSK	10	P61203|CSN2_RAT	0
NILIPGLTQK	10	Q5I0E8|KIF22_RAT	0
LAGRYSGR	8	P61354|RL27_RAT	0
SIINPKNPK	9	O88658|KIF1B_RAT	0
FLAGVPTPK	9	Q04827|CCND2_RAT	0
ALPRSALPR	9	Q08464|FZD2_RAT	0
RIPEQILGK	9	Q01986|MP2K1_RAT	0
VLPDDFPRYPV	11	P01346|IGF2_RAT	0
IGKGGQRIK	9	P61980|HNRPK_RAT	0
PLPVALQTR	9	Q6PCT5|PQBP1_RAT	0
GVSGYPTLK	9	P11598|PDIA3_RAT	0
DLPKTLSQY	9	Q4V8A9|SG196_RAT	0
AGRYSGR	7	P61354|RL27_RAT	0
ALVKPQAKK	9	Q3T1I5|SRBP2_RAT	0
SLAPVNIFK	9	Q5XIM9|TCPB_RAT	0
PANSTIKKK	9	Q62671|UBR5_RAT	0
PSALPSTYR	9	O08653|TEP1_RAT	0
LVFPSEIVGKR	11	P62083|RS7_RAT	0
ALLKGASKK	9	Q05310|L10K_RAT	0
VLAGAVSTK	9	P0C546|S2542_RAT	0
TIIEVNGKRVR	11	Q9WVC0|SEPT7_RAT	0
LSALYARR	8	P55062|BI1_RAT	0
TLSSVTSAR	9	Q6AYD4|ESAM_RAT	0
ELASRSGLK	9	Q5EB68|KAD6_RAT	0
AIIGPNGSGK	10	Q9Z1M9|SMC1A_RAT	0
EIPDPASTR	9	O88884|AKAP1_RAT	0
GLYKLKSRGNTK	12	Q8VH49|HIG1A_RAT	0
DLIRGAKEK	9	P60868|RS20_RAT	0
FLPPPPSSR	9	Q9JKA7|HCN4_RAT	0
NLIGKTSER	9	P51514|HTF4_RAT	0
ALPGAFKTR	9	Q62812|MYH9_RAT	0
RIYIPLPTAK	10	Q5XIK7|KATL1_RAT	0
RIPRIVGQEK	10	P09606|GLNA_RAT	0
ISVKGIKGR	9	P62832|RL23_RAT	0
AVPTVTGPK	9	Q66HA5|C2D1A_RAT	0
YLPVPLPQK	9	Q6J1Y9|UBP19_RAT	0
DIVETLRKK	9	A0A096MJY4|MEF2C_RAT	0
SITYKPVKHGRPGIGATHSSRFIPLK	26	P62845|RS15_RAT	0
TVSIPGLEK	9	Q4AEF8|COPG1_RAT	0
FQTTDTKSK	9	Q5RJZ6|SCOC_RAT	0
TIVNILTNR	9	Q07936|ANXA2_RAT	0
SVFEAFGKIK	10	Q9WV25|PUF60_RAT	0
SVVEAGTLK	9	A6JFQ6|CLVS1_RAT	0
VLFDNTGRGK	10	Q32Q06|AP1M1_RAT	0
SIIPDYRTK	9	Q4G017|NISCH_RAT	0
IIGPNGSGK	9	Q9Z1M9|SMC1A_RAT	0
SLLQYINQR	9	Q6P5P5|MEST_RAT	0
LVKPKIVKK	9	P62912|RL32_RAT	0
DLPRAVISK	9	Q91VC0|DCTP1_RAT	0
RLVKDMKIK	9	P27952|RS2_RAT	Oxidation
ALNAHVSKK	9	P41516|TOP2A_RAT	0
TLIDTAGASRR	11	Q5M969|NANP_RAT	0
DLIDAEQRMK	10	Q5BJL5|SBNO1_RAT	Oxidation
ILPAIFQKK	9	Q5FVN2|TM41B_RAT	0
PPPYDKK	7	P35427|RL13A_RAT	0
GISKEVLKK	9	Q5XI69|DHX40_RAT	0
ILPAIFQK	8	Q5FVN2|TM41B_RAT	0
ILATLKGHTKK	11	Q9JMJ4|PRP19_RAT	0
ALAPPSQRK	9	Q56B11|PELP1_RAT	0
AISKVLEKHRGK	12	D3ZEF4|CUL7_RAT	0
LVSLPITKK	9	Q6P6G2|CF089_RAT	0
RVVIPPSSK	9	Q2MJT0|MEF2A_RAT	0
SILSYLRKK	9	P47245|NRDC_RAT	0
TIPKLFRGK	9	Q4VSI4|UBP7_RAT	0
SLPATPVGK	9	Q78PB6|NDEL1_RAT	0
ELPKKLTKR	9	Q765A7|PGAP1_RAT	0
ILLKKITEK	9	P35559|IDE_RAT	0
LPPPPPPRP	9	Q5XI53|CACL1_RAT	0
LLAGPPGTGK	10	P60123|RUVB1_RAT	0
IIAGPPGTGK	10	Q641W4|RFC2_RAT	0
SIILFLNKK	9	P08753|GNAI3_RAT:P59215|GNAO_RAT:P10824|GNAI1_RAT:P04897|GNAI2_RAT	0
SLILFLNKK	9	P19627|GNAZ_RAT	0
YLIKDGKLIK	10	P21531|RL3_RAT	0
AIYIAKRFK	9	Q32Q07|LRRN1_RAT	0
DLSEVGSVR	9	P30427|PLEC_RAT	0
QVITPQLGRGR	11	Q4G017|NISCH_RAT	0
TLIEPVSRSR	10	Q63768|CRK_RAT	0
NLSSVLHQR	9	Q09429|ABCC8_RAT	0
PGARVLIVSED	11	Q9JM53|AIFM1_RAT	0
DLIKDTLLK	9	P56500|UCP2_RAT	0
SLSAPFPKV	9	P20156|VGF_RAT	0
GIPLLNTPK	9	Q5I0E8|KIF22_RAT	0
PRLTNLSSNSDV	12	Q5PQV5|TPBG_RAT	0
PILYRPVAVALD	12	P11980|KPYM_RAT	0
PLVREVGRTK	10	P84092|AP2M1_RAT	0
SLGEIITNR	9	Q5PQK8|TBRG1_RAT	0
PLYGRGSQK	9	Q5M807|RNF5_RAT	0
ALVEKIRKK	9	G3V6U9|SETD3_RAT	0
DLSQTRAIK	9	Q78PB6|NDEL1_RAT	0
VLGGVRSPR	9	Q5RJS8|TPST2_RAT	0
QLPKPPSTY	9	Q5PQN6|SPE39_RAT	0
PLLKAVTHK	9	Q5PQS0|PKHM1_RAT	0
SIAKIGKKK	9	O08774|RGS12_RAT	0
SLPELLEKK	9	Q62991|SCFD1_RAT	0
TLPSTVLGK	9	O88873|GMEB2_RAT	0
RQPPPPPPP	9	P52947|PDX1_RAT	0
TLINPPAPK	9	Q06393|CLCKA_RAT	0
SIIDVEGIVR	10	P15178|SYDC_RAT	0
LANPRVK	7	D4A2H2|SPTC1_RAT	0
FPAPPSPK	8	P11608|ATP8_RAT	0
VLMEQPPLR	9	P38650|DYHC1_RAT	Oxidation
KIMKDILEK	9	P82995|HS90A_RAT	Oxidation
KISPPRSLR	9	O88658|KIF1B_RAT	0
ELILIKNTK	9	P28480|TCPA_RAT	0
QLPPQPRKK	9	O55173|PDPK1_RAT	0
DLPYPAASR	9	Q4V8D6|BRF2_RAT	0
LLPPPPGGK	9	P69682|NECP1_RAT:Q6P756|NECP2_RAT	0
PDPEVSRAK	9	Q5XIB5|CCD86_RAT	0
KVVQVYRKK	9	P12749|RL26_RAT	0
VIHKIFSKFGK	11	Q4G061|EIF3B_RAT	0
SLSLKPYQK	9	D3Z9Z9|SMRCD_RAT	0
DISLVSTPK	9	F1MA98|TPR_RAT	0
LALYKGK	7	P62268|RS23_RAT	0
IISLMLTTK	9	P00406|COX2_RAT	Oxidation
SIPSGVTSR	9	P47973|TTP_RAT	0
LLPPLLEHL	9	Q63259|PTPRN_RAT	0
PKYPLGR	7	Q4R180|ORC3_RAT	0
NIAEALVSK	9	Q66X93|SND1_RAT	0
NIIKAAPRK	9	Q5XIM9|TCPB_RAT	0
FLGPKNSRR	9	Q8R500|MFN2_RAT	0
DESQVVTRY	9	Q6J1Y9|UBP19_RAT	0
RPVPSTPR	8	Q9ESP7|ATS4_RAT	0
GLPLFPLVK	9	P35559|IDE_RAT	0
PLPVALQTRLAKR	13	Q6PCT5|PQBP1_RAT	0
GIISKITSK	9	O08678|MARK1_RAT	0
ILPSEAVKK	9	Q9ESR9|ABCA2_RAT	0
SIPAPIGTR	9	Q9ESR9|ABCA2_RAT	0
VLASKFLKK	9	B5DFC8|EIF3C_RAT	0
LLSPVTGSK	9	P17046|LAMP2_RAT	0
KIIRPSETAGR	11	B0BNE2|RPAB1_RAT	0
ALTKKITLK	9	E9PU28|IMDH2_RAT	0
PFKPIKK	7	P41516|TOP2A_RAT	0
PPMEAAGFTAQ	11	P62630|EF1A1_RAT	Oxidation
AIPTPGKRK	9	Q5U2M8|MDC1_RAT	0
PPKKIIGK	8	Q4G017|NISCH_RAT	0
GLSSVPSMR	9	Q920L7|ELOV5_RAT	Oxidation
SLPSIVNDK	9	Q562C7|PUM3_RAT	0
KLLEPVLLLGK	11	P62250|RS16_RAT	0
FMPKKSIKK	9	P49793|NUP98_RAT	Oxidation
EIPEVAFMK	9	O88984|NXF1_RAT	Oxidation
TLPNQVHRK	9	Q9JJM9|SEPT5_RAT	0
SLVSPASQR	9	P53669|LIMK1_RAT	0
NVAEDPNRESLDF	13	P12969|IAPP_RAT	0
TIPKFGIEK	9	Q9JJ50|HGS_RAT	0
GLSTISRAK	9	G3V928|LRP1_RAT	0
ELPRPGASR	9	P22288|GCH1_RAT	0
GLPEGVPFR	9	Q5U2Y1|GTF2I_RAT	0
TVIKAEGKYVK	11	Q63269|ITPR3_RAT	0
GLPEGVPFRR	10	Q5U2Y1|GTF2I_RAT	0
SLIGAARTK	9	Q6P9U4|PLD3B_RAT	0
PLPQKQK	7	Q6J1Y9|UBP19_RAT	0
SIHAIKNMR	9	Q80Z30|PPM1E_RAT	Oxidation
YLAINEISGQ	10	P29994|ITPR1_RAT	0
SLPKPPEKGK	10	Q63406|MCF2L_RAT	0
NIINSSITTK	10	Q6P502|TCPG_RAT	0
RLPVTKLHLG	10	Q5XIC0|ECI2_RAT	0
NLPANSTIK	9	Q62671|UBR5_RAT	0
ALAKAIEK	8	P09456|KAP0_RAT	0
TLGPILKK	8	P20695|IFRD1_RAT	0
PVLLPIPGSNR	11	Q8R2H7|TRAK2_RAT	0
VVPYPISLR	9	O88600|HSP74_RAT	0
ALYLVCGERGFFYTPK	16	P01322|INS1_RAT	Cysteinylation
SIVPVRRGY	9	P27952|RS2_RAT	0
EVALAKTLR	9	Q63475|PTPR2_RAT	0
SMVKIPSKASAK	12	P55926|ASIC1_RAT	Oxidation
NIVPALTSK	9	D4AAT7|NNRD_RAT	0
IIPTPPRSK	9	Q9WTZ3|MBTP1_RAT	0
SLPNLFQDK	9	Q76LT8|UBP48_RAT	0
PLSPPFSLK	9	P52591|PO121_RAT	0
YASGRTTGIVMD	12	P60711|ACTB_RAT:P63259|ACTG_RAT	Oxidation
QLPVPSSTR	9	Q5XIK5|RN146_RAT	0
SLVSLFGNR	9	Q9R063|PRDX5_RAT	0
TIPGAGGTQR	10	P14604|ECHM_RAT	0
SVILFLNKK	9	P82471|GNAQ_RAT:Q9JID2|GNA11_RAT	0
ILPGTPLSR	9	Q62976|KCMA1_RAT	0
VAHFTFQPD	9	P35738|ODBB_RAT	0
ALPLVGHRK	9	P38659|PDIA4_RAT	0
SILEKQFSK	9	D3ZSP7|TTC3_RAT	0
RLPLPGSRLK	10	Q5XI63|KIFC1_RAT	0
PLTSLIPSR	9	Q06646|AT5G2_RAT	0
SLPHYQKLK	9	P43244|MATR3_RAT	0
SLPDTVGQLK	10	Q68FV8|UBTD1_RAT	0
SLSRLGSSR	9	Q62671|UBR5_RAT	0
FLPPSSVNK	9	P52020|ERG1_RAT	0
GLPDARFGSR	10	M0R7T9|TBC12_RAT	0
ALIQQATTVK	10	P17077|RL9_RAT	0
PEKVLNK	7	Q9JKB5|ARI4B_RAT	0
LMVGPPGTGK	10	Q6E0V2|KTNA1_RAT:Q5XIK7|KATL1_RAT	Oxidation
SLVELTSLK	9	P36972|APT_RAT	0
DLPSAATLR	9	Q496Z4|TMC4_RAT	0
PPAFSTR	7	Q66X93|SND1_RAT	0
ILPGKTPVY	9	Q9QZ81|AGO2_RAT	0
VNPKYEGK	8	P49134|ITB1_RAT	0
YLPLPTPK	8	O35162|HSP13_RAT	0
KISPYYRTK	9	P0C606|SGF29_RAT	0
RLGLPGQPR	9	O88994|MARC2_RAT	0
PLANISSEY	9	D3ZSP7|TTC3_RAT	0
ELPVSTNSR	9	Q62909|KIF2C_RAT	0
RLPLPGSRL	9	Q5XI63|KIFC1_RAT	0
TLAVNIIAK	9	P09057|DCOR_RAT:Q63764|AZIN1_RAT	0
SIVAPGSSLR	10	O70260|PIAS3_RAT	0
TLLDLIQTK	9	P52303|AP1B1_RAT:P62944|AP2B1_RAT	0
GLPEGIPFRR	10	Q5U2Y1|GTF2I_RAT	0
EVIKQLKEK	9	Q5RK30|SBDS_RAT	0
TLPAHKK	7	O70511|ANK3_RAT	0
DLSIVGQVK	9	Q5XI64|ABHD6_RAT	0
SLPQQVGAK	9	Q9JKA7|HCN4_RAT	0
IGKTSER	7	P51514|HTF4_RAT	0
QIPHGATVK	9	O08654|CP070_RAT	0
GLIPTGSGR	9	Q6AY65|ARFP2_RAT	0
RVFQPTFITK	10	Q5XIA8|GHITM_RAT	0
SVAIPKASR	9	Q9QZI7|TSAP1_RAT	0
NLPRGGSSY	9	O35094|TIM44_RAT	0
DIPDALSER	9	B1H267|SNX5_RAT	0
MLIGTPPQK	9	Q6IE75|BACE2_RAT	Oxidation
ILPGAAYTEK	10	Q66HF1|NDUS1_RAT	0
DLPSPLPTKR	10	Q63430|CSDC2_RAT	0
KLVKYLMLK	9	Q9ES73|MAGD1_RAT	Oxidation
VDLEPTVIDEVRTGTYR	17	Q6P9V9|TBA1B_RAT:P68370|TBA1A_RAT:Q6AYZ1|TBA1C_RAT	0
KLLPSVVLK	9	Q06175|HBEGF_RAT	0
SLPEISTIR	9	P37199|NU155_RAT	0
RLPQPSSGR	9	Q6PCU8|NDUV3_RAT	0
LPEPLSQR	8	P15978|HA11_RAT	0
AEDPNRESLDF	11	P12969|IAPP_RAT	0
FLPKMPRLR	9	Q63505|TF3C1_RAT	Oxidation
GISAFLMQK	9	Q9JL55|GDE1_RAT	Oxidation
GILEVQAKK	9	Q63569|PRS6A_RAT	0
LGPEVPPENV	10	Q9QXU9|PCS1N_RAT	0
SVKGIKGR	8	P62832|RL23_RAT	0
PLPPLPEYGGK	11	P19511|AT5F1_RAT	0
KVPKKISFK	9	Q5U300|UBA1_RAT	0
GALPVPPVAR	10	Q920F3|KHDR2_RAT	0
SSIRSFK	7	P07153|RPN1_RAT	0
PKPPEKGKGWSK	12	Q63406|MCF2L_RAT	0
DIMPTARPK	9	Q80WD0|R4RL1_RAT	Oxidation
ELGKVVTKK	9	P60892|PRPS1_RAT	0
ALPPGFVLK	9	Q6U6G5|ZC3HF_RAT	0
PRANPSAFL	9	Q5FVL6|TSN13_RAT:Q5U1V9|TSN31_RAT	0
RLPPPPDIK	9	Q5XI81|FXR1_RAT	0
ALPLPDKKK	9	P16310|GHR_RAT	0
MPKKNRIAIYEL	12	P63326|RS10_RAT	Oxidation
DILPPKSEK	9	Q6AYH0|MIIP_RAT	0
SLLGPPPGGGGR	12	Q9JKA8|HCN3_RAT	0
AIPQPTITK	9	P22449|HNF4A_RAT	0
QLIKDYREK	9	P68255|1433T_RAT	0
SLSSGPLTQK	10	Q920K5|BAALC_RAT	0
VLPPTNVGSNTYGKR	15	P12969|IAPP_RAT	0
PLVKPKIVKK	10	P62912|RL32_RAT	0
LDILPRLQK	9	Q4G073|TRDMT_RAT	0
YLLKTGSER	9	Q4V882|EPN3_RAT	0
YLIKTGSER	9	Q9Z1Z3|EPN2_RAT:O88339|EPN1_RAT	0
PLVAGTVNR	9	Q3KRD8|IF6_RAT	0
IIVDPTTGK	9	Q9R012|PLK2_RAT	0
SVPEPVTPR	9	Q9JKA8|HCN3_RAT	0
PLVETIFER	9	Q9WV63|KIF2A_RAT	0
MLLPVFTLK	9	Q99MH9|BBS2_RAT	Oxidation
AVIDFIKSK	9	Q5MYT9|OASL2_RAT	0
LLALYKGK	8	P62268|RS23_RAT	0
PLPQPNRGL	9	P08011|MGST1_RAT	0
YLSQPRLTYK	10	P62815|VATB2_RAT	0
LVFPSEIVGK	10	P62083|RS7_RAT	0
ALPLGRKK	8	P62243|RS8_RAT	0
RIAGQVAAANKKH	13	P17074|RS19_RAT	0
GLPSTLFTPR	10	Q4KSH7|MP2K7_RAT	0
KELLLHKQK	9	A4L9P8|CE295_RAT	0
SLPEGKVRVK	10	D3ZFD0|MY18A_RAT	0
AVPLPMTVR	9	Q568Z9|PHYIP_RAT:Q6AYN4|PHIPL_RAT	Oxidation
RIPRVRGGGTHR	12	P50878|RL4_RAT	0
ILPKPTRKSR	10	P62083|RS7_RAT	0
ALVGGGSSPK	10	Q5U2Y0|WIPI4_RAT	0
TIFGKIIRK	9	P62959|HINT1_RAT	0
SIVSVGDPK	9	P35465|PAK1_RAT:Q62829|PAK3_RAT	0
GLSDSPTYK	9	Q5M971|AF1Q_RAT	0
PLPRPRPLT	9	A1A5P2|RRS1_RAT	0
VLPTVGEGY	9	Q64LC9|RBM4B_RAT	0
KLPLNPTAR	9	D3ZSP7|TTC3_RAT	0
VLPAPPRTPR	10	P11384|SECR_RAT	0
LLPETSSLTQK	11	Q4V8E4|CFA36_RAT	0
ALILIGQTQTR	11	C0HL12|AGRB1_RAT	0
QLPNHFSNR	9	P97574|STC1_RAT	0
PLSIIPDYRTK	11	Q4G017|NISCH_RAT	0
VLGPVPLTR	9	Q5HZA4|LYSM1_RAT	0
LYLVCGERGFFYTPKS	16	P01322|INS1_RAT	Cysteinylation
PIFRIHHQK	9	O70454|BUD31_RAT	0
TIVDTGIGMTK	11	P82995|HS90A_RAT	Oxidation
TLVDTGIGMTK	11	P34058|HS90B_RAT	Oxidation
GLPTPTKMTPR	11	P33568|RB_RAT	Oxidation
ALYLVCGERGF	11	P01322|INS1_RAT	Cysteinylation
PHALREK	7	Q641X8|EIF3E_RAT	0
PQASLSPSY	9	Q9WTZ3|MBTP1_RAT	0
RLPNVLIVQL	10	Q6J1Y9|UBP19_RAT	0
FLMKHKSRK	9	Q5RKG6|TRI35_RAT	Oxidation
VLIPPSLSK	9	P24062|IGF1R_RAT	0
DFPELQSPK	9	Q9QX72|SEBP2_RAT	0
RLFDIKPEQQR	11	Q5M882|RPP29_RAT	0
LLPAAQQR	8	P22791|HMCS2_RAT	0
AIVKLFLKK	9	P52303|AP1B1_RAT:P62944|AP2B1_RAT	0
PIPANKR	7	O08815|SLK_RAT	0
SIVKEASQR	9	Q66H44|TM39B_RAT	0
PLPRPRPLTR	10	A1A5P2|RRS1_RAT	0
VISPPLGLGK	10	P54282|CAC1A_RAT	0
NVAEDPNRESLDFL	14	P12969|IAPP_RAT	0
PLFGSIFSPK	10	Q8K4I6|CBY1_RAT	0
SILGFPKAK	9	P10860|DHE3_RAT	0
VLLGETGKEKLPRYYK	16	P62282|RS11_RAT	0
YLITPREPNR	10	P31643|SC6A6_RAT	0
ALEVARQ	7	P01322|INS1_RAT	0
KGPALGDTPPP	11	Q63942|RAB3D_RAT	0
EIDAIGGARF	10	Q63347|PRS7_RAT	0
TLPLPLKK	8	B2GUZ1|UBP4_RAT	0
NLIVPGGVK	9	Q62950|DPYL1_RAT	Deamidation
VEVSVTTSK	9	O08815|SLK_RAT	0
IIAIPTGVK	9	P05503|COX1_RAT	0
PGLPPTPVAR	10	Q5GH56|XKR7_RAT	0
NVELDPEIQ	9	Q6IG03|K2C73_RAT:Q6IG04|K2C72_RAT	0
TIPKVTIK	8	O08619|F13A_RAT	0
IILDPQRIKMK	11	Q9JKA7|HCN4_RAT	Oxidation
LPGIAKKK	8	Q6RJR6|RTN3_RAT	0
PKIPYVK	7	P15431|GBRB1_RAT:P63138|GBRB2_RAT:P63079|GBRB3_RAT	0
SLPITKK	7	Q6P6G2|CF089_RAT	0
LPPPSQPPR	9	D3ZSP7|TTC3_RAT	0
TTVKKKT	7	P29101|SYT2_RAT	0
IMPVQKQTR	9	P27952|RS2_RAT	Oxidation
MNMEDDEEDDDD	12	Q6AYJ5|CLUA1_RAT	Deamidation
IAKINQR	7	Q63014|AKAP8_RAT	0
LSVALGHLR	9	P12969|IAPP_RAT	0
SALYARR	7	P55062|BI1_RAT	0
SLSLFLGGR	9	Q3T1H2|NGRN_RAT	0
RIAKLPKNK	9	P20417|PTN1_RAT	0
GLPEKLVIK	9	Q5FVM4|NONO_RAT	0
GMLKSIHSK	9	Q62931|GOSR1_RAT	Oxidation
GLPSFYRSY	9	Q4FZZ1|PXK_RAT	0
DMPYQPFSK	9	Q6AYK8|EIF3D_RAT	Oxidation
PLPMLPSYK	9	P41516|TOP2A_RAT	Oxidation
SLPSYFRSR	9	P97839|DLGP4_RAT	0
HLVEALYL	8	P01322|INS1_RAT	0
PEALTRK	7	P16638|ACLY_RAT	0
SLPPPAASHPT	11	Q62901|RERE_RAT	0
SLPDLEGRTH	10	Q63347|PRS7_RAT	0
SLPPVLKAK	9	Q561R7|TF2H3_RAT	0
SIPLILQSK	9	Q6AYY8|ACATN_RAT	0
KLPKQPVIVK	10	P18445|RL27A_RAT	0
PIPVYPRPYL	10	Q68FS3|FBX7_RAT	0
PIPDLQQYY	9	P35559|IDE_RAT	0
PEKPVKK	7	Q63396|TCP4_RAT	0
TLAPNIQTGR	10	Q5U303|TAB2_RAT	0
SLVKKLKEK	9	O70437|SMAD4_RAT	0
GLPPLPRGL	9	Q566R4|LRA25_RAT	0
SVMSIEKTRTK	11	Q99ML5|PCYOX_RAT	Oxidation
RMLAQQAVK	9	P25235|RPN2_RAT	Oxidation
TIFFVLRKK	9	D4ADY9|ELOV7_RAT:D4A612|ELOV2_RAT	0
DIIKYIVNR	9	O88506|STK39_RAT	0
DVPEPGTQR	9	Q9ES67|ARHGB_RAT	0
GLTPPTTER	9	Q5FVM4|NONO_RAT	0
SVSIPSITK	9	O54874|MRCKA_RAT	0
DLILTGTPK	9	Q6AYQ8|FAHD1_RAT	0
PLGSPMNPR	9	P42893|ECE1_RAT	Oxidation
PLHVLPK	7	Q68FR7|LTV1_RAT	0
RLPLALGK	8	Q9Z143|SEM4F_RAT	0
KLIPPQPTGR	10	Q8K1P7|SMCA4_RAT	0
SISKTPIMK	9	Q8R515|ZHX1_RAT	Oxidation
SIPSAEKVPTTK	12	Q9ERE6|MPRIP_RAT	0
VLAYSFSRR	9	A5HK05|APBP2_RAT	0
VPAAFVPKPGSLK	13	P52591|PO121_RAT	0
SLADIMAKR	9	P83732|RL24_RAT	Oxidation
KLPKGILKK	9	Q66HE5|NUAK2_RAT	0
GIPIPVTPK	9	P09034|ASSY_RAT	0
PPPPRSR	7	Q4V898|RBMX_RAT	0
RLPSSTLKK	9	Q4KLL9|KI18B_RAT	0
LLPLSGRHR	9	P56571|ES1_RAT	0
VEDPQVPQ	8	P01322|INS1_RAT	0
ISLPPVLKAKK	11	Q561R7|TF2H3_RAT	0
IERLALTAR	9	P0C5J9|SHKB1_RAT	0
PLPTKIFIK	9	Q5XIE3|RM11_RAT	0
KISLPPVLK	9	Q561R7|TF2H3_RAT	0
PPGHYTQK	8	Q5XIG4|OCAD1_RAT	0
SGVHTFPAVLQ	11	P20760|IGG2A_RAT	0
DPNRESLDFL	10	P12969|IAPP_RAT	0
ILDPEKIKKK	10	Q9JKA9|HCN2_RAT	0
KIAEKFSQR	9	O35314|SCG1_RAT	0
HGQRSVHPDILSSENRCLTLLPDLQSLEKLCGHMSSHPDVLSLENRCLA	49	O08653|TEP1_RAT	Deamidation ; Cysteinylation
LGGGPEAGDLQTL	13	P01322|INS1_RAT	0
SVISSFASSAR	11	P27775|IPKB_RAT	0
TIYDAKRFIGK	11	O35162|HSP13_RAT	0
PIPSDSTRRK	10	P13471|RS14_RAT	0
PGAPGPQGF	9	P02454|CO1A1_RAT	0
LPKYPLGR	8	Q4R180|ORC3_RAT	0
LPAPASAR	8	Q63475|PTPR2_RAT	0
TVSIPGMEK	9	D4ABY2|COPG2_RAT	Oxidation
AIPSANPAK	9	Q9QZA2|PDC6I_RAT	0
PVAPRTR	7	Q7TMD5|ZC3HE_RAT	0
KLPQPPTHR	9	P38650|DYHC1_RAT	0
PGQISAGYAPVLD	13	P62630|EF1A1_RAT	0
IPEPPEPK	8	P70501|RBM10_RAT:B2GV05|RBM5_RAT	0
SYPGFQAPQGLQ	12	O35314|SCG1_RAT	0
LELGGGPEAGDLQT	14	P01322|INS1_RAT	0
QLLKVLGTRK	10	P38650|DYHC1_RAT	0
SIVTPDSFTTK	11	P0C2N5|KMT5B_RAT	0
TYKQSTITNQK	11	D3ZJP6|MYO10_RAT	Deamidation
SIIKELNRR	9	A2RRU3|UTP15_RAT	0
SLPGRMPFNR	10	P97840|LEG9_RAT	Oxidation
RPPVLLEKV	9	Q6P689|WLS_RAT	0
PKPTPVK	7	P41777|NOLC1_RAT	0
FKVLNEK	7	Q9QZ86|NOP58_RAT	0
SVLNYFQPF	9	B0LPN4|RYR2_RAT	Deamidation
NIAAATGLVK	10	Q63754|SYUB_RAT	0
PPPRGPR	7	Q99NI4|IPMK_RAT	0
LVKPKIVK	8	P62912|RL32_RAT	0
PELLEKK	7	Q62991|SCFD1_RAT	0
LASKFLKK	8	B5DFC8|EIF3C_RAT	0
VAPTLMSMPQYR	12	Q9R0T4|CADH1_RAT	Oxidation
RVSPIVSKK	9	F1M4A4|KIF1A_RAT	0
ILIALPSLR	9	P00406|COX2_RAT	0
PRTPSSFR	8	P52590|NU107_RAT	0
KLPPLPLTL	9	Q75Q40|TOM40_RAT	0
KLPHRLIEK	9	O35779|BHE41_RAT	0
LPLAQGIK	8	Q64057|AL7A1_RAT	0
HLVEALY	7	P01322|INS1_RAT	0
PGPLSKQGS	9	O08629|TIF1B_RAT	0
LVSNLNPERVTPQSL	15	Q00438|PTBP1_RAT	0
SVAFSRSGR	9	P54313|GBB2_RAT	0
TIIDIITQR	9	P48037|ANXA6_RAT	0
PSPRSLQGK	9	P16638|ACLY_RAT	0
IMIEPQSTR	9	Q8CHM7|HACL1_RAT	Oxidation
DLPQGSGNLK	10	Q9EQL9|SHRPN_RAT	0
APYPKNK	7	Q6PCT5|PQBP1_RAT	0
TLFVPFRQK	9	P60570|PANX1_RAT	0
PLACRAYSK	9	P84850|D2HDH_RAT	0
VEDPQVPQL	9	P01322|INS1_RAT	0
ALPGAFKTRK	10	Q62812|MYH9_RAT	0
PTSKRYEVPLETPR	14	Q6P7A9|LYAG_RAT	0
AEPRVSVR	8	P12785|FAS_RAT	0
DIIEKVMAR	9	P49816|TSC2_RAT	Oxidation
KLLDFGSLSNL	11	P04644|RS17_RAT	0
KPKIVKK	7	P62912|RL32_RAT	0
SYPGFQAPQG	10	O35314|SCG1_RAT	0
RLPKVIGNR	9	Q62651|ECH1_RAT	0
TGGKILGFFF	10	P62246|RS15A_RAT	0
SAPVPRGR	8	D3ZA12|CHD6_RAT	0
CPENCNAH	8	Q9QYP0|MEGF8_RAT	Cysteinylation
ILPLSPLSR	9	Q3B7T6|CNEP1_RAT	0
RIGRAGTVR	9	P24050|RS5_RAT	0
NLFSKLTSK	9	Q8VHF0|MARK3_RAT	0
DELENIGRY	9	Q7TQ72|MIS12_RAT	0
PRPAPYSK	8	P69735|RB3GP_RAT	0
SILARATSR	9	Q5I0I8|NOC4L_RAT	0
NLSIPPSLR	9	Q00900|ZEP2_RAT	0
KIPIPTSLR	9	Q7M0E7|RM14_RAT	0
ALPAMPTAR	9	Q5XIA9|KLD8B_RAT	Oxidation
TLPFVATAVTYK	12	B2RZD2|T126B_RAT	0
SVAKIVSDR	9	P49816|TSC2_RAT	0
LILPKKT	7	Q4FZU3|NSRP1_RAT	0
PACIKLTV	8	Q3T1L5|ALG6_RAT	0
VIPDREYLRKK	11	O88794|PNPO_RAT	0
EIYDPRNPVNK	11	Q5XIB2|CWC27_RAT	0
RLLVGQPL	8	B2GUY1|PLK4_RAT	Deamidation
SIPKGFMDGK	10	Q62812|MYH9_RAT	Oxidation
EGIPEALTRK	10	P16638|ACLY_RAT	0
VLPVVFETEK	10	Q75Q41|TOM22_RAT	0
SLPPGLAVK	9	P63174|RL38_RAT	0
DKTLDKRIPPLPEPDFPPTMTSEIKKKGLNYIFMKQCVESSPIVPIQPQW	50	Q923J6|DYH12_RAT	0
IDVEGIVRK	9	P15178|SYDC_RAT	0
DLPKVSTQPR	10	Q68FR7|LTV1_RAT	0
ILYPATTGR	9	O35244|PRDX6_RAT	0
SIVRPSSIR	9	D3ZKT0|TAM41_RAT	0
TIFIRGGNK	9	Q68FQ0|TCPE_RAT	0
QQPTAVQV	8	Q62725|NFYC_RAT	0
SLSPVKKKK	9	Q63425|PRAX_RAT	0
TPAKGKKT	8	P13383|NUCL_RAT	0
AIVEALSGKDMANQVKAPLVLKD	23	O88767|PARK7_RAT	Oxidation
KLQAAIHRVTL	11	Q5BJP6|RRF2M_RAT	0
RLAFIAHPK	9	P25886|RL29_RAT	0
PPRPPSR	7	P0DJJ3|SGIP1_RAT	0
LIPPPTKTK	9	Q64560|TPP2_RAT	0
RLARYYKTK	9	P62278|RS13_RAT	0
SHSTDKKT	8	Q64294|PDPN_RAT	0
PLPDRRQKR	9	Q63570|PRS6B_RAT	0
QLPDPPSLR	9	B1WC39|TIGD5_RAT	0
IIPMEFVNK	9	P16638|ACLY_RAT	Oxidation
MPKKNRIAIYELL	13	P63326|RS10_RAT	Oxidation
TVPRPAPYSK	10	P69735|RB3GP_RAT	0
QVPPPGFTSK	10	A0A0G2K2P5|ZO1_RAT	0
RAQVIYTRNTKGGDAPAAGEDA	22	P62853|RS25_RAT	0
LLKSQKVTKK	10	Q9Z325|DPM2_RAT	0
GHSVRLGSS	9	Q5XIS9|KPCD2_RAT	0
YLVCGERGFF	10	P01322|INS1_RAT	Cysteinylation
PLPDYKDPR	9	O08679|MARK2_RAT	0
IIYKGGTSR	9	Q68FP1|GELS_RAT	0
GPLGPKGER	9	Q9JI03|CO5A1_RAT	0
PGGGHKC	7	G3V928|LRP1_RAT	0
RIMQIHSRK	9	Q63569|PRS6A_RAT	Oxidation
SLAPPPTTK	9	Q08406|CNTFR_RAT	0
PRIASNAGSIA	11	P62832|RL23_RAT	0
IPDYRTK	7	Q4G017|NISCH_RAT	0
INPSGGLISK	10	P11915|NLTP_RAT	0
GLPDVHSGY	9	Q6AYT3|RTCB_RAT	0
ALKQILSKIPDEINDRVRFLQTIKDIASAIKELLDTVNNVFKKYQYQNRRALEHQKKEFVK	61	Q6NX65|PDC10_RAT	Deamidation
AETSTPLRL	9	Q9QXU9|PCS1N_RAT	0
DVSLPQTSK	9	F1M3G7|AKP13_RAT	0
VTAVPPKKQ	9	Q921A3|UBD_RAT	0
KEKVHLKP	8	Q99NB7|ACO12_RAT	0
SLILPRSAR	9	Q6PEB9|CC127_RAT	0
RVSMVGQVK	9	Q4FZT2|PPME1_RAT	Oxidation
GLLGPNGAGK	10	Q8CF82|ABCA5_RAT	0
TLIPILHQK	9	A4L9P7|PDS5A_RAT	0
TLPQLRNVGGVR	12	Q2TL32|UBR4_RAT	0
VLSRALKLPGK	11	D3ZWJ9|F234B_RAT	0
VIFLNTRRK	9	Q5RKI1|IF4A2_RAT	0
VKPKIVKK	8	P62912|RL32_RAT	0
PLFRVPITAVI	11	Q64560|TPP2_RAT	0
NVPETGTPK	9	Q6AXM7|HBS1L_RAT	0
QGPTGQPGPS	10	Q9JI03|CO5A1_RAT	0
DVPPTATVK	9	P56500|UCP2_RAT	0
PLDSSTLPK	9	B4F7C4|TDRD5_RAT	0
PPAPSKPR	8	A4L9P7|PDS5A_RAT	0
NPAQKASV	8	P29995|ITPR2_RAT	0
EVPTAASSSHFYSGYK	16	P10354|CMGA_RAT	0
GHDPVHESPVDTA	13	O35314|SCG1_RAT	0
VPTAASSSHFYSGYK	15	P10354|CMGA_RAT	0
GLPGAGKTTWVTK	13	Q6IMY8|HNRPU_RAT	0
TIFVPNTGKKSGK	13	Q9R1Z0|VDAC3_RAT	0
DPQVAQLELGGGPGAGDLQ	19	P01323|INS2_RAT	0
GLWYAKKQTQK	11	D4A2Z8|DHX36_RAT	0
RIHDPQLLTER	11	P15178|SYDC_RAT	0
GLPSPEWNKRQK	12	Q5M934|TRUB1_RAT	0
TLEKIFLQK	9	Q6MGA9|BRD2_RAT	0
PQVAQLELGGGPGAGDLQ	18	P01323|INS2_RAT	0
PLINIQKLKAK	11	P24392|PEX2_RAT	0
RLPSRPPLPGSGGSQSGAK	19	Q4FZT2|PPME1_RAT	0
RAYGFRDPGP	10	P10354|CMGA_RAT	0
DPQVAQLELGGGPGAGDLQTL	21	P01323|INS2_RAT	0
LQIDNARLAADDF	13	Q6IFX1|K1C24_RAT:Q6IFV1|K1C14_RAT:Q6IFW6|K1C10_RAT:Q6IFU8|K1C17_RAT:Q5BJY9|K1C18_RAT:Q6IFU7|K1C42_RAT:Q63279|K1C19_RAT	0
AGGHKLGLGLEFQA	14	Q9Z2L0|VDAC1_RAT	0
TLIKQFKDK	9	Q4V887|S39A6_RAT	0
RIAPSLKSQR	10	Q62902|LMAN1_RAT	0
NMPWFKGWK	9	P62630|EF1A1_RAT:P62632|EF1A2_RAT	Oxidation
GGRKLTPQGQRDLDRIAGQVAAANKKH	27	P17074|RS19_RAT	0
SLPWQGLKAATK	12	Q06486|KC1D_RAT	0
IQKTPQIQVYSRHPP	15	P07151|B2MG_RAT	0
DIPKVSWTK	9	B2RYG1|FA32A_RAT	0
KDIVTVANAVFVRNG	15	P07092|GDN_RAT	0
IPAGSLKNEDTPNRQY	16	P10362|SCG2_RAT	0
QLPKGNWKRK	10	Q569C3|UBP1_RAT	0
RLPWAVAGR	9	Q6AY30|SCPDL_RAT	0
RLIQGSILKK	10	P04961|PCNA_RAT	0
LQTLALEVARQ	11	P01323|INS2_RAT:P01322|INS1_RAT	0
LGGGPEAGDLQTLA	14	P01322|INS1_RAT	0
TVAEPKEFK	9	Q62768|UN13A_RAT	0
DLAKITNEK	9	P49793|NUP98_RAT	0
EIITDRQSGK	10	A7VJC2|ROA2_RAT	0
IPAGSLKNEDTPNRQ	15	P10362|SCG2_RAT	0
RLTWPTRTGR	10	Q6AYK3|INO1_RAT	0
KLKKPPWVHM	10	B0K025|OSTC_RAT	Oxidation
FFYTPKS	7	P01322|INS1_RAT	0
ILASASPSGR	10	Q9Z2Q1|SC31A_RAT	0
VLEYLNQEQAEQGREHLA	18	P10362|SCG2_RAT	0
QQPTPVTPK	9	Q810T5|KAT7_RAT	0
KIAFAITAIKGVGR	14	P62271|RS18_RAT	0
LELGGGPGAGDL	12	P01323|INS2_RAT	0
GPEVPPENVLGA	12	Q9QXU9|PCS1N_RAT	0
PQVPQLELGGGPEAGDL	17	P01322|INS1_RAT	0
WSRMDQLAKELTAE	14	P10354|CMGA_RAT	Oxidation
ALLRLPYGP	9	P10362|SCG2_RAT	0
KIADMGHLK	9	P04961|PCNA_RAT	Oxidation
FIFENVGFTK	10	Q08326|MSS4_RAT	0
SLPTVIMRNK	10	F1M3G7|AKP13_RAT	Oxidation
SLPKKFQIR	9	Q5XIT0|CDKL2_RAT	0
QMPIVYKEK	9	Q99J86|ATRN_RAT	Oxidation
SIIKDYFHR	9	P50442|GATM_RAT	0
LGGGPGAGDLQ	11	P01323|INS2_RAT	0
AIPAIMSGR	9	Q62780|DDX46_RAT	Oxidation
GGPEAGDLQT	10	P01322|INS1_RAT	0
PKFEVLDKPQS	11	P21571|ATP5J_RAT	0
YLPQPIYR	8	Q1H5H1|SELT_RAT	0
KLIMGIGHRVK	11	P16638|ACLY_RAT	Oxidation
AVAAVGRPR	9	Q6AYN2|SARAF_RAT	0
SIPVFWSQR	9	Q9ES21|SAC1_RAT	0
RIYGHWVKK	9	P13286|PHKG1_RAT	0
RLYGHWVKK	9	P31325|PHKG2_RAT	0
SGISSIRSFK	10	P07153|RPN1_RAT	0
ENQSPAAKHGDAASEAPSKDTVE	23	P10354|CMGA_RAT	0
ELPKAEKWR	9	Q6AYB3|ISY1_RAT	0
SLPGKPSSPH	10	Q498C7|SIM14_RAT	0
NITKLIITK	9	Q99PM1|TOX4_RAT	0
LLPEELTFK	9	Q5M934|TRUB1_RAT	0
KLVWVPSTK	9	Q62812|MYH9_RAT	0
ALPDRGIAK	9	O08836|IGBP1_RAT	0
EHAPSIVFI	9	P62193|PRS4_RAT	0
PILDPLPNLK	10	Q761X5|UNC5C_RAT	0
PLIHQEGNRLYR	12	Q5FWY5|AIP_RAT	0
FLSKHTGVGK	10	F1M0Z1|TRIO_RAT:P97924|KALRN_RAT	0
TLSAQPSLK	9	Q8VIP2|MLXPL_RAT	0
SMFNSKKRVK	10	Q62780|DDX46_RAT	Oxidation
AAEHGFGV	8	P28841|NEC2_RAT	0
TLVRILSHGGFR	12	Q7TP98|ILF2_RAT	0
LIPHDFGMKK	10	P27008|PARP1_RAT	Oxidation
RLASPRAASPR	11	Q5XIN6|LETM1_RAT	0
ALYLVCGERGFFYTP	15	P01323|INS2_RAT:P01322|INS1_RAT	Cysteinylation
KLPAAVSLY	9	Q9JKS6|PCLO_RAT	0
VVVPPTTEK	9	Q66H33|CC038_RAT	0
VIAERVNAR	9	A2RRT9|CP4V2_RAT	0
SHQKKTPTFHDKYGNAVLAGGSIF	24	P80431|COX7B_RAT	0
EIAEKALKK	9	Q8VHV7|HNRH1_RAT:Q6AY09|HNRH2_RAT	0
EIPTAIQSMK	10	Q6PDU7|ATP5L_RAT	Oxidation
LVRSSNNLGPVLPPTNVGSNTYG	23	P12969|IAPP_RAT	0
TIIERSSAR	9	P54287|CACB3_RAT	0
SLSAPFPK	8	P20156|VGF_RAT	0
ALPLAQGIK	9	Q64057|AL7A1_RAT	0
TLSKPPSAR	9	Q66H43|BORC6_RAT	0
GLPEGIPFR	9	Q5U2Y1|GTF2I_RAT	0
IIPTLPSDK	9	P97831|TWST2_RAT	0
GLGVVGRDK	9	P41516|TOP2A_RAT	0
KKQKIPKR	8	Q9QXY8|CCL7_RAT	0
PFSEDVNWG	9	O35314|SCG1_RAT	0
TLIDPETLLPR	11	P97536|CAND1_RAT	0
NIPLVSDPK	9	Q63716|PRDX1_RAT	0
SLSGWILSK	9	P35565|CALX_RAT	0
QTLALEVARQ	10	P01323|INS2_RAT:P01322|INS1_RAT	0
SLPDHVRRR	9	Q9Z330|DNMT1_RAT	0
ELIKLIIQK	9	Q6RI86|TRPA1_RAT	0
GLPSTASGR	9	Q06486|KC1D_RAT	0
PIYEELKSRSR	11	Q9JHE5|S38A2_RAT	0
ALPLPPPQACR	11	O88382|MAGI2_RAT	0
TLPDTVLSH	9	Q9Z2L9|NDRG4_RAT	0
RLTAYFRRK	9	Q9QYM0|MRP5_RAT	0
FLVSIYTQR	9	O88943|KCNQ2_RAT	0
DLPSHTKIK	9	Q5BJP2|CWC15_RAT	0
QLLGFVRER	9	A4L9P7|PDS5A_RAT	0
KIPDWFLNR	9	P62271|RS18_RAT	0
VEDPQVPQLE	10	P01322|INS1_RAT	0
YEGRRPLSEERKHAAGESKDANVATANLGE	30	O35314|SCG1_RAT	0
TLMKNLQTK	9	Q05096|MYO1B_RAT	Oxidation
HLVGIDIFTGK	11	Q3T1J1|IF5A1_RAT	0
AIIENMSTKK	10	Q6P689|WLS_RAT	Oxidation
PDVHSGY	7	Q6AYT3|RTCB_RAT	0
GLYGQTTGK	9	Q5HZY2|SAR1B_RAT	0
DLAFGLTNR	9	P24483|ADX_RAT	0
AYGFRDPGPQ	10	P10354|CMGA_RAT	0
TISKPVFRK	9	Q5HZA9|T126A_RAT	0
SLAAAISHGR	10	Q6PDW6|RM17_RAT	0
ALYLVCGERG	10	P01323|INS2_RAT:P01322|INS1_RAT	Cysteinylation
GIIRGLLTK	9	A1L1L2|TM214_RAT	0
LYAIPKTK	8	Q66H78|PXYP1_RAT	0
RGFFYTPKS	9	P01322|INS1_RAT	0
QILKPSEKK	9	P62142|PP1B_RAT	0
TLLVHRKGSTR	11	Q6AYT3|RTCB_RAT	0
RLPPITYTGR	10	P08154|EGR1_RAT	0
YIAKRFK	7	Q32Q07|LRRN1_RAT	0
GGPEAGDLQTLALEVARQ	18	P01322|INS1_RAT	0
GLLDKKSLK	9	Q4G061|EIF3B_RAT	0
VLINPSLIGSK	11	Q5BKE0|TAF9_RAT	0
FLPPPPGIRK	10	Q5XI69|DHX40_RAT	0
VPQPPRKK	8	Q6QI89|MO4L2_RAT	0
RLLSARPGLK	10	P25809|KCRU_RAT	0
SLTGHISTVR	10	Q9WUC8|PLRG1_RAT	0
ELPSLWNSR	9	O08839|BIN1_RAT	0
PFKVVEK	7	P06761|BIP_RAT	0
FLPPPPGIR	9	Q5XI69|DHX40_RAT	0
DPNRESLDFLL	11	P12969|IAPP_RAT	0
ATIKTKR	7	P68370|TBA1A_RAT:Q68FR8|TBA3_RAT:Q6P9V9|TBA1B_RAT:Q6AYZ1|TBA1C_RAT	0
PKVSWTK	7	B2RYG1|FA32A_RAT	0
SILSRLTNR	9	D3ZD32|CHD5_RAT	0
DKSKLKKTETQEKNPLPSKETIEQEKQAGES	31	P62329|TYB4_RAT	0
SILAHIQKR	9	Q4G050|MKNK1_RAT	0
PTPPRSK	7	Q9WTZ3|MBTP1_RAT	0
TQRLANF	7	P12969|IAPP_RAT	0
SLALPLSTK	9	Q7TPK1|UHRF1_RAT	0
PLSKITKVK	9	Q66HD5|CLIP4_RAT	0
SIIHSAQTGNFK	12	Q6PDU7|ATP5L_RAT	0
SLPKPPEKGKGWS	13	Q63406|MCF2L_RAT	0
VEDPQVPQLELGGGPEAGD	19	P01322|INS1_RAT	0
PLPPLPEYGGKV	12	P19511|AT5F1_RAT	0
PDARFGSR	8	M0R7T9|TBC12_RAT	0
PLASPEPTKK	10	O35552|F263_RAT	0
PEAFPALA	8	Q6AXS5|PAIRB_RAT	0
RLLQQEERVK	10	Q66H99|NOL10_RAT	0
GMMEALPDGL	10	P10362|SCG2_RAT	Oxidation
RLLHHKRIYK	10	O35532|MSMO1_RAT	0
ELIERRGTK	9	Q63505|TF3C1_RAT	0
ASHFSNK	7	Q9JKL8|ADNP_RAT	0
LGGGPGAGDLQTL	13	P01323|INS2_RAT	0
PNQVYRK	7	Q9WVC0|SEPT7_RAT	0
PSKPVNK	7	P40190|IL6RB_RAT	0
FVPKPGSLK	9	P52591|PO121_RAT	0
GLAPETMKK	9	Q5PR01|PPDPF_RAT	Oxidation
FLPFSGGAR	9	P24464|CP4AC_RAT:P08516|CP4AA_RAT	0
RMITIDGKQIK	11	P05712|RAB2A_RAT	Oxidation
SLLERVLMK	9	Q62717|CAPS1_RAT	Oxidation
LIPQPPRSK	9	Q6AXY4|DPOD2_RAT	0
ALPGRWGGR	9	Q6QI89|MO4L2_RAT	0
ERGFFYTP	8	P01323|INS2_RAT:P01322|INS1_RAT	0
SIALVGKYTK	10	Q5U2N0|PYRG2_RAT	0
VPLPQKQK	8	Q6J1Y9|UBP19_RAT	0
FLPRPLFTK	9	P08009|GSTM7_RAT	0
FFYTPMS	7	P01323|INS2_RAT	Oxidation
VLPLNKTGR	9	O89046|COR1B_RAT	0
DMIKVLTER	9	D3ZZL9|GCC2_RAT	Oxidation
MDQLAKEL	8	P10354|CMGA_RAT	Oxidation
PQKPPRP	7	Q6AYU3|DNJB6_RAT	0
FVPRPERRR	9	P24062|IGF1R_RAT	0
SIGTPLDPK	9	A6N6J5|WDR35_RAT	0
KPQKPIPR	8	Q62968|SCNAA_RAT:P15389|SCN5A_RAT:O88420|SCN8A_RAT:P04774|SCN1A_RAT:O88457|SCNBA_RAT:P08104|SCN3A_RAT:P15390|SCN4A_RAT:P04775|SCN2A_RAT:O08562|SCN9A_RAT	0
VLLGSLFSRK	10	P53563|B2CL1_RAT	0
GLPGRAVGR	9	Q566C8|ANR54_RAT	0
RILGSISLK	9	Q9JJK4|PEX3_RAT	0
ELPKPASPKVSR	12	D3ZFJ3|3BP1_RAT	0
LELGGGPGAGDLQ	13	P01323|INS2_RAT	0
TVIKEVLQR	9	Q5XI22|THIC_RAT	0
FLPPGPPPPIT	11	Q63627|SCAF4_RAT	0
LLPVKKSPR	9	Q3T1J2|MBOA2_RAT	0
KVTFAPTYK	9	Q62910|SYNJ1_RAT	0
SVVGNLLISILLVKDKTLHR	20	P60895|GPR85_RAT	0
TLPFKPIK	8	P41516|TOP2A_RAT	0
KGPPVPPLP	9	O08838|AMPH_RAT	0
PPPTKTK	7	Q64560|TPP2_RAT	0
PLVIGTIPYSGFGRR	15	Q7TP90|ARRD4_RAT	0
SLPKKFQIRKK	11	Q5XIT0|CDKL2_RAT	0
VEDPQVAQL	9	P01323|INS2_RAT	0
PQVAQLELGGGPGAGDLQT	19	P01323|INS2_RAT	0
KIFNLYPRK	9	Q62950|DPYL1_RAT	0
PKPTPVKK	8	P41777|NOLC1_RAT	0
SLIIEPVTSR	10	P0C5E3|PALLD_RAT	0
TLLPSLREK	9	Q68FW6|PPR36_RAT	0
LFDNTGRGK	9	Q32Q06|AP1M1_RAT	0
LVDQCCNA	8	P63047|ST4A1_RAT	Deamidation
SLYQLENYCN	10	P01323|INS2_RAT:P01322|INS1_RAT	Cysteinylation
RLPPMRRESGR	11	Q6MGA9|BRD2_RAT	Oxidation
VSSPAFTNK	9	Q9ESV1|LUZP1_RAT	0
PSHTKIK	7	Q5BJP2|CWC15_RAT	0
SVIDDSRARGK	11	Q5FWY5|AIP_RAT	0
VLPAPPFTAR	10	P82450|SIAE_RAT	0
SRMDQLAKELTA	12	P10354|CMGA_RAT	Oxidation
LARAGKVR	8	P62864|RS30_RAT	0
ILPKPTRK	8	P62083|RS7_RAT	0
SLPTPKGGK	9	Q6VEU1|NOB1_RAT	0
FYVPGVAPINFHQND	15	Q4KLL4|TM9S4_RAT	0
SLQEKVSKK	9	Q6AYS6|SNX17_RAT	0
GAVAVLSSAEK	11	Q62910|SYNJ1_RAT	0
GLGPPLGWK	9	Q68FW3|ST7L_RAT	0
VPKPGSLK	8	P52591|PO121_RAT	0
VAPAPARPSG	10	Q66H80|COPD_RAT	0
KYESSTASALVA	12	P62278|RS13_RAT	0
LPPKKIIGK	9	Q4G017|NISCH_RAT	0
NPYFDPLQ	8	O35314|SCG1_RAT	Deamidation
VLSFVGQTR	9	Q9ESW0|DDB1_RAT	0
PSRSLFH	7	P37136|ACES_RAT	0
PQPPRSK	7	Q6AXY4|DPOD2_RAT	0
EASEAYLV	8	P84245|H33_RAT	0
KLSIGNITAK	10	P69682|NECP1_RAT	0
ALPSVPAGMSGTLK	14	D4A0X3|K1107_RAT	Oxidation
FLTKKFSHR	9	Q64240|AMBP_RAT	0
IQKTPQIQ	8	P07151|B2MG_RAT	0
SRMDQLAKELT	11	P10354|CMGA_RAT	Oxidation
SKSAKKLRNSNA	12	Q6PCT5|PQBP1_RAT	0
KILKPVKKK	9	P19139|CSK21_RAT	0
TVIKSSLSEK	10	Q3KR59|UBP10_RAT	0
VFDAKRLIGR	10	P06761|BIP_RAT	0
SIAFPSIGSGR	11	Q02874|H2AY_RAT	0
QIIGEISKK	9	Q6AYB3|ISY1_RAT	0
WDLNNFA	7	Q9Z2Q1|SC31A_RAT	0
NIPEAIASYR	10	P56558|OGT1_RAT	0
SLLRPDQKRTLR	12	Q5BK57|HAUS8_RAT	0
PAHTKVPA	8	P49816|TSC2_RAT	0
SLPDQLVSK	9	B0BNF1|SEPT8_RAT	0
FHVLKKT	7	P08937|OBP_RAT	0
AELDQLLHY	9	O35314|SCG1_RAT	0
RIPRPGSAR	9	Q5XIN3|MIPT3_RAT	0
PDHVRRR	7	Q9Z330|DNMT1_RAT	0
LLVVYPWTQR	10	P11517|HBB2_RAT	0
SLLEYTPSSR	10	P18265|GSK3A_RAT	0
SLAVALPSQTR	11	Q9WUC8|PLRG1_RAT	0
KILRILKSK	9	P62278|RS13_RAT	0
PVIVPGLGR	9	Q63505|TF3C1_RAT	0
SLPLPMRSR	9	Q9R080|GPSM1_RAT	Oxidation
ALYLVCGERGFFYTPMS	17	P01323|INS2_RAT	Cysteinylation; Oxidation
ERPVFTNHFLVE	12	P28841|NEC2_RAT	0
LVRSSNNLGP	10	P12969|IAPP_RAT	0
KLGELSSQR	9	Q9EQN5|SMBP2_RAT	0
TWQLNGEDL	9	P15978|HA11_RAT	0
KIPGALGNPRK	11	D3ZYP5|TM35B_RAT	0
LETFPPP	7	F1LVW7|DIAP3_RAT	0
GGGPGAGDLQT	11	P01323|INS2_RAT	0
LQCLTPRGR	9	Q04931|SSRP1_RAT	Cysteinylation
PARTAPAR	8	Q9Z330|DNMT1_RAT	0
NEDLKTWTAADF	12	0	0
RLIKEELIR	9	Q62780|DDX46_RAT	0
SLPPVPPRL	9	Q8K4S7|CBLB_RAT	0
EDPNRESLDF	10	P12969|IAPP_RAT	0
LSPEARTR	8	Q6AXZ5|ZMY10_RAT	0
GLPPPPASLR	10	Q9Z254|GIPC1_RAT	0
IVTVANAVFVRNG	13	P07092|GDN_RAT	0
VYPMQKR	7	G3V893|ZN335_RAT	0
ATHIRGK	7	Q62599|MTA1_RAT	0
KLPKGILKKK	10	Q66HE5|NUAK2_RAT	0
YLPDLQRSK	9	Q4V8A6|BL1S6_RAT	0
NLPTIGAAR	9	Q3KR66|PSRC1_RAT	0
ILAKRINVR	9	P20280|RL21_RAT	0
PGRWGGR	7	Q6QI89|MO4L2_RAT	0
KLQPPKGY	8	D3ZWK4|LMBL1_RAT	0
RLQYGSR	7	P20717|PADI2_RAT	0
IRLVFSKTY	9	D4A2H2|SPTC1_RAT	0
CADVDECST	9	G3V928|LRP1_RAT	0
LSRKLSGCS	9	G3V928|LRP1_RAT	Cysteinylation
GLPSSPSSPR	10	Q00900|ZEP2_RAT	0
NAAPGVDLTQL	11	Q6IFW6|K1C10_RAT	0
GMPPGVSFK	9	Q5U2Y1|GTF2I_RAT	Oxidation
PQEPTSR	7	Q63028|ADDA_RAT	0
ALVKKLKKK	9	Q9R1V3|SMAD5_RAT:P97588|SMAD1_RAT	0
KPILTKK	7	Q3B7T8|CEP44_RAT	0
PLVREGTSR	9	Q4QQW1|REEP4_RAT	0
VLPPTNVGSNTY	12	P12969|IAPP_RAT	0
PKKLTKR	7	Q765A7|PGAP1_RAT	0
SLAKEVARK	9	Q7TS56|CBR4_RAT	0
YLLQNSVKQ	9	P61980|HNRPK_RAT	Deamidation
CIVGPNGVGK	10	Q6MG08|ABCF1_RAT	Cysteinylation
KLPSSVVKK	9	Q63187|ELOA1_RAT	0
VGPIKPAGPV	10	Q66HC1|TDRD3_RAT	0
NLFQQISVK	9	O08662|PI4KA_RAT	0
AIIAILTPK	9	Q9JJL4|RHOQ_RAT	0
KLPFTPLSY	9	Q5I0H4|TMCO1_RAT	0
LPKPTRK	7	P62083|RS7_RAT	0
PKPHGIR	7	P29994|ITPR1_RAT	0
GLPLPTRLK	9	O88582|SOCS2_RAT	0
ILAILPFYV	9	Q9QYU3|KCNG2_RAT	0
LVEALYL	7	P01323|INS2_RAT:P01322|INS1_RAT	0
LSPGSGVVTY	10	Q63270|ACOC_RAT	0
KLIDPKRAK	9	Q3SWU3|HNRDL_RAT	0
PLVEYYRKR	9	P29410|KAD2_RAT	0
GHRGRGGF	8	Q6IMY8|HNRPU_RAT	0
GILDQAIRK	9	Q63164|DYH1_RAT	0
GSEAGASSVPAFFSEDDSQSNDSSDSDSSSSQSDDIEQETFMLDEPLERTTNSSHANGAAQ	61	Q62671|UBR5_RAT	Oxidation ; Deamidation
LLRKGNYAERVGAGAPVYLAAVLEYLTAEILELAGNAARDNKKTRIIPRHLQLAIRND	58	A9UMV8|H2AJ_RAT	0
GAPVYVID	8	Q3MIF4|XYLB_RAT	0
AGQPLHASS	9	P29994|ITPR1_RAT	0
SLVKKLKKK	9	O54835|SMAD9_RAT	0
RSFCGKQR	8	D3ZRC4|PLPL8_RAT	0
TIVNRGQTPK	10	D3ZRC4|PLPL8_RAT	0
KDELSDWSLAGEDDRETRHQRDSRRRPGGRGRSVSGGRGRGGPRGGKSSISSVL	54	Q5XI81|FXR1_RAT	0
KWSLLQQQ	8	Q10758|K2C8_RAT	0
GPPGSPRSS	9	B2DD29|BRSK1_RAT	0
GLIAARRTGR	10	P62919|RL8_RAT	0
KPGNKSTI	8	Q66H34|CFA97_RAT	0
LPFPQTK	7	Q71LX6|XIRP2_RAT	0
CDHLSRPR	8	Q1EHB3|ATS7_RAT	0
SGPVGPPGNPGA	12	P02466|CO1A2_RAT	Deamidation
PPTISSKSR	9	Q6AXP1|CS044_RAT	0
KAAKTLGIVV	10	P43140|ADA1A_RAT	0
DMDSGEVFCVDSEGQRLQWLQTEAGLSESQCLMMRKFEKAPESKVIFDASSPVIV	55	P06882|THYG_RAT	Deamidation ; Cysteinylation; Oxidation
GLPGKVFPK	9	P10634|CP2DQ_RAT	0
TGRTSRPG	8	Q62671|UBR5_RAT	0
FDNTGRGK	8	Q32Q06|AP1M1_RAT	0
GIAKTGSGK	9	Q62780|DDX46_RAT	0
ALPALQQRI	9	Q99P99|HDAC4_RAT	0
MPNLGSRNHVH	11	Q9Z173|AGRL3_RAT	Deamidation
RALPAPASAR	10	Q63475|PTPR2_RAT	0
EDDDHEDAPGTSGPSCC	17	Q5BJN8|SDE2_RAT	Cysteinylation
CACDNPDIVLLLI	13	Q9ERC1|MYO16_RAT	Deamidation
PTLALLRD	8	Q8K581|TXND9_RAT	0
PELMNTNQL	9	P10362|SCG2_RAT	Oxidation
KCIPFWW	7	G3V928|LRP1_RAT	0
FLPGRSSQR	9	D3ZUI5|COBL_RAT	0
PLLQRLPLGVSISCICILLFCLTCYFSIIKIKKIWWDQIPTPARSPLAAIIIQDTKVS	58	Q63257|IL4RA_RAT	0
WENKLAEGLKLTVDTIFVPNTGKKS	25	Q9R1Z0|VDAC3_RAT	Deamidation
SLMSVLIPK	9	Q6QI25|ORML3_RAT	Oxidation
SLGITLIEM	9	O08815|SLK_RAT	0
ALVKPQAKKK	10	Q3T1I5|SRBP2_RAT	0
KPRPIGK	7	Q4TU93|MRC2_RAT	0
PLYNLPRHR	9	B0LPN4|RYR2_RAT	0
PEPLSQR	7	P15978|HA11_RAT	0
PQPPRKK	7	Q6QI89|MO4L2_RAT	0
TILDPRPGVITK	12	Q8R2H7|TRAK2_RAT	0
PLSGRHR	7	P56571|ES1_RAT	0
KFPPLFTQK	9	Q9Z1Z1|E2AK3_RAT	0
KTFWVNEGK	9	D3ZZ80|OBSL1_RAT	0
LPAPRRPKVNS	11	P86410|RLGPB_RAT	0
ETVFNFQEKVDDLLIIEEKIDLEVRSLETCMYDHKTFSEILNRVQKAVDDLNLH	54	P38650|DYHC1_RAT	Cysteinylation; Deamidation
SLSSEVLVQ	9	Q8R508|FAT3_RAT	0
LSVRPQR	7	Q4FZU8|RIPR1_RAT	0
ISLGLPVGAVINCADNTGAKNLYIISVKGIKGRLNRLPAAGVGDMVMATVKKGKPELRKKVHPA	64	P62832|RL23_RAT	Deamidation ; Oxidation

## Sheet: GRP94 KO_Rep2
Peptide	Length	Accession	PTM		Peptide Length	Frequency	%age
GRDLIGIAKTGSGK	14	Q62780|DDX46_RAT	0		8	98	7.63835
YIISVKGIKGR	11	P62832|RL23_RAT	0		9	708	55.1832
IQKTPQIQVYSRHPPEN	17	P07151|B2MG_RAT	0		10	224	17.4591
IQKTPQIQVYSRHPPE	16	P07151|B2MG_RAT	0		11	151	11.7693
IFVKTLTGK	9	P62982|RS27A_RAT:P62986|RL40_RAT:P0CG51|UBB_RAT:Q63429|UBC_RAT	0		12	51	3.97506
PLAAPPLPK	9	O08876|KLF10_RAT	0		13	31	2.41621
MLIKVKTLTGK	11	Q71UE8|NEDD8_RAT	Oxidation		14	10	0.779423
SLPKPPEKGKGWSK	14	Q63406|MCF2L_RAT	0		15	10	0.779423
NLPAKAIGH	9	P04646|RL35A_RAT	0			1283
HLLLASSKRVK	11	A5HK05|APBP2_RAT	0
YASGRTTGIVMDSGD	15	P63259|ACTG_RAT:P60711|ACTB_RAT	Oxidation		Total	1399
SLMPVKKIGHR	11	D3ZSI8|PI51A_RAT	Oxidation
PLKDAKKEVKK	11	P15205|MAP1B_RAT	0			91.7084
KGPPVPPPP	9	O08839|BIN1_RAT	0
SLIGSKTQIPTQR	13	P18420|PSA1_RAT	0
SLSALYARR	9	P55062|BI1_RAT	0
NVPEAFKGTKK	11	Q8R478|WBP2_RAT	0
NVPDPKDVQQK	11	Q6AY05|TM175_RAT	0
DPSDDTKGFFDPNTHEN	17	P30427|PLEC_RAT	0
IQKTPQIQVYSRHPP	15	P07151|B2MG_RAT	0
YGFRDPGPQL	10	P10354|CMGA_RAT	0
ALPQVKEAHRK	11	Q8VIL3|ZWINT_RAT	0
PATHIRGK	8	Q62599|MTA1_RAT	0
PLPGAQPPSILKK	13	Q5PQQ2|WBP11_RAT	0
TLPRPEPRVSGK	12	O54880|RPH3L_RAT	0
EVPLVVRPK	9	Q920R4|GASP1_RAT	0
FLIKRNKQTY	10	P17702|RL28_RAT	0
PLSDARKLTFR	11	P30427|PLEC_RAT	0
PLPPLPEYGGKVR	13	P19511|AT5F1_RAT	0
AVDGGLSIPHSTK	13	P09895|RL5_RAT	0
TVFDAKRLIGR	11	P06761|BIP_RAT	0
SIIASNKKTGVFK	13	B0K012|CMKMT_RAT	0
VLLDPGKYKAK	11	Q63028|ADDA_RAT	0
SVFVVGSGGFGGK	13	P97852|DHB4_RAT	0
ALNAHVSKK	9	P41516|TOP2A_RAT	0
KIVNGKKITTK	11	Q6AYU3|DNJB6_RAT	0
TIFVPNTGKKSGK	13	Q9R1Z0|VDAC3_RAT	0
LLYDTQKVVKR	11	Q5XIA8|GHITM_RAT	0
AIFKVLNEK	9	Q9QZ86|NOP58_RAT	0
DMVKFGGTGR	10	Q9Z330|DNMT1_RAT	Oxidation
PLPVALQTRLAK	12	Q6PCT5|PQBP1_RAT	0
IQKTPQIQVY	10	P07151|B2MG_RAT	0
TLIKQFKDKKK	11	Q4V887|S39A6_RAT	0
TLFKSKISRK	10	Q9QZR6|SEPT9_RAT	0
PSDDTKGFFD	10	P30427|PLEC_RAT	0
QIFVKTLTGK	10	P62982|RS27A_RAT:P62986|RL40_RAT:P0CG51|UBB_RAT:Q63429|UBC_RAT	0
ALSKAFKVK	9	Q63617|HYOU1_RAT	0
PLSKPVPATK	10	F1M4A4|KIF1A_RAT	0
TIVDPFSSK	9	P97690|SMC3_RAT	0
GLPGPGFSSR	10	Q6IMF1|K2C80_RAT	0
SIFSKFTSK	9	O08679|MARK2_RAT	0
RLPVPKEVNR	10	Q80Z34|NREP_RAT	0
RLPGTAGTQPR	11	Q3B7D0|HEM6_RAT	0
TMIIAIPTGVK	11	P05503|COX1_RAT	Oxidation
ALIKIDVNKTR	11	Q6AYE3|TAD2A_RAT	0
TLIKQFKDK	9	Q4V887|S39A6_RAT	0
HLPRSPPASHR	11	Q5RKI8|MITOS_RAT	0
TLLKHIANR	9	Q6MG08|ABCF1_RAT	0
SVFQTTDTKSK	11	Q5RJZ6|SCOC_RAT	0
IVALILSTK	9	P63081|VATL_RAT	0
GLVNPANVTFK	11	P70470|LYPA1_RAT	0
RVFVVGVGMTK	11	P11915|NLTP_RAT	Oxidation
SILAHIQKR	9	Q4G050|MKNK1_RAT	0
GLLANPRVK	9	D4A2H2|SPTC1_RAT	0
TIVKAEGKFIK	11	P29994|ITPR1_RAT	0
GIYGVLNRKR	10	P05197|EF2_RAT	0
NLPANSTIKKK	11	Q62671|UBR5_RAT	0
PLPDLKNVKSK	11	P15146|MTAP2_RAT	0
SLAEPRVSVR	10	P12785|FAS_RAT	0
AVPKPTPVKK	10	P41777|NOLC1_RAT	0
AVPKPTPVK	9	P41777|NOLC1_RAT	0
DIVDIKGMGTVQK	13	P20280|RL21_RAT	Oxidation
NLPDPEVSRAK	11	Q5XIB5|CCD86_RAT	0
SIFSPEGKFKTK	12	O70277|TRIM3_RAT	0
KLPGIAKKK	9	Q6RJR6|RTN3_RAT	0
RLPGAGQRHR	10	Q5RKI3|DPOLL_RAT	0
RLLSPVTGSK	10	P17046|LAMP2_RAT	0
TLEKIFLQK	9	Q6MGA9|BRD2_RAT	0
PIFKLKESTVR	11	Q5U211|SNX3_RAT	0
AIIPSKNLRNK	11	P04644|RS17_RAT	0
ALPPAFSTR	9	Q66X93|SND1_RAT	0
VLLKSQKVTKK	11	Q9Z325|DPM2_RAT	0
SIPEVGDARNK	11	A1A5S1|PRP6_RAT	0
FVKTLTGK	8	P62982|RS27A_RAT:P62986|RL40_RAT:P0CG51|UBB_RAT:Q63429|UBC_RAT	0
PLPGIEKTGKVK	12	Q68G31|PBLD_RAT	0
SVPHSIINGYK	11	P19945|RLA0_RAT	0
SVFEVDGKKNK	11	Q810T5|KAT7_RAT	0
FIAHPKLGK	9	P25886|RL29_RAT	0
RIFAPNHVVAK	11	P62718|RL18A_RAT	0
SLLALYKGK	9	P62268|RS23_RAT	0
FVATAVTYK	9	B2RZD2|T126B_RAT	0
QVTQPTVGMNFKTPRGAV	18	P04644|RS17_RAT	Oxidation
PNQVHRK	7	Q91Y81|SEPT2_RAT:Q9JJM9|SEPT5_RAT	0
DLLKKFQTK	9	Q6AY96|T2FA_RAT	0
SIPSAEKVPTTK	12	Q9ERE6|MPRIP_RAT	0
PLPGAQPPSILK	12	Q5PQQ2|WBP11_RAT	0
ALPIPANKR	9	O08815|SLK_RAT	0
PLSKELRQK	9	P12749|RL26_RAT	0
PLVREVGRTK	10	P84092|AP2M1_RAT	0
PMIDNPNYK	9	P35565|CALX_RAT	Oxidation
TVVNPKYEGK	10	P49134|ITB1_RAT	0
TLPEPNSQGQR	11	Q5BJT2|UBL3_RAT	0
TLPFKPIKK	9	P41516|TOP2A_RAT	0
VLPPVLVPR	9	Q9R1V3|SMAD5_RAT:P97588|SMAD1_RAT:O54835|SMAD9_RAT:O70436|SMAD2_RAT:P84025|SMAD3_RAT	0
PLYAIPKTK	9	Q66H78|PXYP1_RAT	0
GHDPVHESPVDTA	13	O35314|SCG1_RAT	0
PVSTPKPPK	9	Q9QUZ8|GMEB1_RAT	0
SLIGKKGQQK	10	P0C0S7|H2AZ_RAT	0
RLPVEPHIGK	10	D4A2Z8|DHX36_RAT	0
PLPPVPPSICK	11	O08873|MADD_RAT	Cysteinylation
SILSHIHRR	9	Q5U2N4|MKNK2_RAT	0
PIFRIHHQK	9	O70454|BUD31_RAT	0
HLPSPVTAQK	10	P05197|EF2_RAT	0
SLFSRLFGK	9	P61751|ARF4_RAT	0
SIPKNTPVQK	10	D3ZIE4|FYB1_RAT	0
SGVAVPTSPK	10	Q9JID1|PDCD4_RAT	0
LLPPLPPVTS	10	Q5U367|PLOD3_RAT	0
SLEDPQTHSNR	11	P34058|HS90B_RAT	0
SLLGVKENNKK	11	Q6AYK1|RNPS1_RAT	0
GISSIRSFK	9	P07153|RPN1_RAT	0
SLPATHIRGK	10	Q62599|MTA1_RAT	0
EVPQPPRKK	9	Q6QI89|MO4L2_RAT	0
NLPNQVHRKSVK	12	Q91Y81|SEPT2_RAT	0
FISKFLRTK	9	Q63073|BTG1_RAT	0
DMPYQPFSK	9	Q6AYK8|EIF3D_RAT	Oxidation
SLLDPAQVQSGR	12	Q9Z272|GIT1_RAT	0
KILEYISHR	9	Q561R9|LACB2_RAT	0
AIPAAIASAK	10	Q5HZY0|UBXN4_RAT	0
EIYRIVSQK	9	P62494|RB11A_RAT:O35509|RB11B_RAT	0
IILDPEKIKKK	11	Q9JKA9|HCN2_RAT	0
YVSVPGSKK	9	Q5M7W1|TXNIP_RAT	0
PLPGYLPPTK	10	O70260|PIAS3_RAT	0
YLTKKYLKK	9	P47198|RL22_RAT	0
PQVKEAHRK	9	Q8VIL3|ZWINT_RAT	0
YLPGPLQDMFKK	12	P84087|CPLX2_RAT:P63041|CPLX1_RAT	Oxidation
SLARAGKVR	9	P62864|RS30_RAT	0
PLLKAVTHK	9	Q5PQS0|PKHM1_RAT	0
HLTDAYFKK	9	P21533|RL6_RAT	0
SMVKIPSKASAK	12	P55926|ASIC1_RAT	Oxidation
HLPDPEIFRQR	11	Q7TNK3|ZNF24_RAT	0
ELPVIPKGK	9	Q5XIB5|CCD86_RAT	0
TIFVPNTGK	9	Q9R1Z0|VDAC3_RAT	0
SVSLPVRKK	9	Q63517|CENPI_RAT	0
PLPVALQTRLA	11	Q6PCT5|PQBP1_RAT	0
NIVKNISYK	9	P28077|PSB9_RAT	0
TLLPPKKIIGK	11	Q4G017|NISCH_RAT	0
PTEKITKK	8	Q9Z2Q1|SC31A_RAT	0
KYLTKKYLK	9	P47198|RL22_RAT	0
AIATIKTKR	9	Q6P9V9|TBA1B_RAT:Q6AYZ1|TBA1C_RAT:P68370|TBA1A_RAT	0
DGGLSIPHSTK	11	P09895|RL5_RAT	0
KIIGAGKPWHK	11	Q62908|CSRP2_RAT	0
ELAPYPKNK	9	Q6PCT5|PQBP1_RAT	0
PRLTNLSSNSDV	12	Q5PQV5|TPBG_RAT	0
GLWYAKKQTQK	11	D4A2Z8|DHX36_RAT	0
PLADVKSEK	9	Q62733|LAP2_RAT	0
SLQNIFSKK	9	P0C6B1|S35E1_RAT	0
VLPKYERIMQK	11	Q09426|CGT_RAT	Oxidation
VLYFKLRPK	9	Q9JJW3|ATPMD_RAT	0
EVPTAASSSHFYSGYK	16	P10354|CMGA_RAT	0
SLPKPPEKGK	10	Q63406|MCF2L_RAT	0
FLPFKVVEK	9	P06761|BIP_RAT	0
DIASHFSNK	9	Q9JKL8|ADNP_RAT	0
TLHLVLRLR	9	P62982|RS27A_RAT:P62986|RL40_RAT:P0CG51|UBB_RAT:Q63429|UBC_RAT	0
NMIKYIKEK	9	E9PU28|IMDH2_RAT	Oxidation
ILTGTKKLTNK	11	Q64559|BACH_RAT	0
TLIEHAHTK	9	P35559|IDE_RAT	0
KLFDYSKPSAK	11	Q5BJQ6|CSTF1_RAT	0
AIYIAKRFK	9	Q32Q07|LRRN1_RAT	0
PISEPRPHTR	10	Q5XIJ6|BABA1_RAT	0
PLPHHFGTVR	10	P86410|RLGPB_RAT	0
IIPKADLPSPR	11	Q4KLM4|KLH25_RAT	0
GISSVIHPK	9	Q3B7D0|HEM6_RAT	0
PLFANPTSK	9	Q4V9H5|P20L1_RAT	0
YLPGPLQDMFK	11	P84087|CPLX2_RAT:P63041|CPLX1_RAT	Oxidation
DLPKVSTQPRLK	12	Q68FR7|LTV1_RAT	0
GLAKALQTK	9	P12785|FAS_RAT	0
TIVKADGKYVK	11	P29995|ITPR2_RAT	0
HLAPPQPAK	9	Q8CH27|RCAN2_RAT	0
IIPRTPSSFR	10	P52590|NU107_RAT	0
PLPVALQTRLAKR	13	Q6PCT5|PQBP1_RAT	0
TLPLPLKKDR	10	B2GUZ1|UBP4_RAT	0
RLVSLPITKK	10	Q6P6G2|CF089_RAT	0
GLPAATELPTLR	12	Q5U2Z0|ZN367_RAT	0
AISKYFSER	9	Q63798|PSME2_RAT	0
NLPNQVHRK	9	Q91Y81|SEPT2_RAT	0
GILDIQSVEAKK	12	P0C0A9|SVIP_RAT	0
NLMKDKYQSLK	11	Q3KR99|SPDLY_RAT	Oxidation
GIYGVLNRK	9	P05197|EF2_RAT	0
GIDHPGSLK	9	P31643|SC6A6_RAT	0
MLLQPNKKSVK	11	Q5FVI6|VATC1_RAT	Oxidation
SIAMVVTSR	9	Q6GVH5|GGNB2_RAT	Oxidation
SLPSSSPASSFR	12	Q6P7A9|LYAG_RAT	0
GLPDARFGSR	10	M0R7T9|TBC12_RAT	0
DLIRGAKEKNLK	12	P60868|RS20_RAT	0
NVVPTFGKK	9	P62864|RS30_RAT	0
ALPTEKITKK	10	Q9Z2Q1|SC31A_RAT	0
RIAPSLKSQR	10	Q62902|LMAN1_RAT	0
NLPNQVYRK	9	Q9WVC0|SEPT7_RAT	0
TLPKPVQK	8	Q68SB1|STAU2_RAT	0
ALPFPSISK	9	Q5U2M8|MDC1_RAT	0
PVPLPQKQK	9	Q6J1Y9|UBP19_RAT	0
PLAGSKLAK	9	Q62901|RERE_RAT	0
IISVTKTDK	9	P17708|DCAM_RAT	0
IIAEVRAQY	9	Q10758|K2C8_RAT:Q6IG03|K2C73_RAT	0
ILAEVRAQY	9	Q6IG04|K2C72_RAT	0
SLPEKYNTR	9	P43245|MDR1_RAT	0
PLINIQKLKAK	11	P24392|PEX2_RAT	0
GVPPPPTVR	9	Q91V33|KHDR1_RAT	0
TLIRPDGEK	9	P62752|RL23A_RAT	0
SLARQPLSR	9	Q9JHY8|DNLI1_RAT	0
NLFKGLFGK	9	P84079|ARF1_RAT	0
SLPKKFQIR	9	Q5XIT0|CDKL2_RAT	0
NLPPPPALK	9	Q62901|RERE_RAT	0
VLSAHVSGR	9	P84092|AP2M1_RAT	0
YLMKILTER	9	P63259|ACTG_RAT:P60711|ACTB_RAT	Oxidation
LQTLALEVARQ	11	P01322|INS1_RAT:P01323|INS2_RAT	0
VVGPVGAGK	9	O88269|MRP6_RAT	0
DLIGIAKTGSGK	12	Q62780|DDX46_RAT	0
GLAAPAGTPR	10	Q6PEC3|YIF1B_RAT	0
TLIRPDGEKK	10	P62752|RL23A_RAT	0
TLPKIPYVK	9	P63079|GBRB3_RAT:P15431|GBRB1_RAT:P63138|GBRB2_RAT	0
PLSAPLPTGR	10	P0C5Y8|ALS2_RAT	0
SLYGIHKQK	9	P20646|PPAP_RAT	0
RIVEIYSRR	9	P22288|GCH1_RAT	0
TLVEVLTKR	9	Q63358|MYO9B_RAT	0
KLIGEYGLRNK	11	P29314|RS9_RAT	0
VVVNPGRISTR	11	B4F769|SMAL1_RAT	0
KLVDVVKKK	9	P41516|TOP2A_RAT	0
IPHALREK	8	Q641X8|EIF3E_RAT	0
RVPKTGSAY	9	P30823|SL7A1_RAT:B5D5N9|CTR2_RAT	0
GLSDPGKIK	9	P22449|HNF4A_RAT	0
SIIGKGGQRIK	11	P61980|HNRPK_RAT	0
SVITIVKSK	9	Q76MX4|MAFG_RAT	0
ALPPAAPTGR	10	Q5EIC4|I2BPL_RAT	0
GIPEPAHAY	9	Q5U2U2|CRKL_RAT	0
PLPPLPEYGGK	11	P19511|AT5F1_RAT	0
ILYGPPGTGK	10	P62193|PRS4_RAT	0
LLYGPPGTGK	10	P46462|TERA_RAT	0
PETEQVNGLF	10	P27653|C1TC_RAT	0
GLPPPPRSR	9	Q4V898|RBMX_RAT	0
SLLQQQKTSR	10	Q10758|K2C8_RAT	0
TLPNQVHRK	9	Q9JJM9|SEPT5_RAT	0
PLVDVVDPK	9	Q63009|ANM1_RAT	0
GIPEALTRKL	10	P16638|ACLY_RAT	0
ALVGPNGSGK	10	P36370|TAP1_RAT	0
RLIHPKSGR	9	P29410|KAD2_RAT	0
ALPSAPALK	9	P53565|CUX1_RAT	0
SIVTVKKDK	9	Q8R500|MFN2_RAT	0
KESTLHLVL	9	P62982|RS27A_RAT:P62986|RL40_RAT:P0CG51|UBB_RAT:Q63429|UBC_RAT	0
FLGPKNSRR	9	Q8R500|MFN2_RAT	0
TLPGGQPPPR	10	Q5U367|PLOD3_RAT	0
VVFRDPYRFKK	11	P62919|RL8_RAT	0
NIIKAAPRK	9	Q5XIM9|TCPB_RAT	0
ALPYIRDVAKRVK	13	P32362|DCUP_RAT	0
AMAPRTLLL	9	P15978|HA11_RAT	Oxidation
PIFDYGNISGTR	12	O70511|ANK3_RAT	0
KIYDQVRSGK	10	P07872|ACOX1_RAT	0
RLLKELPRGR	10	Q9Z254|GIPC1_RAT	0
GLVGPNGKGK	10	Q6MG08|ABCF1_RAT	0
DLPKVSTQPR	10	Q68FR7|LTV1_RAT	0
TLYSDRYTTSR	11	Q6AYN2|SARAF_RAT	0
IAHPKLGK	8	P25886|RL29_RAT	0
SLPKVVKR	8	Q9Z2G8|NP1L1_RAT	0
PANSTIKKK	9	Q62671|UBR5_RAT	0
ILSVALGHLR	10	P12969|IAPP_RAT	0
SVMSIEKTRTK	11	Q99ML5|PCYOX_RAT	Oxidation
DLTSALTKK	9	E9PU28|IMDH2_RAT	0
SQPKPLKRFK	10	Q5M9H1|LRC41_RAT	0
PLPDEKTKK	9	P62193|PRS4_RAT	0
SLLDPAQVQSGRR	13	Q9Z272|GIT1_RAT	0
ALPGAFKTR	9	Q62812|MYH9_RAT	0
NITLPAHKK	9	O70511|ANK3_RAT	0
SLPAMSKVR	9	Q6P689|WLS_RAT	Oxidation
GFRDPGPQL	9	P10354|CMGA_RAT	0
KIFKLGSEKKK	11	O08815|SLK_RAT	0
SLPKYPLGR	9	Q4R180|ORC3_RAT	0
QVITPQLGRGR	11	Q4G017|NISCH_RAT	0
FLIGKVYKK	9	Q4V8A2|CDC27_RAT	0
SIPLPIRQK	9	Q761X5|UNC5C_RAT	0
FLPQKFPSLR	10	Q562C2|BOP1_RAT	0
YLYKDPKQK	9	B4F769|SMAL1_RAT	0
GLPEPLSQR	9	P15978|HA11_RAT	0
SLIGESQSGGK	11	Q5BJL5|SBNO1_RAT	0
PLPPPPPPR	9	P61980|HNRPK_RAT:Q5XI53|CACL1_RAT	0
YLIPPPTKTK	10	Q64560|TPP2_RAT	0
TIIEVNGKRVR	11	Q9WVC0|SEPT7_RAT	0
SLAGDLRTK	9	Q8K1P7|SMCA4_RAT	0
TIVSPDAGGAK	11	P60892|PRPS1_RAT	0
SLIAKINQR	9	Q63014|AKAP8_RAT	0
PLASPEPTKK	10	O35552|F263_RAT	0
EIPTAIQSMK	10	Q6PDU7|ATP5L_RAT	Oxidation
KIFKNFKEK	9	O35142|COPB2_RAT	0
YLPKGVFKK	9	Q6AXQ8|MNS1_RAT	0
YIISVKGIK	9	P62832|RL23_RAT	0
IIYKGGTSR	9	Q68FP1|GELS_RAT	0
VLSLYASGR	9	P63259|ACTG_RAT:P60711|ACTB_RAT	0
SLPPVLKAK	9	Q561R7|TF2H3_RAT	0
GIPPPYDKK	9	P35427|RL13A_RAT	0
ALVKPQAKKK	10	Q3T1I5|SRBP2_RAT	0
YLSQPRLTY	9	P62815|VATB2_RAT	0
IIPMEFVNK	9	P16638|ACLY_RAT	Oxidation
ILSKPTATQR	10	P0C643|GRP2_RAT	0
SVIKQLMKK	9	P11507|AT2A2_RAT	Oxidation
VSPPVLSPK	9	Q6DKG0|NAA35_RAT	0
SLPDPGTSY	9	Q62627|PAWR_RAT	0
SLGLVLSYR	9	P52020|ERG1_RAT	0
GLTKHMTIK	9	P30277|CCNB1_RAT	Oxidation
ALPPLPGKI	9	Q75Q41|TOM22_RAT	0
NLPAKAIGHR	10	P04646|RL35A_RAT	0
TLQPPASSR	9	P20156|VGF_RAT	0
VVPEKPVKK	9	Q63396|TCP4_RAT	0
SIYPAPQVST	10	Q6P9V9|TBA1B_RAT:Q6AYZ1|TBA1C_RAT:P68370|TBA1A_RAT	0
YLIKDGKLIK	10	P21531|RL3_RAT	0
YLSQPRLTYK	10	P62815|VATB2_RAT	0
NVPEAFKGTK	10	Q8R478|WBP2_RAT	0
ALEEQLQQIR	10	Q6IFW6|K1C10_RAT	0
VLNPVKSSK	9	P15205|MAP1B_RAT	0
TLPVAPRTR	9	Q7TMD5|ZC3HE_RAT	0
PIFEPLPSQY	10	F1LPQ2|ASCC3_RAT	0
VPQPPRKK	8	Q6QI89|MO4L2_RAT	0
SIIKELNRR	9	A2RRU3|UTP15_RAT	0
ILPGAAYTEK	10	Q66HF1|NDUS1_RAT	0
FLMKIYDQVRSGK	13	P07872|ACOX1_RAT	Oxidation
KLPEEVVKK	9	F1LNJ2|U520_RAT	0
ILPAIFQKK	9	Q5FVN2|TM41B_RAT	0
ALEEQLQQIRAE	12	Q6IFW6|K1C10_RAT	0
SIFSPKKTPPR	11	Q8K4I6|CBY1_RAT	0
RLQPVLRQK	9	Q5XFW6|WDR6_RAT	0
ALYLVCGERGFFYTPK	16	P01322|INS1_RAT	Cysteinylation
VLAGRYSGR	9	P61354|RL27_RAT	0
SISGPVSTSK	10	Q2KN99|CYTSA_RAT	0
ILPLVTGSGR	10	Q568Z4|SPCS3_RAT	0
SLPPGHYTQK	10	Q5XIG4|OCAD1_RAT	0
RIPESLSKR	9	Q63185|E2AK1_RAT	0
ILPGAGGTQR	10	Q64428|ECHA_RAT	0
SLVSTYTQR	9	P0C6C0|SPKAP_RAT	0
SIIDVEGIVRK	11	P15178|SYDC_RAT	0
GLPQEPTSR	9	Q63028|ADDA_RAT	0
IGIAKTGSGK	10	Q62780|DDX46_RAT	0
ILLATLNKTGK	11	Q9WUC4|ATOX1_RAT	0
YGFRDPGP	8	P10354|CMGA_RAT	0
VLPSPVGKR	9	P41516|TOP2A_RAT	0
SLPRIQSQR	9	P38650|DYHC1_RAT	0
TVAEPKEFK	9	Q62768|UN13A_RAT	0
VLASKFLKK	9	B5DFC8|EIF3C_RAT	0
FFYTPKS	7	P01322|INS1_RAT	0
CIVGPNGVGK	10	Q6MG08|ABCF1_RAT	Cysteinylation
KIAEKFSQR	9	O35314|SCG1_RAT	0
DLPLVIGSR	9	Q5M7W1|TXNIP_RAT	0
NLVGKVIGK	9	Q5XI81|FXR1_RAT:Q80WE1|FMR1_RAT	0
EIITDRQSGK	10	A7VJC2|ROA2_RAT	0
LPFKPIKK	8	P41516|TOP2A_RAT	0
GIPEALTRK	9	P16638|ACLY_RAT	0
PLFGSIFSPK	10	Q8K4I6|CBY1_RAT	0
SLNVAKLLK	9	Q62825|EXOC3_RAT	0
GVAPVPSNR	9	P35570|IRS1_RAT	0
AVAIKAMAK	9	Q3T1J1|IF5A1_RAT	Oxidation
ALPVNSPMTK	10	P10354|CMGA_RAT	Oxidation
NLLKSLIGK	9	P61206|ARF3_RAT	0
DLAKIIQTK	9	D3ZH22|SWET1_RAT	0
VLPFFVATK	9	Q6P7R8|DHB12_RAT	0
YLISKYIRK	9	P49088|ASNS_RAT	0
GLPDVHSGY	9	Q6AYT3|RTCB_RAT	0
DIIALARKK	9	Q62950|DPYL1_RAT	0
SLVGQTSPK	9	Q9QZ86|NOP58_RAT	0
RGPPVARAGA	10	P15473|IBP3_RAT	0
VIPRPAGNK	9	Q5M9G6|SNIP1_RAT	0
RLQGKPPTKK	10	Q3MIF2|LMBL2_RAT	0
NLSSVLHQR	9	Q09429|ABCC8_RAT	0
SMVGVYNGK	9	P62845|RS15_RAT	Oxidation
VIAELLSTK	9	Q63357|MYO1D_RAT	0
DIPHALREK	9	Q641X8|EIF3E_RAT	0
ILVKEVNPK	9	Q5BJL5|SBNO1_RAT	0
SVPSPRSLQGK	11	P16638|ACLY_RAT	0
DLPSPLPTK	9	Q63430|CSDC2_RAT	0
DLPKLPKLK	9	Q9EST6|AN32B_RAT	0
TIFGKIIRK	9	P62959|HINT1_RAT	0
ALYLVCGERGFF	12	P01322|INS1_RAT:P01323|INS2_RAT	Cysteinylation
KVPAVPETLK	10	P05426|RL7_RAT	0
GLPEGIPFRR	10	Q5U2Y1|GTF2I_RAT	0
HLPTEVTEK	9	P15205|MAP1B_RAT	0
SIMKPVRKR	9	Q2TL32|UBR4_RAT	Oxidation
SVPAVAKLR	9	Q3MIB4|LONP2_RAT	0
PEALTRKL	8	P16638|ACLY_RAT	0
EIPEVAFMK	9	O88984|NXF1_RAT	Oxidation
GLPQVVQPGK	10	Q6AYR2|NDRG3_RAT	0
RIYIPLPSAK	10	Q6E0V2|KTNA1_RAT	0
RIYGGLTTK	9	Q9QZA2|PDC6I_RAT	0
KIINTKKLSAR	11	P08413|KCC2B_RAT:P11730|KCC2G_RAT:P11275|KCC2A_RAT:P15791|KCC2D_RAT	0
PLSKTPLGR	9	Q2THW7|ZDHC5_RAT	0
GIPYTINGK	9	Q9JMI1|AACS_RAT	0
DIVETLRKK	9	A0A096MJY4|MEF2C_RAT	0
PLIHQEGNRLYR	12	Q5FWY5|AIP_RAT	0
GLIALLSTGSK	11	Q08013|SSRG_RAT	0
RIPLKKETK	9	P30277|CCNB1_RAT	0
VLIGAQGVGR	10	D3ZAA9|MPP2_RAT	0
TVPQSILTK	9	Q9QZA2|PDC6I_RAT	0
TLPKRPTTTK	10	Q5M7W5|MAP4_RAT	0
ALGVAAAYK	9	P11951|CX6C2_RAT	0
SLPFSTTGK	9	Q8VHU4|ELP1_RAT	0
KISPYYRTK	9	P0C606|SGF29_RAT	0
AFVPKPGSLK	10	P52591|PO121_RAT	0
PGAFKTR	7	Q62812|MYH9_RAT	0
TVPRRLGPK	9	P62755|RS6_RAT	0
SIIGKGGQR	9	P61980|HNRPK_RAT	0
ILGPMFSGK	9	P27158|KITH_RAT	Oxidation
SLPSRSLFH	9	P37136|ACES_RAT	0
VLAGAVSTK	9	P0C546|S2542_RAT	0
ALPDRGIAK	9	O08836|IGBP1_RAT	0
DLIDAEQRMK	10	Q5BJL5|SBNO1_RAT	Oxidation
TLMKNLQTK	9	Q05096|MYO1B_RAT	Oxidation
GLSIPHSTK	9	P09895|RL5_RAT	0
IIPASTGAAK	10	P04797|G3P_RAT	0
PLPFPFPSK	9	Q66H58|INT14_RAT	0
RILGPGLNK	9	P62907|RL10A_RAT	0
GIIGVKGAK	9	P61980|HNRPK_RAT	0
GLVGKPSQR	9	P22002|CAC1C_RAT	0
EVAPPGSLR	9	O35779|BHE41_RAT	0
GAVDGGLSIPHSTK	14	P09895|RL5_RAT	0
YASGRTTGIVMD	12	P63259|ACTG_RAT:P60711|ACTB_RAT	Oxidation
GLVLPVGGIK	10	Q3MIB4|LONP2_RAT	0
LIPHDFGMKK	10	P27008|PARP1_RAT	Oxidation
GIISKITSK	9	O08678|MARK1_RAT	0
AISPPAVPK	9	O54888|RPA2_RAT	0
ELGKVVTKK	9	P60892|PRPS1_RAT	0
NLPPPPALR	9	P54258|ATN1_RAT	0
PLATSFTGK	9	Q7TP90|ARRD4_RAT	0
SLPELLEKK	9	Q62991|SCFD1_RAT	0
RIPEQILGK	9	Q01986|MP2K1_RAT	0
SILYPATTGR	10	O35244|PRDX6_RAT	0
TLSAQPSLK	9	Q8VIP2|MLXPL_RAT	0
GIPLLNTPK	9	Q5I0E8|KIF22_RAT	0
LMVGPPGTGK	10	Q6E0V2|KTNA1_RAT:Q5XIK7|KATL1_RAT	Oxidation
EIASVLTSR	9	Q5I0D7|PEPD_RAT	0
ALPGFSTPR	9	Q1AAU6|ASAP1_RAT	0
EVALAKTLR	9	Q63475|PTPR2_RAT	0
TIIFIYEKRRK	11	P26453|BASI_RAT	0
GIPEPPEPK	9	P70501|RBM10_RAT:B2GV05|RBM5_RAT	0
PEAFKGTKK	9	Q8R478|WBP2_RAT	0
RIYIPLPTAK	10	Q5XIK7|KATL1_RAT	0
DISPSGFPK	9	Q9JHY8|DNLI1_RAT	0
VLGGVRSPR	9	Q5RJS8|TPST2_RAT	0
SLPNLFQDK	9	Q76LT8|UBP48_RAT	0
DVFVVGTER	9	Q5U2Y1|GTF2I_RAT	0
NLMEPPFQSQK	11	Q8K581|TXND9_RAT	Oxidation
RIPRIVGQEK	10	P09606|GLNA_RAT	0
ALPALVMSK	9	P50878|RL4_RAT	Oxidation
WVVDVKNGK	9	P11915|NLTP_RAT	0
PLVKPKIVK	9	P62912|RL32_RAT	0
EIAEKALKK	9	Q6AY09|HNRH2_RAT:Q8VHV7|HNRH1_RAT	0
PKPPEKGKGWSK	12	Q63406|MCF2L_RAT	0
AIITPPPAK	9	Q02874|H2AY_RAT	0
LPPPPPPRP	9	Q5XI53|CACL1_RAT	0
LLPPPPGGK	9	P69682|NECP1_RAT:Q6P756|NECP2_RAT	0
KLPPLPVIEK	10	Q68SB1|STAU2_RAT	0
RLPSRPPLPGSGGSQSGAK	19	Q4FZT2|PPME1_RAT	0
PKYPLGR	7	Q4R180|ORC3_RAT	0
SLPSPPAAK	9	P97541|HSPB6_RAT	0
SIPEVGDAR	9	A1A5S1|PRP6_RAT	0
PISEETVKLLK	11	Q3B8Q1|DDX21_RAT	0
SIAKIGKKK	9	O08774|RGS12_RAT	0
ALAKAISK	8	P81377|KAP1_RAT	0
SLTALLKNR	9	Q9JJK4|PEX3_RAT	0
TIVNILTNR	9	Q07936|ANXA2_RAT	0
ELASRSGLK	9	Q5EB68|KAD6_RAT	0
NIVPALTSK	9	D4AAT7|NNRD_RAT	0
PPPYDKK	7	P35427|RL13A_RAT	0
RLVGIISSR	9	E9PU28|IMDH2_RAT	0
ALLKGASKK	9	Q05310|L10K_RAT	0
PSKNLRNK	8	P04644|RS17_RAT	0
KLPQPPTHR	9	P38650|DYHC1_RAT	0
DLIRGAKEK	9	P60868|RS20_RAT	0
TLFVPFRQK	9	P60570|PANX1_RAT	0
GLYGGPMSLR	10	Q4KM93|TM177_RAT	Oxidation
GVIVHIIEK	9	P40112|PSB3_RAT	0
PLANISSEY	9	D3ZSP7|TTC3_RAT	0
FLAGVPTPK	9	Q04827|CCND2_RAT	0
DISLVSTPK	9	F1MA98|TPR_RAT	0
RVFQPTFITK	10	Q5XIA8|GHITM_RAT	0
YIPPKGETK	9	P63159|HMGB1_RAT	0
KLHFIFRHK	9	P35565|CALX_RAT	0
RLGLPGQPR	9	O88994|MARC2_RAT	0
NLSAAQTLR	9	Q6NX65|PDC10_RAT	0
AVAAVGRPR	9	Q6AYN2|SARAF_RAT	0
KIIRPSETAGR	11	B0BNE2|RPAB1_RAT	0
LGPEVPPENV	10	Q9QXU9|PCS1N_RAT	0
SVILFLNKK	9	Q9JID2|GNA11_RAT:P82471|GNAQ_RAT	0
SLAPVNIFK	9	Q5XIM9|TCPB_RAT	0
YLGGPTSVR	9	Q6AXV4|SAM50_RAT	0
GLPENIPFR	9	Q5U2Y1|GTF2I_RAT	0
PQKFPSLR	8	Q562C2|BOP1_RAT	0
IIPSKNLRNK	10	P04644|RS17_RAT	0
VIVMAATNR	9	P46462|TERA_RAT	Oxidation
SIHAIKNMR	9	Q80Z30|PPM1E_RAT	Oxidation
GLSTISRAK	9	G3V928|LRP1_RAT	0
ELPSPGTKR	9	Q6AYM1|CE034_RAT	0
VVPYPISLR	9	O88600|HSP74_RAT	0
QLPVPYHTY	9	Q4V7B8|RNF44_RAT	0
SILSYLRKK	9	P47245|NRDC_RAT	0
IIAGPPGTGK	10	Q641W4|RFC2_RAT	0
LLAGPPGTGK	10	P60123|RUVB1_RAT	0
FYVPGVAPINFHQND	15	Q4KLL4|TM9S4_RAT	0
SILPAIFQKK	10	Q5FVN2|TM41B_RAT	0
ILASSGTDR	9	Q71UF4|RBBP7_RAT	0
DMIKVLTER	9	D3ZZL9|GCC2_RAT	Oxidation
GVSTNISTK	9	P49793|NUP98_RAT	0
TLIEPVSRSR	10	Q63768|CRK_RAT	0
GERGFFYTPKS	11	P01322|INS1_RAT	0
ALPKPHGIR	9	P29994|ITPR1_RAT	0
TLIDTAGASRR	11	Q5M969|NANP_RAT	0
SVAIPKASR	9	Q9QZI7|TSAP1_RAT	0
LLPEYGGTK	9	P26772|CH10_RAT	0
QLPKPPSTY	9	Q5PQN6|SPE39_RAT	0
NVELDPEIQ	9	Q6IG04|K2C72_RAT:Q6IG03|K2C73_RAT	0
SILDYISTSK	10	P61203|CSN2_RAT	0
IISLMLTTK	9	P00406|COX2_RAT	Oxidation
RLPLPGSRLK	10	Q5XI63|KIFC1_RAT	0
NLPANSTIKK	10	Q62671|UBR5_RAT	0
MVGPPGTGK	9	Q6E0V2|KTNA1_RAT:Q5XIK7|KATL1_RAT	Oxidation
LPGGAVPPPPP	11	F1M775|DIAP1_RAT	0
EIPDPASTR	9	O88884|AKAP1_RAT	0
ILLKKITEK	9	P35559|IDE_RAT	0
GLYGQTTGK	9	Q5HZY2|SAR1B_RAT	0
DLPSPLPTKR	10	Q63430|CSDC2_RAT	0
IILDPQRIKMK	11	Q9JKA7|HCN4_RAT	Oxidation
ELPKKLTKR	9	Q765A7|PGAP1_RAT	0
ALPAMPTAR	9	Q5XIA9|KLD8B_RAT	Oxidation
NILIPGLTQK	10	Q5I0E8|KIF22_RAT	0
SLVKRLGDK	9	O08629|TIF1B_RAT	0
IIAFALEGK	9	P19814|TGON3_RAT	0
DLSQTRAIK	9	Q78PB6|NDEL1_RAT	0
ALAPPSQRK	9	Q56B11|PELP1_RAT	0
VLAYSFSRR	9	A5HK05|APBP2_RAT	0
SILPAIFQK	9	Q5FVN2|TM41B_RAT	0
AIVEALSGKDMANQVKAPLVLKD	23	O88767|PARK7_RAT	Oxidation
LPFSTTGK	8	Q8VHU4|ELP1_RAT	0
PEVGDARNK	9	A1A5S1|PRP6_RAT	0
TLIDPETLLPR	11	P97536|CAND1_RAT	0
SLSAPFPKV	9	P20156|VGF_RAT	0
FLIRESSQR	9	Q63788|P85B_RAT	0
PPGHYTQK	8	Q5XIG4|OCAD1_RAT	0
RIPDAFRGK	9	Q8K4B7|FMO4_RAT	0
QMPIVYKEK	9	Q99J86|ATRN_RAT	Oxidation
DLPRAVISK	9	Q91VC0|DCTP1_RAT	0
ALTKKITLK	9	E9PU28|IMDH2_RAT	0
ALYLVCGERGF	11	P01322|INS1_RAT:P01323|INS2_RAT	Cysteinylation
AITTSLTTK	9	Q9JLA3|UGGG1_RAT	0
NLIGKTSER	9	P51514|HTF4_RAT	0
SLPATPVGK	9	Q78PB6|NDEL1_RAT	0
DLIKDTLLK	9	P56500|UCP2_RAT	0
SISQTVTGR	9	Q9JKS6|PCLO_RAT	0
VFPKPFVEK	9	P0C644|VIP1_RAT	0
RLTAYFRRK	9	Q9QYM0|MRP5_RAT	0
LPEPLSQR	8	P15978|HA11_RAT	0
ELPVSTNSR	9	Q62909|KIF2C_RAT	0
LLSPVTGSK	9	P17046|LAMP2_RAT	0
EVIKQLKEK	9	Q5RK30|SBDS_RAT	0
RLTRPGSSY	9	Q642C0|DNJC8_RAT	0
SIVKEASQR	9	Q66H44|TM39B_RAT	0
TLIPILHQK	9	A4L9P7|PDS5A_RAT	0
TLSKPPSAR	9	Q66H43|BORC6_RAT	0
PRTPSSFR	8	P52590|NU107_RAT	0
GLISPYLAPK	10	Q9QXL7|NDK7_RAT	0
SLPGKPSSPH	10	Q498C7|SIM14_RAT	0
PLSPPFSLK	9	P52591|PO121_RAT	0
SLPEGKVRVK	10	D3ZFD0|MY18A_RAT	0
SLPDSMGAFNR	11	Q7TMP6|T255A_RAT	Oxidation
ELPRPGASR	9	P22288|GCH1_RAT	0
GLPLFPLVK	9	P35559|IDE_RAT	0
KEYTLDVY	8	Q4KM49|SYYC_RAT	0
SLGSLFNKK	9	Q5XID7|ARMX3_RAT	0
LAGRYSGR	8	P61354|RL27_RAT	0
DIIKYIVNR	9	O88506|STK39_RAT	0
TIAPALVSK	9	P04764|ENOA_RAT	0
NLPANSTIK	9	Q62671|UBR5_RAT	0
QLPPQPRKK	9	O55173|PDPK1_RAT	0
DLINNLGTIAK	11	P34058|HS90B_RAT:P82995|HS90A_RAT	0
PFKPIKK	7	P41516|TOP2A_RAT	0
ILAEMLSNR	9	P21708|MK03_RAT:P63086|MK01_RAT	Oxidation
FLPRPLFTK	9	P08009|GSTM7_RAT	0
SLPTVIMRNK	10	F1M3G7|AKP13_RAT	Oxidation
LALYKGK	7	P62268|RS23_RAT	0
AGRYSGR	7	P61354|RL27_RAT	0
PRIQSQR	7	P38650|DYHC1_RAT	0
SVPVVLRVK	9	Q63186|EI2BD_RAT	0
TLAGRFLSK	9	Q99NI4|IPMK_RAT	0
LYLVCGERGFFYTPKS	16	P01322|INS1_RAT	Cysteinylation
TLSSVTSAR	9	Q6AYD4|ESAM_RAT	0
ILPGTPLSR	9	Q62976|KCMA1_RAT	0
DLPTVHSIISK	11	B5DFC8|EIF3C_RAT	0
PDPEVSRAK	9	Q5XIB5|CCD86_RAT	0
ISVKGIKGR	9	P62832|RL23_RAT	0
NIPPPSVNR	9	Q9Z1A6|VIGLN_RAT	0
VLFDNTGRGK	10	Q32Q06|AP1M1_RAT	0
STGDVNVEMN	10	Q6IFW6|K1C10_RAT	Oxidation
AIKKPLTQK	9	O54772|SMRD2_RAT	0
DPSDDTKGFFDPNTE	15	P30427|PLEC_RAT	0
IITPPPAKK	9	Q02874|H2AY_RAT	0
NIINSSITTK	10	Q6P502|TCPG_RAT	0
ILIPGLTQK	9	Q5I0E8|KIF22_RAT	0
QLPNHFSNR	9	P97574|STC1_RAT	0
ILPAIFQK	8	Q5FVN2|TM41B_RAT	0
SLGEIITNR	9	Q5PQK8|TBRG1_RAT	0
TLPSTVLGK	9	O88873|GMEB2_RAT	0
IIFKNSKTGK	10	Q04931|SSRP1_RAT	0
SIVTPDSFTTK	11	P0C2N5|KMT5B_RAT	0
RLPKVIGNR	9	Q62651|ECH1_RAT	0
SIPSGVTSR	9	P47973|TTP_RAT	0
SLSLKPYQK	9	D3Z9Z9|SMRCD_RAT	0
RPPVLLEKV	9	Q6P689|WLS_RAT	0
RLARYYKTK	9	P62278|RS13_RAT	0
LSALYARR	8	P55062|BI1_RAT	0
SLPGRMPFNR	10	P97840|LEG9_RAT	Oxidation
IIPTLPSDK	9	P97831|TWST2_RAT	0
LLPETSSLTQK	11	Q4V8E4|CFA36_RAT	0
VLMEQPPLR	9	P38650|DYHC1_RAT	Oxidation
YLAINEISGQ	10	P29994|ITPR1_RAT	0
GLTSVINQK	9	P42123|LDHB_RAT	0
DESQVVTRY	9	Q6J1Y9|UBP19_RAT	0
NLLRQLAQK	9	F1LNJ2|U520_RAT	0
NIPEAIASYR	10	P56558|OGT1_RAT	0
PPKKIIGK	8	Q4G017|NISCH_RAT	0
TVLCQPTGGK	10	Q71TY3|RS27_RAT:P24051|RS27L_RAT	Cysteinylation
TIPKLFRGK	9	Q4VSI4|UBP7_RAT	0
LLGSGSPSSSAR	12	P21807|PERI_RAT	0
TIIERSSAR	9	P54287|CACB3_RAT	0
TLINPPAPK	9	Q06393|CLCKA_RAT	0
FLPPPPSSR	9	Q9JKA7|HCN4_RAT	0
ALPEKVLNK	9	Q9JKB5|ARI4B_RAT	0
PLPTKIFIK	9	Q5XIE3|RM11_RAT	0
GLPTPTKMTPR	11	P33568|RB_RAT	Oxidation
NIAEALVSK	9	Q66X93|SND1_RAT	0
SLPDHVRRR	9	Q9Z330|DNMT1_RAT	0
QLLGFVRER	9	A4L9P7|PDS5A_RAT	0
DLSEVGSVR	9	P30427|PLEC_RAT	0
NAENEFVTIK	10	Q6IMF3|K2C1_RAT	0
EHAPSIVFI	9	P62193|PRS4_RAT	0
IVTVANAVFVRNG	13	P07092|GDN_RAT	0
PLPQPNRGL	9	P08011|MGST1_RAT	0
ELPKLPRSR	9	D3ZS28|RBL1_RAT	0
RILPKPTRK	9	P62083|RS7_RAT	0
FIFENVGFTK	10	Q08326|MSS4_RAT	0
PIPNAPIAR	9	Q62623|CDC20_RAT	0
SIISVTKTDK	10	P17708|DCAM_RAT	0
PPAFSTR	7	Q66X93|SND1_RAT	0
EGIPEALTRK	10	P16638|ACLY_RAT	0
SRMDQLAKELTAE	13	P10354|CMGA_RAT	Oxidation
IIPTPPRSK	9	Q9WTZ3|MBTP1_RAT	0
ALVEKIRKK	9	G3V6U9|SETD3_RAT	0
SLLQYINQR	9	Q6P5P5|MEST_RAT	0
SIIPDYRTK	9	Q4G017|NISCH_RAT	0
NITKLIITK	9	Q99PM1|TOX4_RAT	0
SIPAPIGTR	9	Q9ESR9|ABCA2_RAT	0
NIAAATGLVK	10	Q63754|SYUB_RAT	0
RVVIPPSSK	9	Q2MJT0|MEF2A_RAT	0
EILKWYLNK	9	Q925S8|YMEL1_RAT	0
GLPGPGGSLK	10	P05554|CEBPA_RAT	0
SISKTPIMK	9	Q8R515|ZHX1_RAT	Oxidation
SILGFPKAK	9	P10860|DHE3_RAT	0
EVIKVIHGK	9	Q62639|RHEB_RAT	0
AAYKLVLIRHGESA	14	P25113|PGAM1_RAT	0
SLPDQLVNK	9	B3GNI6|SEP11_RAT	0
ELPVPGRAR	9	Q63259|PTPRN_RAT	0
YLPVPLPQK	9	Q6J1Y9|UBP19_RAT	0
SLPDTVGQLK	10	Q68FV8|UBTD1_RAT	0
TIIYPKYPK	9	Q6AXS9|RFLB_RAT	0
TLLDLIQTK	9	P62944|AP2B1_RAT:P52303|AP1B1_RAT	0
PDARFGSR	8	M0R7T9|TBC12_RAT	0
ALAKAIEK	8	P09456|KAP0_RAT	0
GLSSVPSMR	9	Q920L7|ELOV5_RAT	Oxidation
PILYRPVAVALD	12	P11980|KPYM_RAT	0
AIMAEIRGK	9	Q4QQS1|T184A_RAT	Oxidation
PLPVALQTR	9	Q6PCT5|PQBP1_RAT	0
SVVEAGTLK	9	A6JFQ6|CLVS1_RAT	0
EIYTVGKRFK	10	P05426|RL7_RAT	0
ENQSPAAKHGDAASEAPSKDTVE	23	P10354|CMGA_RAT	0
TVPRPAPYSK	10	P69735|RB3GP_RAT	0
FLPPSSVNK	9	P52020|ERG1_RAT	0
GISKEVLKK	9	Q5XI69|DHX40_RAT	0
KLVDVVKKKNK	11	P41516|TOP2A_RAT	0
ALILIGQTQTR	11	C0HL12|AGRB1_RAT	0
KLVKYLMLK	9	Q9ES73|MAGD1_RAT	Oxidation
SIIETLRQK	9	P82995|HS90A_RAT	0
ALPLAQGIK	9	Q64057|AL7A1_RAT	0
NIPLVSDPK	9	Q63716|PRDX1_RAT	0
EEQLQQIRAE	10	Q6IFW6|K1C10_RAT	0
VLSRALKLPGK	11	D3ZWJ9|F234B_RAT	0
LDILPRLQK	9	Q4G073|TRDMT_RAT	0
TIPGAGGTQR	10	P14604|ECHM_RAT	0
GLPEGIPFR	9	Q5U2Y1|GTF2I_RAT	0
GLLDKKSLK	9	Q4G061|EIF3B_RAT	0
DIIETLRKK	9	O89038|MEF2D_RAT	0
LPKYPLGR	8	Q4R180|ORC3_RAT	0
GLIPTGSGR	9	Q6AY65|ARFP2_RAT	0
DLPYPAASR	9	Q4V8D6|BRF2_RAT	0
ALPLVGHRK	9	P38659|PDIA4_RAT	0
ISSHLLLSIIA	11	Q5J3K5|VR102_RAT	0
GLGVVGRDK	9	P41516|TOP2A_RAT	0
QQPTAVQV	8	Q62725|NFYC_RAT	0
LANPRVK	7	D4A2H2|SPTC1_RAT	0
ALPLPDKKK	9	P16310|GHR_RAT	0
YLPLPTPK	8	O35162|HSP13_RAT	0
SLIGAARTK	9	Q6P9U4|PLD3B_RAT	0
EIITVSDGRGVK	12	P0C0A1|VPS25_RAT	0
RLPQPSSGR	9	Q6PCU8|NDUV3_RAT	0
NLPKNGSYR	9	Q6DGF9|ACBD4_RAT	0
AAEHGFGV	8	P28841|NEC2_RAT	0
LLDEGHDPVHESPVDT	16	O35314|SCG1_RAT	0
PIYEELKSRSR	11	Q9JHE5|S38A2_RAT	0
AIPAIMSGR	9	Q62780|DDX46_RAT	Oxidation
ELILIKNTK	9	P28480|TCPA_RAT	0
RIPRVRGGGTHR	12	P50878|RL4_RAT	0
IGKGGQRIK	9	P61980|HNRPK_RAT	0
CAEFKTK	7	Q66HA8|HS105_RAT	0
VLPKLYVK	8	P62856|RS26_RAT	0
RLPLPGSRL	9	Q5XI63|KIFC1_RAT	0
DPSDDTKGFFDPNTEE	16	P30427|PLEC_RAT	0
LVEALYLVCGERGFFYTPKS	20	P01322|INS1_RAT	Cysteinylation
PLPDRRQKR	9	Q63570|PRS6B_RAT	0
DVPEPGTQR	9	Q9ES67|ARHGB_RAT	0
AVPTVTGPK	9	Q66HA5|C2D1A_RAT	0
SLVQRISTY	9	F1LRS8|CD2AP_RAT	0
LLPLSGRHR	9	P56571|ES1_RAT	0
TVSIPGLEK	9	Q4AEF8|COPG1_RAT	0
PILQILQQK	9	O08662|PI4KA_RAT	0
NIFYKAIQK	9	Q64654|CP51A_RAT	0
ALPLGRKK	8	P62243|RS8_RAT	0
GIIRGLLTK	9	A1L1L2|TM214_RAT	0
VLVGDGGTGK	10	P62828|RAN_RAT:Q8K586|RANT_RAT	0
LPPPSQPPR	9	D3ZSP7|TTC3_RAT	0
SLSRLGSSR	9	Q62671|UBR5_RAT	0
RLLSARPGLK	10	P25809|KCRU_RAT	0
DLPKANFLFK	10	Q75Q40|TOM40_RAT	0
TIVKAEGKFIKK	12	P29994|ITPR1_RAT	0
AIIENMSTKK	10	Q6P689|WLS_RAT	Oxidation
LLALYKGK	8	P62268|RS23_RAT	0
AIIGPNGSGK	10	Q9Z1M9|SMC1A_RAT	0
SIVPVRRGY	9	P27952|RS2_RAT	0
SIFVPRPERRR	11	P24062|IGF1R_RAT	0
KLLPSVVLK	9	Q06175|HBEGF_RAT	0
SLLERVLMK	9	Q62717|CAPS1_RAT	Oxidation
KLPLNPTAR	9	D3ZSP7|TTC3_RAT	0
KSQGKVLQATVVAVGSGGKG	20	P26772|CH10_RAT	0
QISKYFSER	9	Q63797|PSME1_RAT	0
TIFIRGGNK	9	Q68FQ0|TCPE_RAT	0
SLVELTSLK	9	P36972|APT_RAT	0
SVSIPSITK	9	O54874|MRCKA_RAT	0
VVVPPTTEK	9	Q66H33|CC038_RAT	0
RLPVTKLHLG	10	Q5XIC0|ECI2_RAT	0
RLILVSGKTK	10	Q5BJT2|UBL3_RAT	0
QLPVPSSTR	9	Q5XIK5|RN146_RAT	0
VNPKYEGK	8	P49134|ITB1_RAT	0
KIAPESAIK	9	Q8K3P6|SCMC2_RAT	0
DLPKTLSQY	9	Q4V8A9|SG196_RAT	0
VLIPPSLSK	9	P24062|IGF1R_RAT	0
ILPGKTPVY	9	Q9QZ81|AGO2_RAT	0
VPKPGSLK	8	P52591|PO121_RAT	0
GLPSSPSSPR	10	Q00900|ZEP2_RAT	0
NLGVSPTYK	9	Q5PQQ9|CEP70_RAT	0
PELLEKK	7	Q62991|SCFD1_RAT	0
PIPANKR	7	O08815|SLK_RAT	0
PQASLSPSY	9	Q9WTZ3|MBTP1_RAT	0
FLMKHKSRK	9	Q5RKG6|TRI35_RAT	Oxidation
EILKLLKGK	9	B2GUW6|AEN_RAT	0
LPVKGKKTKK	10	Q02195|FGF7_RAT	0
QLLKVLGTRK	10	P38650|DYHC1_RAT	0
SAIPAYSKR	9	D4A2H2|SPTC1_RAT	0
TLIAKATAK	9	Q505J9|ATAD1_RAT	0
SMFNSKKRVK	10	Q62780|DDX46_RAT	Oxidation
ILPSEAVKK	9	Q9ESR9|ABCA2_RAT	0
AIVKLFLKK	9	P62944|AP2B1_RAT:P52303|AP1B1_RAT	0
LVSLPITKK	9	Q6P6G2|CF089_RAT	0
ALPRSALPR	9	Q08464|FZD2_RAT	0
PLVETIFER	9	Q9WV63|KIF2A_RAT	0
DLPSAATLR	9	Q496Z4|TMC4_RAT	0
DIPDALSER	9	B1H267|SNX5_RAT	0
PGARVLIVSED	11	Q9JM53|AIFM1_RAT	0
DVSLPQTSK	9	F1M3G7|AKP13_RAT	0
GVAVPTSPK	9	Q9JID1|PDCD4_RAT	0
DLPSHTKIK	9	Q5BJP2|CWC15_RAT	0
FLPKMPRLR	9	Q63505|TF3C1_RAT	Oxidation
KIIDIQEKVK	10	F1MA98|TPR_RAT	0
ILPLSPLSR	9	Q3B7T6|CNEP1_RAT	0
IGKTSER	7	P51514|HTF4_RAT	0
NLIVPGGVK	9	Q62950|DPYL1_RAT	Deamidation
SLPHYQKLK	9	P43244|MATR3_RAT	0
PQPPRKK	7	Q6QI89|MO4L2_RAT	0
TLGPILKK	8	P20695|IFRD1_RAT	0
AVPLPMTVR	9	Q568Z9|PHYIP_RAT:Q6AYN4|PHIPL_RAT	Oxidation
ILGMAYGAK	9	P29419|ATP5I_RAT	Oxidation
YLPDLQRSK	9	Q4V8A6|BL1S6_RAT	0
PSPRSLQGK	9	P16638|ACLY_RAT	0
ILATLKGHTKK	11	Q9JMJ4|PRP19_RAT	0
LIPQPPRSK	9	Q6AXY4|DPOD2_RAT	0
YLPQPIYR	8	Q1H5H1|SELT_RAT	0
PLPETAVRGYR	11	Q99PK0|SYF1_RAT	0
HLVEALY	7	P01322|INS1_RAT:P01323|INS2_RAT	0
EIDAIGGARF	10	Q63347|PRS7_RAT	0
SLPDLEGRTH	10	Q63347|PRS7_RAT	0
DILPPKSEK	9	Q6AYH0|MIIP_RAT	0
SLLELHKRRK	10	Q62673|PLK1_RAT	0
LEGGQQDFESS	11	Q8CIS9|K1C9_RAT	Deamidation
SLPSIVNDK	9	Q562C7|PUM3_RAT	0
PVAPRTR	7	Q7TMD5|ZC3HE_RAT	0
IIPTAPLYK	9	Q6IRE4|TS101_RAT	0
SLSAPFPK	8	P20156|VGF_RAT	0
AIPQPTITK	9	P22449|HNF4A_RAT	0
TIPKVTIK	8	O08619|F13A_RAT	0
AEKNAPAIIFI	11	P46462|TERA_RAT	0
GILEVQAKK	9	Q63569|PRS6A_RAT	0
YLITPREPNR	10	P31643|SC6A6_RAT	0
LVEALYLVCGERGFFYTPMS	20	P01323|INS2_RAT	Cysteinylation; Oxidation
RVSPIVSKK	9	F1M4A4|KIF1A_RAT	0
PTPPRSK	7	Q9WTZ3|MBTP1_RAT	0
IPEPPEPK	8	P70501|RBM10_RAT:B2GV05|RBM5_RAT	0
GLYKLKSRGNTK	12	Q8VH49|HIG1A_RAT	0
SIIDVEGIVR	10	P15178|SYDC_RAT	0
PEKPVKK	7	Q63396|TCP4_RAT	0
GPEVPPENVLGA	12	Q9QXU9|PCS1N_RAT	0
IPSKNLRNK	9	P04644|RS17_RAT	0
YVPGRGLGK	9	Q5U2Y6|TFP11_RAT	0
SIVSVGDPK	9	Q62829|PAK3_RAT:P35465|PAK1_RAT	0
KLPKQPVIVK	10	P18445|RL27A_RAT	0
GLAPETMKK	9	Q5PR01|PPDPF_RAT	Oxidation
GALPVPPVAR	10	Q920F3|KHDR2_RAT	0
PAIFQKK	7	Q5FVN2|TM41B_RAT	0
SIPLILQSK	9	Q6AYY8|ACATN_RAT	0
ILGELFTKK	9	Q3MJK5|CDK12_RAT	0
IDVEGIVRK	9	P15178|SYDC_RAT	0
MNMEDDEEDDDD	12	Q6AYJ5|CLUA1_RAT	Deamidation
LPAPASAR	8	Q63475|PTPR2_RAT	0
PLVKPKIVKKR	11	P62912|RL32_RAT	0
PLPRPRPLTR	10	A1A5P2|RRS1_RAT	0
SIILFLNKK	9	P59215|GNAO_RAT:P10824|GNAI1_RAT:P08753|GNAI3_RAT:P04897|GNAI2_RAT	0
SLILFLNKK	9	P19627|GNAZ_RAT	0
KLPGQPPASMGR	12	P50399|GDIB_RAT	Oxidation
DPSDDTKGFFDPNTEEN	17	P30427|PLEC_RAT	0
SLSAIRTVR	9	Q9EQ60|CAC1H_RAT	0
FLPPPPGIR	9	Q5XI69|DHX40_RAT	0
SLAGIGDALGK	11	Q9R1T1|BAF_RAT	0
VIFLNTRRK	9	Q5RKI1|IF4A2_RAT	0
TQRLANF	7	P12969|IAPP_RAT	0
TIYDAKRFIGK	11	O35162|HSP13_RAT	0
DLILTGTPK	9	Q6AYQ8|FAHD1_RAT	0
TLPAEQDLTTK	11	P18420|PSA1_RAT	0
RQPPPPPPP	9	P52947|PDX1_RAT	0
LDPEKIKKK	9	Q9JKA9|HCN2_RAT	0
KLPHRLIEK	9	O35779|BHE41_RAT	0
SILKIDDVVNTR	12	Q7TPB1|TCPD_RAT	0
PRANPSAFL	9	Q5U1V9|TSN31_RAT:Q5FVL6|TSN13_RAT	0
KDIVTVANAVFVRNG	15	P07092|GDN_RAT	0
IRLVFSKTY	9	D4A2H2|SPTC1_RAT	0
PLHVLPK	7	Q68FR7|LTV1_RAT	0
PPMEAAGFTAQ	11	P62630|EF1A1_RAT	Oxidation
GIVGKYGTR	9	D4AAZ6|RL37A_RAT:P61515|RL37P_RAT	0
GISAFLMQK	9	Q9JL55|GDE1_RAT	Oxidation
MLIGTPPQK	9	Q6IE75|BACE2_RAT	Oxidation
PETLKKK	7	P05426|RL7_RAT	0
KLLDPIREK	9	Q4KM49|SYYC_RAT	0
SVAFSRSGR	9	P54313|GBB2_RAT	0
AVIDFIKSK	9	Q5MYT9|OASL2_RAT	0
DLIPQLKKK	9	P22734|COMT_RAT	0
PKIPYVK	7	P63079|GBRB3_RAT:P15431|GBRB1_RAT:P63138|GBRB2_RAT	0
ALPRPGVIK	9	P51145|FOSL2_RAT	0
DLSIVGQVK	9	Q5XI64|ABHD6_RAT	0
RPPLPPPPP	9	D4A7T3|BRDT_RAT	0
GMMEALPDGL	10	P10362|SCG2_RAT	Oxidation
DVPPTATVK	9	P56500|UCP2_RAT	0
DIMPTARPK	9	Q80WD0|R4RL1_RAT	Oxidation
FRDPGPQL	8	P10354|CMGA_RAT	0
VAHFTFQPD	9	P35738|ODBB_RAT	0
GIPIPVTPK	9	P09034|ASSY_RAT	0
IIAIPTGVK	9	P05503|COX1_RAT	0
FFYTPMS	7	P01323|INS2_RAT	Oxidation
SILEKQFSK	9	D3ZSP7|TTC3_RAT	0
ALPGLASFR	9	P36370|TAP1_RAT	0
PSHTKIK	7	Q5BJP2|CWC15_RAT	0
PLYNLPRHR	9	B0LPN4|RYR2_RAT	0
ILPKPTRKSR	10	P62083|RS7_RAT	0
TLPLPLKK	8	B2GUZ1|UBP4_RAT	0
RPVPSTPR	8	Q9ESP7|ATS4_RAT	0
GIPQTPAEK	9	Q8VI04|ASGL1_RAT	0
PLPQKQK	7	Q6J1Y9|UBP19_RAT	0
FKVLNEK	7	Q9QZ86|NOP58_RAT	0
SALYARR	7	P55062|BI1_RAT	0
TLPFKPIK	8	P41516|TOP2A_RAT	0
KLIPPQPTGR	10	Q8K1P7|SMCA4_RAT	0
KYESSTASALVA	12	P62278|RS13_RAT	0
AIPKASRVK	9	Q9QZI7|TSAP1_RAT	0
FLVSIYTQR	9	O88943|KCNQ2_RAT	0
ALYLVCGERGFFYTP	15	P01322|INS1_RAT:P01323|INS2_RAT	Cysteinylation
LLPVKKSPR	9	Q3T1J2|MBOA2_RAT	0
PKPTPVK	7	P41777|NOLC1_RAT	0
KELLLHKQK	9	A4L9P8|CE295_RAT	0
PPAPSKPR	8	A4L9P7|PDS5A_RAT	0
LARAGKVR	8	P62864|RS30_RAT	0
ELPKPASPKVSR	12	D3ZFJ3|3BP1_RAT	0
RLLEYTPTAR	10	P18266|GSK3B_RAT	0
VIGEVLSRR	9	Q8R4Z9|MFN1_RAT	0
PHALREK	7	Q641X8|EIF3E_RAT	0
DLIKTEGATLR	11	Q561R9|LACB2_RAT	0
PEAFPALA	8	Q6AXS5|PAIRB_RAT	0
TISSHLATK	9	P11348|DHPR_RAT	0
EGLPEPLSQR	10	P15978|HA11_RAT	0
SLFKQILRT	9	Q8K3P6|SCMC2_RAT	Deamidation
SLPTPKGGK	9	Q6VEU1|NOB1_RAT	0
VEVSVTTSK	9	O08815|SLK_RAT	0
TIVNRGQTPK	10	D3ZRC4|PLPL8_RAT	0
RLPSSTLKK	9	Q4KLL9|KI18B_RAT	0
SVPEPVTPR	9	Q9JKA8|HCN3_RAT	0
PIHDVYQTY	9	Q66H68|RBM47_RAT	0
SLPPGLAVK	9	P63174|RL38_RAT	0
LASKFLKK	8	B5DFC8|EIF3C_RAT	0
ELIKLIIQK	9	Q6RI86|TRPA1_RAT	0
GLPPLPRGL	9	Q566R4|LRA25_RAT	0
SLLGPPPGGGGR	12	Q9JKA8|HCN3_RAT	0
AIPTPGKRK	9	Q5U2M8|MDC1_RAT	0
DADLSPAGHEEAK	13	P25113|PGAM1_RAT	0
KILRILKSK	9	P62278|RS13_RAT	0
PKPTPVKK	8	P41777|NOLC1_RAT	0
RMLAQQAVK	9	P25235|RPN2_RAT	Oxidation
KIMKDILEK	9	P82995|HS90A_RAT	Oxidation
PIPVYPRPYL	10	Q68FS3|FBX7_RAT	0
INDPFID	7	P04797|G3P_RAT	0
PLPRPRPLT	9	A1A5P2|RRS1_RAT	0
PVLLPIPGSNR	11	Q8R2H7|TRAK2_RAT	0
PMPKGLPTQQK	11	Q9WUJ3|MYOME_RAT	Oxidation
PPRPPSR	7	P0DJJ3|SGIP1_RAT	0
FLPSITRKR	9	Q8R2H4|KLH12_RAT	0
PDVHSGY	7	Q6AYT3|RTCB_RAT	0
SLPPPAASHPT	11	Q62901|RERE_RAT	0
TLPAHKK	7	O70511|ANK3_RAT	0
VLPLNKTGR	9	O89046|COR1B_RAT	0
NLSIPPSLR	9	Q00900|ZEP2_RAT	0
SLPDIPFDPK	10	Q4V886|PAF1_RAT	0
PSKPVNK	7	P40190|IL6RB_RAT	0
SIINPKNPK	9	O88658|KIF1B_RAT	0
DIIEKVMAR	9	P49816|TSC2_RAT	Oxidation
PLVKPKIVKK	10	P62912|RL32_RAT	0
YLPPPAYSPR	10	D3ZB51|TUTLB_RAT	0
TVSIPGMEK	9	D4ABY2|COPG2_RAT	Oxidation
PPPRGPR	7	Q99NI4|IPMK_RAT	0
PLPDKKK	7	P16310|GHR_RAT	0
ECGPCKTK	8	Q63505|TF3C1_RAT	0
VLPPTNVGSNTY	12	P12969|IAPP_RAT	0
MIFDVESMKK	10	P27008|PARP1_RAT	Oxidation
SLVKKLKEK	9	O70437|SMAD4_RAT	0
SILSRLTNR	9	D3ZD32|CHD5_RAT	0
LLKSQKVTKK	10	Q9Z325|DPM2_RAT	0
YVFPPPVA	8	Q8R478|WBP2_RAT	0
LPPKKIIGK	9	Q4G017|NISCH_RAT	0
RLPLDKDPAR	10	P30427|PLEC_RAT	0
KLPDIFSVY	9	F1LP64|TRIPC_RAT	0
KISLPPVLK	9	Q561R7|TF2H3_RAT	0
VLPPTNVGSNTYGKR	15	P12969|IAPP_RAT	0
VLGPVPLTR	9	Q5HZA4|LYSM1_RAT	0
PEALTRK	7	P16638|ACLY_RAT	0
PTSKRYEVPLETPR	14	Q6P7A9|LYAG_RAT	0
LSYLRKK	7	P47245|NRDC_RAT	0
PPPTKTK	7	Q64560|TPP2_RAT	0
TRVSVQRTQAPAVATT	16	P27952|RS2_RAT	0
FSKFTSK	7	O08679|MARK2_RAT:Q9QUH6|SYGP1_RAT	0
FIIDDKGILR	10	Q63716|PRDX1_RAT	0
EASEAYLV	8	P84245|H33_RAT	0
KLPKGILKK	9	Q66HE5|NUAK2_RAT	0
PTPGKRK	7	Q5U2M8|MDC1_RAT	0
SLAPPPTTK	9	Q08406|CNTFR_RAT	0
GLSSTISHK	9	Q63041|A1M_RAT	0
VLLEKSTRK	9	Q6AYK6|CYBP_RAT	0
ALAGLAKTK	9	P37397|CNN3_RAT	0
YLLKTGSER	9	Q4V882|EPN3_RAT	0
YLIKTGSER	9	Q9Z1Z3|EPN2_RAT	0
GLTPPTTER	9	Q5FVM4|NONO_RAT	0
AIITPPPAKK	10	Q02874|H2AY_RAT	0
RLPPMRRESGR	11	Q6MGA9|BRD2_RAT	Oxidation
PKKLTKR	7	Q765A7|PGAP1_RAT	0
KIPFLIRQK	9	O08721|UNC5A_RAT	0
LVKPKIVK	8	P62912|RL32_RAT	0
SYPGFQAPQGLQ	12	O35314|SCG1_RAT	0
LYAIPKTK	8	Q66H78|PXYP1_RAT	0
IAKINQR	7	Q63014|AKAP8_RAT	0
KILKPVKKK	9	P19139|CSK21_RAT	0
MLLPVFTLK	9	Q99MH9|BBS2_RAT	Oxidation
SILAKLKKK	9	P18484|AP2A2_RAT	0
DPNRESLDFL	10	P12969|IAPP_RAT	0
LLPAAQQR	8	P22791|HMCS2_RAT	0
APLARIFL	8	Q9JMD2|SMBT1_RAT	0
IPDYRTK	7	Q4G017|NISCH_RAT	0
QLPDPPSLR	9	B1WC39|TIGD5_RAT	0
LPGIAKKK	8	Q6RJR6|RTN3_RAT	0
SLPWQGLKAATKK	13	P97633|KC1A_RAT	0
PLVAPWKTY	9	Q924A5|S36A1_RAT	0
SILARATSR	9	Q5I0I8|NOC4L_RAT	0
TVIKAEGKYVK	11	Q63269|ITPR3_RAT	0
ELPSFLGRR	9	P05942|S10A4_RAT	0
PQPPRSK	7	Q6AXY4|DPOD2_RAT	0
TVMSVKIIRNR	11	Q9QZI7|TSAP1_RAT	Oxidation ; Deamidation
RINKALDKTK	10	Q62812|MYH9_RAT	0
FQTTDTKSK	9	Q5RJZ6|SCOC_RAT	0
PKLFRGK	7	Q4VSI4|UBP7_RAT	0
GLPEKLVIK	9	Q5FVM4|NONO_RAT	0
ILIALPSLR	9	P00406|COX2_RAT	0
DFPELQSPK	9	Q9QX72|SEBP2_RAT	0
SLSAASAPLAETSTPLRL	18	Q9QXU9|PCS1N_RAT	0
SLMSVLIPK	9	Q6QI25|ORML3_RAT	Oxidation
PAQAELSYL	9	B2RYE5|E41LB_RAT	0
VLPKKGLTAK	10	Q68FR7|LTV1_RAT	0
IERLALTAR	9	P0C5J9|SHKB1_RAT	0
RIPRPGSAR	9	Q5XIN3|MIPT3_RAT	0
PAHLHKI	7	P47820|ACE_RAT	0
VQPEATQV	8	Q5M9G3|CAPR1_RAT	0
TVLSKLTRK	9	Q6P7D5|M1IP1_RAT	0
MIQLHNGEYSNGKHGFT	17	P07154|CATL1_RAT	Oxidation
VPLGPFLGK	9	P25093|FAAA_RAT	0
AIFKNVKMK	9	O88871|GABR2_RAT	Oxidation
QVVKTGGTPK	10	Q62671|UBR5_RAT	0
GMPPGVSFK	9	Q5U2Y1|GTF2I_RAT	Oxidation
SESSEKTK	8	Q8K415|S36A2_RAT	0
DLARNLGKGK	10	D3ZD32|CHD5_RAT	0
KPEPHLASPK	10	Q6J1Y9|UBP19_RAT	0
SLPEISTIR	9	P37199|NU155_RAT	0
EVEDPQVAQLELGGGPGAGD	20	P01323|INS2_RAT	0
TILDVRSQR	9	P58405|STRN3_RAT	0
PKADLPSPR	9	Q4KLM4|KLH25_RAT	0
FLPFSGGAR	9	P08516|CP4AA_RAT	0
KIPIPTSLR	9	Q7M0E7|RM14_RAT	0
APTPNPRA	8	Q63046|RUNX1_RAT	0
LQIDNARLAADDF	13	Q6IFW6|K1C10_RAT	0
GLPGRAVGR	9	Q566C8|ANR54_RAT	0
SIPKGFMDGK	10	Q62812|MYH9_RAT	Oxidation
RKYLQSMVARGMGENLAAAAVDD	23	P13589|PACA_RAT	0
SLLEYTPSSR	10	P18265|GSK3A_RAT	0
RLPLALGK	8	Q9Z143|SEM4F_RAT	0
RLIKEELIR	9	Q62780|DDX46_RAT	0
KNGSLQRPV	9	Q498M5|SH3R2_RAT	Deamidation
SLSPVKKKK	9	Q63425|PRAX_RAT	0
PGPGFSSR	8	Q6IMF1|K2C80_RAT	0
RLAFIAHPK	9	P25886|RL29_RAT	0
ALPSVPAGMSGTLK	14	D4A0X3|K1107_RAT	Oxidation
TLIKQFKDKK	10	Q4V887|S39A6_RAT	0
TLLPSLREK	9	Q68FW6|PPR36_RAT	0
PSALPSTYR	9	O08653|TEP1_RAT	0
AGIRVIMI	8	P11507|AT2A2_RAT	0
AGGHKLGLGLEFQA	14	Q9Z2L0|VDAC1_RAT	0
YIIISFLIVV	10	P15389|SCN5A_RAT	0
PQKPPRP	7	Q6AYU3|DNJB6_RAT	0
ALVKKLKKK	9	Q9R1V3|SMAD5_RAT:P97588|SMAD1_RAT	0
PLTSLIPSR	9	Q06646|AT5G2_RAT	0
GLPMRNGNR	9	P23897|GUC2C_RAT	Oxidation
LADEMGLGK	9	Q8K1P7|SMCA4_RAT:D3Z9Z9|SMRCD_RAT:D3ZD32|CHD5_RAT:D3ZA12|CHD6_RAT	0
RLPWAVAGR	9	Q6AY30|SCPDL_RAT	0
AISKVLEKHRGK	12	D3ZEF4|CUL7_RAT	0
GLIAARRTGR	10	P62919|RL8_RAT	0
ISLPPVLKAKK	11	Q561R7|TF2H3_RAT	0
VLLGSLFSRK	10	P53563|B2CL1_RAT	0
SIARVLTVINQTQKENLRKFYKGKKYKPLDLRPKKT	36	P17078|RL35_RAT	0
PKPPEKGK	8	Q63406|MCF2L_RAT	0
KLLKEFRRK	9	Q63505|TF3C1_RAT	0
LVKPKIVKK	9	P62912|RL32_RAT	0
RLFDVYRTK	9	Q02356|AMPD2_RAT	0
LGTASSNPHMDPR	13	Q8CF97|VCIP1_RAT	0
AYGFRDPGPQ	10	P10354|CMGA_RAT	0
SPPQLMF	7	Q62925|M3K1_RAT	0
NLAKQSITR	9	P02683|NSG1_RAT	0
VPLPQKQK	8	Q6J1Y9|UBP19_RAT	0
RMITIDGKQIK	11	P05712|RAB2A_RAT	Oxidation
TIFFVLRKK	9	D4ADY9|ELOV7_RAT	0
KLIDPKRAK	9	Q3SWU3|HNRDL_RAT	0
YPQQQGLSTSY	11	Q5I2P1|TBX5_RAT	0
PAKPGPPAK	9	P41777|NOLC1_RAT	0
VAPAPARPSG	10	Q66H80|COPD_RAT	0
FVTPLTSMVVTKPEDN	16	Q63416|ITIH3_RAT	Oxidation
SLILPRSAR	9	Q6PEB9|CC127_RAT	0
EVQVGGRSV	9	Q62780|DDX46_RAT	0
RLLKEHQAK	9	D3ZKU7|BL1S1_RAT	0
FVVGVGMTK	9	P11915|NLTP_RAT	Oxidation
SVIFVATGEGKAAVLK	16	P85971|6PGL_RAT	0
GLLGPNGAGK	10	Q8CF82|ABCA5_RAT	0
DPQVAQLELGGGPGAGDLQ	19	P01323|INS2_RAT	0
AVTFGYDETTGV	12	Q9R1K2|TEN2_RAT	0
FMPKKSIKK	9	P49793|NUP98_RAT	Oxidation
PPPPRGR	7	Q6MG07|PRR3_RAT	0
DSNHTKK	7	P97685|NFASC_RAT	0
DLTKHFTSK	9	Q499R0|Z518A_RAT	0
VEDPQVPQ	8	P01322|INS1_RAT	0
QVPTGPAAPPAGP	13	O09139|E2F1_RAT	0
SLPTEKFAVRK	11	D3ZC96|TT39B_RAT	0
QVPPPGFTSK	10	A0A0G2K2P5|ZO1_RAT	0
LSPEARTR	8	Q6AXZ5|ZMY10_RAT	0
SIVAPGSSLR	10	O70260|PIAS3_RAT	0
QRVLHKLT	8	Q66H85|ANKZ1_RAT	Deamidation
ILDPEKIKKK	10	Q9JKA9|HCN2_RAT	0
NLINGRYKGK	10	Q6AYJ1|RECQ1_RAT	0
PNSLKRS	7	Q6AYP2|MFA3L_RAT	0
RLPQRINER	9	Q3KRC5|DUS3L_RAT	0
RIAKLPKNK	9	P20417|PTN1_RAT	0
GLIKDIKRK	9	Q9JI66|S4A4_RAT	0
TVLKAGGTK	9	P09483|ACHA4_RAT	0
SLPLNTVGSVM	11	P52303|AP1B1_RAT	0
PLSGRHR	7	P56571|ES1_RAT	0
GPLGPPGLPGLKG	13	P20909|COBA1_RAT	0
KLPVGQALPK	10	P25304|AGRIN_RAT	0
YLLQNSVKQ	9	P61980|HNRPK_RAT	Deamidation
PATGNKKT	8	Q5XI78|ODO1_RAT	0
SYPGFQAPQG	10	O35314|SCG1_RAT	0
APPLRPPG	8	Q5PQQ2|WBP11_RAT	0
PANQMVK	7	Q6P9V9|TBA1B_RAT:Q6AYZ1|TBA1C_RAT:P68370|TBA1A_RAT	Oxidation
PGKKEFR	7	P20717|PADI2_RAT	0
KTKRRLVLGLR	11	Q9QX72|SEBP2_RAT	0
SAPVPRGR	8	D3ZA12|CHD6_RAT	0
KPRPIGK	7	Q4TU93|MRC2_RAT	0
SGSDDGSVIVCHGMVYNDLLQNPLLVPVKVLKG	33	Q562C2|BOP1_RAT	Cysteinylation; Oxidation ; Deamidation
LPFPQTK	7	Q71LX6|XIRP2_RAT	0
KPLDVAFMKAIHNK	14	Q91Y81|SEPT2_RAT	Deamidation
SLVKKLKKK	9	O54835|SMAD9_RAT	0
QIIGEISKK	9	Q6AYB3|ISY1_RAT	0
GPSPGAMLGP	10	Q8K1P7|SMCA4_RAT	0
PQIELVGPR	9	Q63425|PRAX_RAT	0
LTPTKEKLK	9	Q68FX6|CABS1_RAT	0
RILGSISLK	9	Q9JJK4|PEX3_RAT	0
QILKPSEKK	9	P62142|PP1B_RAT	0
IPPQPTGR	8	Q8K1P7|SMCA4_RAT	0
INVKKASHED	10	O08774|RGS12_RAT	0
SLPRVSEAAK	10	Q9Z2M4|DECR2_RAT	0
VSSPAFTNK	9	Q9ESV1|LUZP1_RAT	0
KMPKPRLK	8	Q9EPJ0|NUCKS_RAT	Oxidation
PDQVKRH	7	0	0
TLPLWIGK	8	P0C606|SGF29_RAT	0
VPPTISVPK	9	P85171|MDGA1_RAT	0
PIFILRTTVKA	11	P35407|CXCR2_RAT	0
LLKSQKVTK	9	Q9Z325|DPM2_RAT	0
GAVAVLSSAEK	11	Q62910|SYNJ1_RAT	0
LGRGAFGK	8	P53767|VGFR1_RAT	0
PLVREGTSR	9	Q4QQW1|REEP4_RAT	0
GYPSSPATTTSGTALRLPTLQHEDDDEEEDEDDDDLSQGYDSSERDFSLIDDPMMPA	57	0	Deamidation ; Oxidation
SLSSFFRGR	9	Q5PQN6|SPE39_RAT	0
SIGTPLDPK	9	A6N6J5|WDR35_RAT	0
TLLVHRKGSTR	11	Q6AYT3|RTCB_RAT	0
GIIKELLPK	9	Q5HZX7|LDAH_RAT	0
QKNGGGAYLV	10	P31662|S6A17_RAT	Deamidation
AGPYELGEK	9	F1LVW7|DIAP3_RAT	0
IGISNPLHRLKLRLA	15	Q91Z79|LIPA3_RAT	0
PLFRVPITAVI	11	Q64560|TPP2_RAT	0
LPPRHLH	7	P0DSP1|SORL_RAT	0
TLPLPMKK	8	Q9R085|UBP15_RAT	Oxidation
PAVNGATGH	9	P53563|B2CL1_RAT	0
VEDPQVPQLE	10	P01322|INS1_RAT	0
VPSGLEFLVQIDQILIHQKAER	22	Q6QBQ4|PLS3_RAT	0
PHSAVPSEAEAVLRPL	16	Q99P39|NFS1_RAT	0
VAYWRQAGLSYIRFSQICAKAVRDALKTEFKANAEKTSGTSIKTVKIKKE	50	P29418|ATP5E_RAT	0
GLPGAGKTTWVTK	13	Q6IMY8|HNRPU_RAT	0
MDQLAKELTAE	11	P10354|CMGA_RAT	Oxidation
AIFLTKKFSHR	11	Q64240|AMBP_RAT	0
SIINPKNPKEAPK	13	O88658|KIF1B_RAT	0
VIFVATGEGKAAVLK	15	P85971|6PGL_RAT	0
YLPVPLPQKQK	11	Q6J1Y9|UBP19_RAT	0
LGGGPEAGDLQT	12	P01322|INS1_RAT	0
FLTKKFSHR	9	Q64240|AMBP_RAT	0
IPAGSLKNEDTPNR	14	P10362|SCG2_RAT	0
DIPKVSWTK	9	B2RYG1|FA32A_RAT	0
EVEDPQVAQLE	11	P01323|INS2_RAT	0
GLVGVYNGK	9	Q99ML5|PCYOX_RAT	0
PLYAIPKTKR	10	Q66H78|PXYP1_RAT	0
SMIRVGTNY	9	Q5FWT8|RCOR2_RAT	Oxidation
SLFGPRPLQK	10	Q5U2R6|P33MX_RAT	0
RLSPSPTSQR	10	P48679|LMNA_RAT	0
APPEPVPPPRAAPAPTHV	18	P20156|VGF_RAT	0
VAEDPNRESLDF	12	P12969|IAPP_RAT	0
TIVDTGIGMTK	11	P82995|HS90A_RAT	Oxidation
TLVDTGIGMTK	11	P34058|HS90B_RAT	Oxidation
GLPSPEWNKRQK	12	Q5M934|TRUB1_RAT	0
LPAKAIGH	8	P04646|RL35A_RAT	0
SIAAQGELVRSLK	13	Q6P7B0|SYWC_RAT	0
PLTKAEEKALK	11	Q66HA2|CR3L1_RAT	0
GVSGYPTLK	9	P11598|PDIA3_RAT	0
ALVKPQAKK	9	Q3T1I5|SRBP2_RAT	0
GYEPPVQESV	10	P49242|RS3A_RAT	0
LGGGPGAGDLQTL	13	P01323|INS2_RAT	0
RIYGHWVKK	9	P13286|PHKG1_RAT	0
RLYGHWVKK	9	P31325|PHKG2_RAT	0
SLPKPPEKGKGWS	13	Q63406|MCF2L_RAT	0
LLLLSPLLLGAPH	13	Q6AYE5|OAF_RAT	0
KISPPRSLR	9	O88658|KIF1B_RAT	0
PIAAIVDEK	9	P63088|PP1G_RAT:P62142|PP1B_RAT	0
PLPDYKDPR	9	O08679|MARK2_RAT	0
LELGGGPGAGDL	12	P01323|INS2_RAT	0
GGGPEAGDLQT	11	P01322|INS1_RAT	0
GISVNTGPK	9	Q63737|PHLP_RAT	0
PFSEDVNWG	9	O35314|SCG1_RAT	0
TMPPVGTDL	9	D3ZHV2|MACF1_RAT	Oxidation
DPNRESLDF	9	P12969|IAPP_RAT	0
ALPSSIFGPK	10	D3ZUI5|COBL_RAT	0
LGGGPEAGDLQTL	13	P01322|INS1_RAT	0
ALVKPQAVK	9	P25886|RL29_RAT	0
TLAVNIIAK	9	P09057|DCOR_RAT:Q63764|AZIN1_RAT	0
TLLQKLRAK	9	O70260|PIAS3_RAT	0
VLYENPNLK	9	P38650|DYHC1_RAT	0
LEGEDDPDRSMKLS	14	P10354|CMGA_RAT	Oxidation
KIIQVGNRIK	10	Q5U2Y1|GTF2I_RAT	0
RLVKDMKIK	9	P27952|RS2_RAT	Oxidation
NLPELASAR	9	P30839|AL3A2_RAT	0
ALPSSESFTTR	11	Q9WUI9|NCOA2_RAT	0
RLPPPPDQL	9	Q66HA5|C2D1A_RAT	0
YENEVALRQ	9	Q6IFW6|K1C10_RAT	0
SVVSSVTTK	9	P51577|P2RX4_RAT	0
SSIRSFK	7	P07153|RPN1_RAT	0
AENEFVTIK	9	Q6IMF3|K2C1_RAT	0
AENEFVTLK	9	0	0
PLVPRILIH	9	P63156|BARH1_RAT	0
EEQLQQIR	8	Q6IFW6|K1C10_RAT	0
EEQLQQLR	8	Q6IFW5|K1C12_RAT	0
ELYFQKTKK	9	Q5XI41|TRAM1_RAT	0
VLPDDFPRYPV	11	P01346|IGF2_RAT	0
GLPPSWYK	8	Q6PCT5|PQBP1_RAT	0
TLPDTVLSH	9	Q9Z2L9|NDRG4_RAT	0
DLAKITNEK	9	P49793|NUP98_RAT	0
PLPTPASTSPTK	12	Q63406|MCF2L_RAT	0
PLADAHLTK	9	P55770|NH2L1_RAT	0
PIFGLMQEK	9	Q9Z330|DNMT1_RAT	Oxidation
GPEAGDLQTL	10	P01322|INS1_RAT	0
KIADMGHLK	9	P04961|PCNA_RAT	Oxidation
EVEDPQVAQLELGGGPGAGDLQ	22	P01323|INS2_RAT	0
IMPVQKQTR	9	P27952|RS2_RAT	Oxidation
VAEDPNRESLDFL	13	P12969|IAPP_RAT	0
AEDPNRESLDFL	12	P12969|IAPP_RAT	0
NLVDYIKGK	9	Q62991|SCFD1_RAT	0
DPQVAQLELGGGPGAGDLQT	20	P01323|INS2_RAT	0
TPVDKLPQL	9	P62916|TF2B_RAT	0
NVAEDPNRESLDF	13	P12969|IAPP_RAT	0
DLAFGLTNR	9	P24483|ADX_RAT	0
QIPHGATVK	9	O08654|CP070_RAT	0
GLPEGVPFRR	10	Q5U2Y1|GTF2I_RAT	0
FVPKPGSLK	9	P52591|PO121_RAT	0
SIPVFWSQR	9	Q9ES21|SAC1_RAT	0
NLFQQISVK	9	O08662|PI4KA_RAT	0
TLPQLRNVGGVR	12	Q2TL32|UBR4_RAT	0
VISPPLGLGK	10	P54282|CAC1A_RAT	0
VLPAPPFTAR	10	P82450|SIAE_RAT	0
PAMSKVR	7	Q6P689|WLS_RAT	Oxidation
SLPKKFQIRK	10	Q5XIT0|CDKL2_RAT	0
KKAAGAGKVTKSAQKAQKAK	20	P62630|EF1A1_RAT	0
RLASPRAASPR	11	Q5XIN6|LETM1_RAT	0
TWQLNGEDL	9	P15978|HA11_RAT:P16391|HA12_RAT	0
GLIYIDPSNLR	11	Q62671|UBR5_RAT	0
QIVGPPRKK	9	O35987|NSF1C_RAT	0
SIHAGIRYK	9	P50430|ARSB_RAT	0
PEKVLNK	7	Q9JKB5|ARI4B_RAT	0
ALAPLPTAR	9	Q5XIA9|KLD8B_RAT	0
SLVSLFGNR	9	Q9R063|PRDX5_RAT	0
SLVSPASQR	9	P53669|LIMK1_RAT	0
HLVEALYL	8	P01322|INS1_RAT:P01323|INS2_RAT	0
PGPLSKQGS	9	O08629|TIF1B_RAT	0
SLSSGPLTQK	10	Q920K5|BAALC_RAT	0
DLPQGSGNLK	10	Q9EQL9|SHRPN_RAT	0
SLSGWILSK	9	P35565|CALX_RAT	0
TEELNREVATN	11	Q6IFU8|K1C17_RAT:Q6IFU7|K1C42_RAT:Q6IFV1|K1C14_RAT	0
QLIKDYREK	9	P68255|1433T_RAT	0
VLLKSQKVTK	10	Q9Z325|DPM2_RAT	0
LSLLVTKLS	9	Q63132|ROS1_RAT	0
KIFNLYPRK	9	Q62950|DPYL1_RAT	0
PLSIIPDYRTK	11	Q4G017|NISCH_RAT	0
PKVSWTK	7	B2RYG1|FA32A_RAT	0
LGAGVPPPPPP	11	F1LVW7|DIAP3_RAT	0
LRVDPVNFK	9	P01946|HBA_RAT	0
VEDPQVPQLEL	11	P01322|INS1_RAT	0
QPSRRFF	7	O88658|KIF1B_RAT	0
AQEEADAEERRLQ	13	P20156|VGF_RAT	0
PVTPPRGMITK	11	P63088|PP1G_RAT	Oxidation
PEGVPFRR	8	Q5U2Y1|GTF2I_RAT	0
SLAKEVARK	9	Q7TS56|CBR4_RAT	0
PNQVYRK	7	Q9WVC0|SEPT7_RAT	0
INKTLKRIGP	10	Q9ESC1|AGRL4_RAT	0
AETSTPLRL	9	Q9QXU9|PCS1N_RAT	0
GGGSSYGGGF	10	Q6IMF3|K2C1_RAT	0
GLSIPVPRGR	10	Q9JIX5|CHD8_RAT	0
PSEDAYVGNAD	11	Q8VIP2|MLXPL_RAT	0
SVIGVFITK	9	Q9EPQ0|NCKX3_RAT	0
SLALPLSTK	9	Q7TPK1|UHRF1_RAT	0
LIPQLKKKY	9	P22734|COMT_RAT	Deamidation
AEDPNRESLDF	11	P12969|IAPP_RAT	0
VEDPQVPQL	9	P01322|INS1_RAT	0
FFTVPPVF	8	Q62976|KCMA1_RAT	0
PLPGATPAK	9	Q9QZI7|TSAP1_RAT	0
TMIPVLTSK	9	Q64566|AT2C1_RAT	Oxidation
VLIGAQGVGRR	11	D3ZAA9|MPP2_RAT	0
NEDLKTWTAADF	12	P16391|HA12_RAT	0
GLPSTASGR	9	Q06486|KC1D_RAT	0
PRSLDATGASIL	12	Q99MZ4|GGT7_RAT	0
GGGPEAGDLQTL	12	P01322|INS1_RAT	0
PPLTSFR	7	Q62671|UBR5_RAT	0
KGPPVPPLP	9	O08838|AMPH_RAT	0
LPGPLQDMFK	10	P84087|CPLX2_RAT:P63041|CPLX1_RAT	Oxidation
SLALGRRTK	9	Q9JIR1|RIMB2_RAT	0
GLPEGVPFR	9	Q5U2Y1|GTF2I_RAT	0
RIGRAGTVR	9	P24050|RS5_RAT	0
KYEELQIT	8	Q6IMF3|K2C1_RAT	0
AMFSPPVNSGK	11	P51514|HTF4_RAT	Oxidation
PLVAGTVNR	9	Q3KRD8|IF6_RAT	0
ALPPPPPPP	9	Q4FZZ1|PXK_RAT	0
LPLAQGIK	8	Q64057|AL7A1_RAT	0
GHLDSKPSS	9	O08679|MARK2_RAT	0
SGGGGGGGSEAMRRACLPTPPSNIFGGL	28	G3V7L5|PO4F2_RAT	Oxidation ; Cysteinylation; Deamidation
KLVFPGAQR	9	Q5PQR5|IMP4_RAT	0
GLPEKLMQK	9	Q4KLH4|PSPC1_RAT	Oxidation
ILPPVPVPK	9	P16310|GHR_RAT	0
RGFFYTPKS	9	P01322|INS1_RAT	0
NLPRGGSSY	9	O35094|TIM44_RAT	0
ILYPATTGR	9	O35244|PRDX6_RAT	0
PPIIPPPPP	9	O35876|SMN_RAT	0
IMIEPQSTR	9	Q8CHM7|HACL1_RAT	Oxidation
ERGFFYTPKS	10	P01322|INS1_RAT	0
GHLRATPV	8	P12969|IAPP_RAT	0
AWPATDKTKR	10	P63278|AMELX_RAT	0
RVAPEEHPVL	10	P60711|ACTB_RAT:P63259|ACTG_RAT	0
GLPTELKTK	9	Q5FVM3|RETR1_RAT	0
VETLRKK	7	A0A096MJY4|MEF2C_RAT	0
LDIQSVEAKK	10	P0C0A9|SVIP_RAT	0
PKPHGIR	7	P29994|ITPR1_RAT	0
SLPSYFRSR	9	P97839|DLGP4_RAT	0
DEIDAIGGARF	11	Q63347|PRS7_RAT	0
DLCRILKLPL	10	Q4V8D6|BRF2_RAT	0
LNENQVRT	8	P62716|PP2AB_RAT	0
LLPKKTESHHK	11	Q4FZT6|H2A3_RAT	0
IPAGSLKNEDTPNRQ	15	P10362|SCG2_RAT	0
ALPGRWGGR	9	Q6QI89|MO4L2_RAT	0
LLPVPLSGR	9	Q4V7C4|CCD71_RAT	0
ILAKRINVR	9	P20280|RL21_RAT	0
NLIYVAGGLTK	11	Q56A24|KLH24_RAT	0
IIIGDMGVGK	10	P61107|RAB14_RAT	Oxidation
LEVQVPED	8	Q6AY79|HGH1_RAT	0
RLLVGQPL	8	B2GUY1|PLK4_RAT	Deamidation
ERGFFYTP	8	P01322|INS1_RAT:P01323|INS2_RAT	0
EFSLPGSTK	9	Q9WUJ3|MYOME_RAT	0
TLPLPMKKER	10	Q9R085|UBP15_RAT	Oxidation
VEDPQVAQL	9	P01323|INS2_RAT	0
HDKITAF	7	Q9ESR9|ABCA2_RAT	0
DIPELPSPK	9	Q9Z330|DNMT1_RAT	0
SLPLPLPPK	9	Q9Z1L0|PK3CB_RAT	0
WISGPATSK	9	Q9QYJ6|PDE10_RAT	0
PAKPLPR	7	P09875|UD2B1_RAT	0
VEDPQVAQLE	10	P01323|INS2_RAT	0
AAAALSKTK	9	Q2KN99|CYTSA_RAT	0
TYKQSTITNQK	11	D3ZJP6|MYO10_RAT	Deamidation
INGEVAILNST	11	P41516|TOP2A_RAT	0
PLTGISKPK	9	D3ZS28|RBL1_RAT	0
FDNTGRGK	8	Q32Q06|AP1M1_RAT	0
LPPPPKPP	8	P0C2C4|RM10_RAT	0
KLQPPKGY	8	D3ZWK4|LMBL1_RAT	0
CLVLTDFG	8	Q4G017|NISCH_RAT	0
LLPQLTSPR	9	P97536|CAND1_RAT	0
ILPKPTRK	8	P62083|RS7_RAT	0
IPLVIVSALTFICLVVLVGILI	22	Q62656|PTPRZ_RAT	0
PHYQKLK	7	P43244|MATR3_RAT	0
FLPGRSSQR	9	D3ZUI5|COBL_RAT	0
KLPSSVVKK	9	Q63187|ELOA1_RAT	0
QPVIDYI	7	Q9WVC0|SEPT7_RAT:Q0HA29|NMNA2_RAT	0
RLPPLPVTP	9	Q3MIE4|VAT1_RAT	0
SLSLFLGGR	9	Q3T1H2|NGRN_RAT	0
VAEDPNRESLD	11	P12969|IAPP_RAT	0
DMPIITSEK	9	Q5M954|SEN2_RAT	Oxidation
TNRIDILDS	9	0	0
VGPIKPAGPV	10	Q66HC1|TDRD3_RAT	0
PIPSDSTRRK	10	P13471|RS14_RAT	0
KKMQANNAKAV	11	P25886|RL29_RAT	0
ERGFFYTPMS	10	P01323|INS2_RAT	Oxidation
PLDSSTLPK	9	B4F7C4|TDRD5_RAT	0
ISLAVERAR	9	Q6MG48|PRC2A_RAT	0
PLFVEPRNK	9	Q5RJZ1|RTEL1_RAT	0
RAGPGADTG	9	Q62599|MTA1_RAT	0
TLIGKAIIK	9	Q91ZQ0|VMP1_RAT	0
TLIASVISTR	10	D3ZB51|TUTLB_RAT	0
VEDPQVPQLELGGGPEAGD	19	P01322|INS1_RAT	0
SVLNYFQPF	9	B0LPN4|RYR2_RAT	Deamidation
LVEALYL	7	P01322|INS1_RAT:P01323|INS2_RAT	0
PLVEYYRKR	9	P29410|KAD2_RAT	0
PVSFPKASF	9	Q07523|HAOX2_RAT	0
HELKMGY	7	F1LVW7|DIAP3_RAT	0
TSDGPVLGAVGS	12	Q9QYE7|ITAD_RAT	0
SLGITLIEM	9	O08815|SLK_RAT	0
TALAILLLQ	9	Q9EPI0|XYLT2_RAT	0
YAIPKTK	7	Q66H78|PXYP1_RAT	0
PLSRVKSLK	9	Q8K4K5|L2GL1_RAT	0
NLQKTLSEK	9	F1MA98|TPR_RAT	0
KVTFAPTYK	9	Q62910|SYNJ1_RAT	0
HSVITVTI	8	Q9JHE5|S38A2_RAT	0
GLPSTLFTPR	10	Q4KSH7|MP2K7_RAT	0
MTGLVDEAIDT	11	P85972|VINC_RAT	Oxidation
GGPEAGDLQT	10	P01322|INS1_RAT	0
KGIHVFKK	8	Q62796|RBP1_RAT	0
NLMAASAGVAP	11	O70132|FEV_RAT	0
KKGNKKKPAP	10	Q6TRW4|PDS5B_RAT	0
KLQAAIHRVTL	11	Q5BJP6|RRF2M_RAT	0
GHRGRGGF	8	Q6IMY8|HNRPU_RAT	0
RISSPLFNTK	10	P56558|OGT1_RAT	0
LPFDRVLLN	9	Q5FVH0|C1QT5_RAT	0
GLPSFYRSY	9	Q4FZZ1|PXK_RAT	0
IIPPPPPPP	9	Q9ES67|ARHGB_RAT	0
LLPPPPPPP	9	0	0
PQVAQLELGGGPGAGDLQ	18	P01323|INS2_RAT	0

## Sheet: IL-1b_Rep1
Peptide	Length	Accession	PTM		Peptide Length	Frequency	%age
IQKTPQIQVYSRHPPEN	17	P07151|B2MG_RAT	0		8	79	6.48072
HLLLASSKRVK	11	A5HK05|APBP2_RAT	0		9	670	54.9631
VPSGLEFLVQIDQILIHQKAER	22	Q6QBQ4|PLS3_RAT	0		10	209	17.1452
GLWYAKKQTQK	11	D4A2Z8|DHX36_RAT	0		11	161	13.2075
PQVPQLELGGGPEAGDLQ	18	P01322|INS1_RAT	0		12	54	4.42986
EVPTAASSSHFYSGYK	16	P10354|CMGA_RAT	0		13	27	2.21493
KDIVTVANAVFVRNG	15	P07092|GDN_RAT	0		14	11	0.902379
YIISVKGIKGR	11	P62832|RL23_RAT	0		15	8	0.656276
IFVKTLTGK	9	P62982|RS27A_RAT:P62986|RL40_RAT:Q63429|UBC_RAT:P0CG51|UBB_RAT	0			1219
PQVPQLELGGGPEAGDL	17	P01322|INS1_RAT	0
DPQVAQLELGGGPGAGD	17	P01323|INS2_RAT	0		Total	1363
PQVAQLELGGGPGAGDLQ	18	P01323|INS2_RAT	0
RLPVEPHIGK	10	D4A2Z8|DHX36_RAT	0			89.4351
ALPYIRDVAKRVK	13	P32362|DCUP_RAT	0
MLIKVKTLTGK	11	Q71UE8|NEDD8_RAT	Oxidation
REVEDPQVAQLELGGGPGAGDLQ	23	P01323|INS2_RAT	0
GRDLIGIAKTGSGK	14	Q62780|DDX46_RAT	0
PLPGAQPPSILKK	13	Q5PQQ2|WBP11_RAT	0
IPAGSLKNEDTPNR	14	P10362|SCG2_RAT	0
PLAAPPLPK	9	O08876|KLF10_RAT	0
PLPVALQTRLAK	12	Q6PCT5|PQBP1_RAT	0
SLPKPPEKGKGWSK	14	Q63406|MCF2L_RAT	0
SLLALYKGK	9	P62268|RS23_RAT	0
TLFKSKISRK	10	Q9QZR6|SEPT9_RAT	0
SLMPVKKIGHR	11	D3ZSI8|PI51A_RAT	Oxidation
PQVPQLELGGGPEAGD	16	P01322|INS1_RAT	0
VLLGETGKEKLPRYYK	16	P62282|RS11_RAT	0
RIFAPNHVVAK	11	P62718|RL18A_RAT	0
PLAALVTYK	9	O89042|DPOLA_RAT	0
PLSKPVPATK	10	F1M4A4|KIF1A_RAT	0
KGPPVPPPP	9	O08839|BIN1_RAT	0
ALNAHVSKK	9	P41516|TOP2A_RAT	0
LGGGPEAGDLQTLA	14	P01322|INS1_RAT	0
AGGHKLGLGLEFQA	14	Q9Z2L0|VDAC1_RAT	0
SLSALYARR	9	P55062|BI1_RAT	0
AIFLTKKFSHR	11	Q64240|AMBP_RAT	0
FVATAVTYK	9	B2RZD2|T126B_RAT	0
ALPQVKEAHRK	11	Q8VIL3|ZWINT_RAT	0
TVFDAKRLIGR	11	P06761|BIP_RAT	0
PLPPLPEYGGKVR	13	P19511|AT5F1_RAT	0
VLWEPKPAQAFVK	13	P01322|INS1_RAT	0
IQKTPQIQVY	10	P07151|B2MG_RAT	0
PQVAQLELGGGPGAGDL	17	P01323|INS2_RAT	0
PATHIRGK	8	Q62599|MTA1_RAT	0
QIFVKTLTGK	10	P62982|RS27A_RAT:P62986|RL40_RAT:Q63429|UBC_RAT:P0CG51|UBB_RAT	0
SLPWQGLKAATK	12	P97633|KC1A_RAT:Q06486|KC1D_RAT	0
NVPDPKDVQQK	11	Q6AY05|TM175_RAT	0
LLPPLPPVTS	10	Q5U367|PLOD3_RAT	0
RAYGFRDPGP	10	P10354|CMGA_RAT	0
DGGLSIPHSTK	11	P09895|RL5_RAT	0
SLIGSKTQIPTQR	13	P18420|PSA1_RAT	0
RVFVVGVGMTK	11	P11915|NLTP_RAT	Oxidation
TMIIAIPTGVK	11	P05503|COX1_RAT	Oxidation
VLEYLNQEQAEQGREHLA	18	P10362|SCG2_RAT	0
SVFQTTDTKSK	11	Q5RJZ6|SCOC_RAT	0
PMIDNPNYK	9	P35565|CALX_RAT	Oxidation
PLPVALQTRLA	11	Q6PCT5|PQBP1_RAT	0
IQKTPQIQVYSRHPPE	16	P07151|B2MG_RAT	0
TLEKIFLQK	9	Q6MGA9|BRD2_RAT	0
NLPAKAIGH	9	P04646|RL35A_RAT	0
TLLKHIANR	9	Q6MG08|ABCF1_RAT	0
AVDGGLSIPHSTK	13	P09895|RL5_RAT	0
PLPGAQPPSILK	12	Q5PQQ2|WBP11_RAT	0
NLPNQVHRKSVK	12	Q91Y81|SEPT2_RAT	0
ELSAERPLNEQIAEAEADKI	20	P47868|SCG3_RAT	0
PPAENSSAPEAEQGGAE	17	P62961|YBOX1_RAT	0
PLSKELRQK	9	P12749|RL26_RAT	0
ALPPAFSTR	9	Q66X93|SND1_RAT	0
GAVDGGLSIPHSTK	14	P09895|RL5_RAT	0
IPAGSLKNEDTPNRQ	15	P10362|SCG2_RAT	0
TNAENEFVTIK	11	Q6IMF3|K2C1_RAT	0
SIFSPEGKFKTK	12	O70277|TRIM3_RAT	0
PLSDARKLTFR	11	P30427|PLEC_RAT	0
SIFSKFTSK	9	O08679|MARK2_RAT	0
AIFKVLNEK	9	Q9QZ86|NOP58_RAT	0
PIFKLKESTVR	11	Q5U211|SNX3_RAT	0
DLPKVSTQPRLK	12	Q68FR7|LTV1_RAT	0
ERPVFTNHFLVE	12	P28841|NEC2_RAT	0
YLSQPRLTYK	10	P62815|VATB2_RAT	0
IVALILSTK	9	P63081|VATL_RAT	0
TIVDPFSSK	9	P97690|SMC3_RAT	0
KIVNGKKITTK	11	Q6AYU3|DNJB6_RAT	0
SVPHSIINGYK	11	P19945|RLA0_RAT	0
SLPWQGLKAATKK	13	P97633|KC1A_RAT	0
TLPRPEPRVSGK	12	O54880|RPH3L_RAT	0
RLPGTAGTQPR	11	Q3B7D0|HEM6_RAT	0
SVFEVDGKKNK	11	Q810T5|KAT7_RAT	0
TLVRILSHGGFR	12	Q7TP98|ILF2_RAT	0
PLFANPTSK	9	Q4V9H5|P20L1_RAT	0
SIIKKVIAH	9	Q5XI83|VP35L_RAT	0
AIIPSKNLRNK	11	P04644|RS17_RAT	0
KIIGAGKPWHK	11	Q62908|CSRP2_RAT	0
ALIKIDVNKTR	11	Q6AYE3|TAD2A_RAT	0
FLMKIYDQVRSGK	13	P07872|ACOX1_RAT	Oxidation
GLVNPANVTFK	11	P70470|LYPA1_RAT	0
SVFVVGSGGFGGK	13	P97852|DHB4_RAT	0
MDQLAKELTAE	11	P10354|CMGA_RAT	Oxidation
PQVKEAHRK	9	Q8VIL3|ZWINT_RAT	0
HLPSPVTAQK	10	P05197|EF2_RAT	0
DMVKFGGTGR	10	Q9Z330|DNMT1_RAT	Oxidation
TIFFVLRKK	9	D4A612|ELOV2_RAT:D4ADY9|ELOV7_RAT	0
ALSKAFKVK	9	Q63617|HYOU1_RAT	0
GHDPVHESPVDTA	13	O35314|SCG1_RAT	0
SVFEAFGKIK	10	Q9WV25|PUF60_RAT	0
PLADAHLTK	9	P55770|NH2L1_RAT	0
VLLDPGKYKAK	11	Q63028|ADDA_RAT	0
SIYPAPQVST	10	Q6P9V9|TBA1B_RAT:Q6AYZ1|TBA1C_RAT:P68370|TBA1A_RAT	0
NLMKDKYQSLK	11	Q3KR99|SPDLY_RAT	Oxidation
PLLKAVTHK	9	Q5PQS0|PKHM1_RAT	0
NVPEAFKGTKK	11	Q8R478|WBP2_RAT	0
DEGHDPVHESPVDT	14	O35314|SCG1_RAT	0
RMDQLAKELTAE	12	P10354|CMGA_RAT	Oxidation
SLLDPAQVQSGR	12	Q9Z272|GIT1_RAT	0
VLIKALEITK	10	Q5BK06|CCDB1_RAT	0
LLYDTQKVVKR	11	Q5XIA8|GHITM_RAT	0
RIHDPQLLTER	11	P15178|SYDC_RAT	0
SVIFVATGEGKAAVLK	16	P85971|6PGL_RAT	0
PLQDPKNLVLK	11	P49805|RGS9_RAT	0
NEPQKLKVLL	10	P97574|STC1_RAT	0
RLPSRPPLPGSGGSQSGAK	19	Q4FZT2|PPME1_RAT	0
HLPDPEIFRQR	11	Q7TNK3|ZNF24_RAT	0
QLVRVSKNYR	10	Q4QQS8|NUP85_RAT	0
SIPKPLLPVGNK	12	P70541|EI2BG_RAT	0
ATIKTKR	7	Q6P9V9|TBA1B_RAT:Q6AYZ1|TBA1C_RAT:P68370|TBA1A_RAT	0
SLPSSSPASSFR	12	Q6P7A9|LYAG_RAT	0
SRMDQLAKELTA	12	P10354|CMGA_RAT	Oxidation
SLFSRLFGK	9	P61751|ARF4_RAT	0
PISEETVKLLK	11	Q3B8Q1|DDX21_RAT	0
RLQGKPPTKK	10	Q3MIF2|LMBL2_RAT	0
HLAPPQPAK	9	Q8CH27|RCAN2_RAT	0
IQKTPQIQVYS	11	P07151|B2MG_RAT	0
PNQVHRK	7	Q91Y81|SEPT2_RAT:Q9JJM9|SEPT5_RAT	0
SLAEPRVSVR	10	P12785|FAS_RAT	0
FVKTLTGK	8	P62982|RS27A_RAT:P62986|RL40_RAT:Q63429|UBC_RAT:P0CG51|UBB_RAT	0
EILKWYLNK	9	Q925S8|YMEL1_RAT	0
SLLDPAQVQSGRR	13	Q9Z272|GIT1_RAT	0
YLPGPLQDMFKK	12	P63041|CPLX1_RAT:P84087|CPLX2_RAT	Oxidation
KLIMGIGHRVK	11	P16638|ACLY_RAT	Oxidation
KYLTKKYLK	9	P47198|RL22_RAT	0
FIAHPKLGK	9	P25886|RL29_RAT	0
AIPAAIASAK	10	Q5HZY0|UBXN4_RAT	0
SIIASNKKTGVFK	13	B0K012|CMKMT_RAT	0
ALPIPANKR	9	O08815|SLK_RAT	0
TLPFVATAVTYK	12	B2RZD2|T126B_RAT	0
GLPAATELPTLR	12	Q5U2Z0|ZN367_RAT	0
DLLKKFQTK	9	Q6AY96|T2FA_RAT	0
VLLKSQKVTKK	11	Q9Z325|DPM2_RAT	0
SIAMVVTSR	9	Q6GVH5|GGNB2_RAT	Oxidation
NLPANSTIKKK	11	Q62671|UBR5_RAT	0
DIVTVANAVFVRNG	14	P07092|GDN_RAT	0
TLINTLFKSK	10	Q9QZR6|SEPT9_RAT	0
TLPEPNSQGQR	11	Q5BJT2|UBL3_RAT	0
AISKYFSER	9	Q63798|PSME2_RAT	0
KLPGQPPASMGR	12	P50399|GDIB_RAT	Oxidation
GLPGPGFSSR	10	Q6IMF1|K2C80_RAT	0
YLSQPRLTY	9	P62815|VATB2_RAT	0
RIYIPLPSAK	10	Q6E0V2|KTNA1_RAT	0
PLYAIPKTK	9	Q66H78|PXYP1_RAT	0
QTLALEVARQ	10	P01323|INS2_RAT:P01322|INS1_RAT	0
PLVAPWKTY	9	Q924A5|S36A1_RAT	0
GLPEPLSQR	9	P15978|HA11_RAT	0
DIASHFSNK	9	Q9JKL8|ADNP_RAT	0
SGPPHPPPP	9	P15207|ANDR_RAT	0
ALPPLPGKI	9	Q75Q41|TOM22_RAT	0
FLPQKFPSLR	10	Q562C2|BOP1_RAT	0
SLIGKKGQQK	10	P0C0S7|H2AZ_RAT	0
IIAEVRAQY	9	Q10758|K2C8_RAT:Q6IG03|K2C73_RAT	0
ILAEVRAQY	9	Q6IG04|K2C72_RAT	0
VVFRDPYRFKK	11	P62919|RL8_RAT	0
RLPGAGQRHR	10	Q5RKI3|DPOLL_RAT	0
SIPEVGDARNK	11	A1A5S1|PRP6_RAT	0
GLLANPRVK	9	D4A2H2|SPTC1_RAT	0
GLPKYILPLK	10	O54880|RPH3L_RAT	0
SILAHIQKR	9	Q4G050|MKNK1_RAT	0
GIDHPGSLK	9	P31643|SC6A6_RAT	0
GLAKALQTK	9	P12785|FAS_RAT	0
HLPRSPPASHR	11	Q5RKI8|MITOS_RAT	0
YLMKILTER	9	P60711|ACTB_RAT:P63259|ACTG_RAT:P68035|ACTC_RAT:P63269|ACTH_RAT:P62738|ACTA_RAT:P68136|ACTS_RAT	0
PLPVALQTRLAKR	13	Q6PCT5|PQBP1_RAT	0
AIATIKTKR	9	Q6P9V9|TBA1B_RAT:Q6AYZ1|TBA1C_RAT:P68370|TBA1A_RAT	0
PLPPLPEYGGK	11	P19511|AT5F1_RAT	0
YLPGPLQDMFK	11	P63041|CPLX1_RAT:P84087|CPLX2_RAT	Oxidation
GISSIRSFK	9	P07153|RPN1_RAT	0
LQTLALEVARQ	11	P01323|INS2_RAT:P01322|INS1_RAT	0
VAYWRQAGLSYIRFSQICAKAVRDALKTEFKANAEKTSGTSIKTVKIKKE	50	P29418|ATP5E_RAT	0
TLIEHAHTK	9	P35559|IDE_RAT	0
PLPGYLPPTK	10	O70260|PIAS3_RAT	0
RLLSPVTGSK	10	P17046|LAMP2_RAT	0
TLIDTAGASRR	11	Q5M969|NANP_RAT	0
GIPEALTRKL	10	P16638|ACLY_RAT	0
PETEQVNGLF	10	P27653|C1TC_RAT	0
FLIGKVYKK	9	Q4V8A2|CDC27_RAT	0
SLPATHIRGK	10	Q62599|MTA1_RAT	0
LELGGGPEAGDLQT	14	P01322|INS1_RAT	0
PLPHHFGTVR	10	P86410|RLGPB_RAT	0
PKPPEKGKGWSK	12	Q63406|MCF2L_RAT	0
SLQNIFSKK	9	P0C6B1|S35E1_RAT	0
YGFRDPGP	8	P10354|CMGA_RAT	0
SLEDPQTHSNR	11	P34058|HS90B_RAT	0
SLPPVLKAK	9	Q561R7|TF2H3_RAT	0
NLPDPEVSRAK	11	Q5XIB5|CCD86_RAT	0
SVPVVLRVK	9	Q63186|EI2BD_RAT	0
GLPGAGKTTWVTK	13	Q6IMY8|HNRPU_RAT	0
YLTKKYLKK	9	P47198|RL22_RAT	0
PLPGPPGALHR	11	Q2YDU3|OTUD5_RAT	0
VLYFKLRPK	9	Q9JJW3|ATPMD_RAT	0
DLPKANFLFK	10	Q75Q40|TOM40_RAT	0
IQKTPQIQVYSRHPP	15	P07151|B2MG_RAT	0
YVSVPGSKK	9	Q5M7W1|TXNIP_RAT	0
NAENEFVTIK	10	Q6IMF3|K2C1_RAT	0
TIYDAKRFIGK	11	O35162|HSP13_RAT	0
KLPPICNGLPTQR	13	Q5XIK2|TMX2_RAT	Cysteinylation
PLINIQKLKAK	11	P24392|PEX2_RAT	0
FQQGIAPSGPAGELKFEPHT	20	Q9JI85|NUCB2_RAT	0
SILSHIHRR	9	Q5U2N4|MKNK2_RAT	0
DIVDIKGMGTVQK	13	P20280|RL21_RAT	Oxidation
FLPFKVVEK	9	P06761|BIP_RAT	0
PLADVKSEK	9	Q62733|LAP2_RAT	0
DLIGIAKTGSGK	12	Q62780|DDX46_RAT	0
NLFKGLFGK	9	P84079|ARF1_RAT	0
KILEYISHR	9	Q561R9|LACB2_RAT	0
PLPGIEKTGKVK	12	Q68G31|PBLD_RAT	0
TLSKIYLSY	9	O55166|VPS52_RAT	0
NIVKNISYK	9	P28077|PSB9_RAT	0
SVITIVKSK	9	Q76MX4|MAFG_RAT	0
ALYLVCGERGFFYTPK	16	P01322|INS1_RAT	Cysteinylation
RLLQQEERVK	10	Q66H99|NOL10_RAT	0
YLPKGVFKK	9	Q6AXQ8|MNS1_RAT	0
KLFDFVNAK	9	Q04931|SSRP1_RAT	0
TLAKVPPNHVGK	12	Q5FWT1|FA98A_RAT	0
FLTKKFSHR	9	Q64240|AMBP_RAT	0
PLPFPFPSK	9	Q66H58|INT14_RAT	0
TIFVPNTGK	9	Q9R1Z0|VDAC3_RAT	0
VLSLYASGR	9	P60711|ACTB_RAT:P63259|ACTG_RAT:P68035|ACTC_RAT:P63269|ACTH_RAT:P62738|ACTA_RAT:P68136|ACTS_RAT	0
TLLPPKKIIGK	11	Q4G017|NISCH_RAT	0
NLMEPPFQSQK	11	Q8K581|TXND9_RAT	Oxidation
ILSVALGHLR	10	P12969|IAPP_RAT	0
VQMEFLGSSETV	12	P12336|GTR2_RAT	Oxidation
TNVILSMDNN	10	Q6IG01|K2C1B_RAT	Oxidation
PISEPRPHTR	10	Q5XIJ6|BABA1_RAT	0
FISKFLRTK	9	Q63073|BTG1_RAT	0
DQLAKELTAE	10	P10354|CMGA_RAT	0
DIPKVSWTK	9	B2RYG1|FA32A_RAT	0
RLVSLPITKK	10	Q6P6G2|CF089_RAT	0
FIIDDKGILR	10	Q63716|PRDX1_RAT	0
KLPPLPVIEK	10	Q68SB1|STAU2_RAT	0
TLHLVLRLR	9	P62982|RS27A_RAT:P62986|RL40_RAT:Q63429|UBC_RAT:P0CG51|UBB_RAT	0
PLVDVVDPK	9	Q63009|ANM1_RAT	0
RLAKADGIVSK	11	P05765|RS21_RAT	0
YLISKYIRK	9	P49088|ASNS_RAT	0
ILGMAYGAK	9	P29419|ATP5I_RAT	Oxidation
KIPDWFLNRQK	11	P62271|RS18_RAT	0
LGPEVPPENV	10	Q9QXU9|PCS1N_RAT	0
TLVRILSHGGFRK	13	Q7TP98|ILF2_RAT	0
DMPYQPFSK	9	Q6AYK8|EIF3D_RAT	Oxidation
PIFEPLPSQY	10	F1LPQ2|ASCC3_RAT	0
EVEDPQVAQLE	11	P01323|INS2_RAT	0
VFDAKRLIGR	10	P06761|BIP_RAT	0
PLTKAEEKALK	11	Q66HA2|CR3L1_RAT	0
ALPFPSISK	9	Q5U2M8|MDC1_RAT	0
IIPPAAPLSGR	11	Q9JIH7|WNK1_RAT	0
DLINNLGTIAK	11	P82995|HS90A_RAT:P34058|HS90B_RAT	0
VLAYSFSRR	9	A5HK05|APBP2_RAT	0
EVPQPPRKK	9	Q6QI89|MO4L2_RAT	0
EIPFNSTNK	9	P06687|AT1A3_RAT:P06686|AT1A2_RAT:P06685|AT1A1_RAT:Q64541|AT1A4_RAT:P54708|AT12A_RAT:P09626|ATP4A_RAT	0
SLARAGKVR	9	P62864|RS30_RAT	0
ALPGAFKTR	9	Q62812|MYH9_RAT	0
GVPAPASRR	9	Q5M844|SYNE4_RAT	0
TLQPPASSR	9	P20156|VGF_RAT	0
TLPNQVHRK	9	Q9JJM9|SEPT5_RAT	0
PIFDYGNISGTR	12	O70511|ANK3_RAT	0
RTNEPQKLKVLL	12	P97574|STC1_RAT	0
RVFQPTFITK	10	Q5XIA8|GHITM_RAT	0
NEDLKTWTAADF	12	P16391|HA12_RAT	0
TLPNQVHRKSVK	12	Q9JJM9|SEPT5_RAT	0
TVAEPKEFK	9	Q62768|UN13A_RAT	0
KIYDQVRSGK	10	P07872|ACOX1_RAT	0
IISVTKTDK	9	P17708|DCAM_RAT	0
SIIGKGGQRIK	11	P61980|HNRPK_RAT	0
GIYGVLNRK	9	P05197|EF2_RAT	0
EIYRIVSQK	9	P62494|RB11A_RAT:O35509|RB11B_RAT	0
PGAFKTR	7	Q62812|MYH9_RAT	0
AVPKPTPVK	9	P41777|NOLC1_RAT	0
PANSTIKKK	9	Q62671|UBR5_RAT	0
TVVNPKYEGK	10	P49134|ITB1_RAT	0
FLIKRNKQTY	10	P17702|RL28_RAT	0
PQVAQLELGGGPGAGDLQT	19	P01323|INS2_RAT	0
PVPLPQKQK	9	Q6J1Y9|UBP19_RAT	0
LPQVKEAHRK	10	Q8VIL3|ZWINT_RAT	0
SLARQPLSR	9	Q9JHY8|DNLI1_RAT	0
DIPHALREK	9	Q641X8|EIF3E_RAT	0
KESTLHLVL	9	P62982|RS27A_RAT:P62986|RL40_RAT:Q63429|UBC_RAT:P0CG51|UBB_RAT	0
SLLQQQKTSR	10	Q10758|K2C8_RAT	0
NMIKYIKEK	9	E9PU28|IMDH2_RAT	Oxidation
RLPWAVAGR	9	Q6AY30|SCPDL_RAT	0
KIFKLGSEKKK	11	O08815|SLK_RAT	0
DLPLVIGSR	9	Q5M7W1|TXNIP_RAT	0
SLGLVLSYR	9	P52020|ERG1_RAT	0
YIFSHAQVTKK	11	P11497|ACACA_RAT	0
TIVDTGIGMTK	11	P82995|HS90A_RAT	Oxidation
TLVDTGIGMTK	11	P34058|HS90B_RAT	Oxidation
ILPLVTGSGR	10	Q568Z4|SPCS3_RAT	0
SLPRIQSQR	9	P38650|DYHC1_RAT	0
NLPPPPALK	9	Q62901|RERE_RAT	0
SLNVAKLLK	9	Q62825|EXOC3_RAT	0
ALPGLASFR	9	P36370|TAP1_RAT	0
TLLDLTKHFTSK	12	Q499R0|Z518A_RAT	0
AMAPRTLLL	9	P15978|HA11_RAT:P16391|HA12_RAT	Oxidation
SVSLPVRKK	9	Q63517|CENPI_RAT	0
SIIDVEGIVRK	11	P15178|SYDC_RAT	0
RVPKTGSAY	9	B5D5N9|CTR2_RAT	0
VLPVVFETEK	10	Q75Q41|TOM22_RAT	0
VFPKPFVEK	9	P0C644|VIP1_RAT	0
VLPKYERIMQK	11	Q09426|CGT_RAT	Oxidation
TLPKPVQK	8	Q68SB1|STAU2_RAT	0
HLPTEVTEK	9	P15205|MAP1B_RAT	0
NVAEDPNRESLD	12	P12969|IAPP_RAT	Deamidation
AISPPAVPK	9	O54888|RPA2_RAT	0
GVPPPPTVR	9	Q91V33|KHDR1_RAT	0
LLYGPPGTGK	10	P46462|TERA_RAT	0
ILYGPPGTGK	10	P62193|PRS4_RAT	0
GGGPEAGDLQTL	12	P01322|INS1_RAT	0
ILTGTKKLTNK	11	Q64559|BACH_RAT	0
EVEDPQVAQ	9	P01323|INS2_RAT	0
RIVEIYSRR	9	P22288|GCH1_RAT	0
TLVEVLTKR	9	Q63358|MYO9B_RAT	0
SLTALLKNR	9	Q9JJK4|PEX3_RAT	0
QVADVTTSR	9	P12785|FAS_RAT	0
TLYSDRYTTSR	11	Q6AYN2|SARAF_RAT	0
GAPTAGSFR	9	P28077|PSB9_RAT	0
GLLDPSIFHVK	11	Q5I0I8|NOC4L_RAT	0
PLSAPLPTGR	10	P0C5Y8|ALS2_RAT	0
GIPLLNTPK	9	Q5I0E8|KIF22_RAT	0
RLPLPGSRLK	10	Q5XI63|KIFC1_RAT	0
NLPNQVHRK	9	Q91Y81|SEPT2_RAT	0
VSPPVLSPK	9	Q6DKG0|NAA35_RAT	0
ILATLKGHTKK	11	Q9JMJ4|PRP19_RAT	0
YLLHVGAQK	9	Q9R050|SSBP3_RAT	0
VLPAPPFTAR	10	P82450|SIAE_RAT	0
DMPLWYLTK	9	P41516|TOP2A_RAT	Oxidation
YGFRDPGPQ	9	P10354|CMGA_RAT	0
RIPESLSKR	9	Q63185|E2AK1_RAT	0
AENEFVTIK	9	Q6IMF3|K2C1_RAT	0
AENEFVTLK	9	0	0
NLLRQLAQK	9	F1LNJ2|U520_RAT	0
ILLATLNKTGK	11	Q9WUC4|ATOX1_RAT	0
NMPWFKGWK	9	P62630|EF1A1_RAT:P62632|EF1A2_RAT	Oxidation
TVAMKISQK	9	P13601|AL1A7_RAT:P51647|AL1A1_RAT	Oxidation
VLNPVKSSK	9	P15205|MAP1B_RAT	0
NLVGKVIGK	9	Q5XI81|FXR1_RAT:Q80WE1|FMR1_RAT	0
SIPLPIRQK	9	Q761X5|UNC5C_RAT	0
PLPFPFPSKLY	11	Q66H58|INT14_RAT	0
EIITVSDGRGVK	12	P0C0A1|VPS25_RAT	0
QLPKGNWKRK	10	Q569C3|UBP1_RAT	0
LGGGPEAGDLQT	12	P01322|INS1_RAT	0
NLPNQVYRK	9	Q9WVC0|SEPT7_RAT	0
TIVKPQESGLR	11	Q9QZR6|SEPT9_RAT	0
ALLRLPYGP	9	P10362|SCG2_RAT	0
SIAMAARKK	9	Q62812|MYH9_RAT	Oxidation
PIPDLQQYY	9	P35559|IDE_RAT	0
RLIQGSILKK	10	P04961|PCNA_RAT	0
TLPFKPIKK	9	P41516|TOP2A_RAT	0
KIINTKKLSAR	11	P15791|KCC2D_RAT:P11275|KCC2A_RAT:P08413|KCC2B_RAT:P11730|KCC2G_RAT	0
TLSQFYINK	9	Q4G074|KBP_RAT	0
SVVSSVTTK	9	P51577|P2RX4_RAT	0
TNEPQKLKVLL	11	P97574|STC1_RAT	0
AEDPNRESLDF	11	P12969|IAPP_RAT	0
GFRDPGPQL	9	P10354|CMGA_RAT	0
VVVNPGRISTR	11	B4F769|SMAL1_RAT	0
AAEHGFGV	8	P28841|NEC2_RAT	0
YLGGPTSVR	9	Q6AXV4|SAM50_RAT	0
SILKIDDVVNTR	12	Q7TPB1|TCPD_RAT	0
DLIKTEGATLR	11	Q561R9|LACB2_RAT	0
GISSVIHPK	9	Q3B7D0|HEM6_RAT	0
TLPKIPYVK	9	P63079|GBRB3_RAT:P15431|GBRB1_RAT:P63138|GBRB2_RAT	0
ELAPYPKNK	9	Q6PCT5|PQBP1_RAT	0
GLPQVVQPGK	10	Q6AYR2|NDRG3_RAT	0
EIPTAIQSMK	10	Q6PDU7|ATP5L_RAT	Oxidation
GIPLHVLPK	9	Q68FR7|LTV1_RAT	0
LLPPPPGGK	9	P69682|NECP1_RAT	0
TIVSPDAGGAK	11	P60892|PRPS1_RAT	0
AIKKPLTQK	9	O54772|SMRD2_RAT	0
GLPENIPFR	9	Q5U2Y1|GTF2I_RAT	0
LGGGPEAGDLQTLAL	15	P01322|INS1_RAT	0
KLIGEYGLRNK	11	P29314|RS9_RAT	0
ILPAIFQKK	9	Q5FVN2|TM41B_RAT	0
SLIQRVQAK	9	Q9R080|GPSM1_RAT	0
PLVREVGRTK	10	P84092|AP2M1_RAT	0
GLIALLSTGSK	11	Q08013|SSRG_RAT	0
VLPPVLVPR	9	P97588|SMAD1_RAT:Q9R1V3|SMAD5_RAT:P84025|SMAD3_RAT:O54835|SMAD9_RAT:O70436|SMAD2_RAT	0
ALPTEKITKK	10	Q9Z2Q1|SC31A_RAT	0
DLIRGAKEKNLK	12	P60868|RS20_RAT	0
RLPQPSSGR	9	Q6PCU8|NDUV3_RAT	0
GLTKHMTIK	9	P30277|CCNB1_RAT	Oxidation
VLFDNTGRGK	10	Q32Q06|AP1M1_RAT	0
MIFKKNTRK	9	Q8VHQ7|SYTL4_RAT	Oxidation
TLAVNIIAK	9	P09057|DCOR_RAT:Q63764|AZIN1_RAT	0
GLVGVYNGK	9	Q99ML5|PCYOX_RAT	0
VIAELLSTK	9	Q63357|MYO1D_RAT	0
PLPDLKNVKSK	11	P15146|MTAP2_RAT	0
SILSYLRKK	9	P47245|NRDC_RAT	0
ALPSAPALK	9	P53565|CUX1_RAT	0
GVPYSISFK	9	Q5XIF5|DEGS1_RAT	0
IIPTAPLYK	9	Q6IRE4|TS101_RAT	0
LVYDPAKRISGK	12	P39951|CDK1_RAT	0
NLPPPPALR	9	P54258|ATN1_RAT	0
RIYIPLPTAK	10	Q5XIK7|KATL1_RAT	0
KLPGIAKKK	9	Q6RJR6|RTN3_RAT	0
RGPPVARAGA	10	P15473|IBP3_RAT	0
VIVMAATNR	9	P46462|TERA_RAT	Oxidation
NLYLVATSK	9	Q32Q06|AP1M1_RAT	0
IILDPEKIKKK	11	Q9JKA9|HCN2_RAT	0
PLADAHLTKK	10	P55770|NH2L1_RAT	0
RLLKELPRGR	10	Q9Z254|GIPC1_RAT	0
KLPEEVVKK	9	F1LNJ2|U520_RAT	0
PEALTRKL	8	P16638|ACLY_RAT	0
GIPEPAHAY	9	Q5U2U2|CRKL_RAT	0
ALPPAAPTGR	10	Q5EIC4|I2BPL_RAT	0
SLIGESQSGGK	11	Q5BJL5|SBNO1_RAT	0
YLIPPPTKTK	10	Q64560|TPP2_RAT	0
ALVGPNGSGK	10	P36370|TAP1_RAT	0
SILPAIFQK	9	Q5FVN2|TM41B_RAT	0
SLPDPGTSY	9	Q62627|PAWR_RAT	0
LPAIFQK	7	Q5FVN2|TM41B_RAT	0
SLQEKVSKK	9	Q6AYS6|SNX17_RAT	0
VEDPQVPQLEL	11	P01322|INS1_RAT	0
RLIHPKSGR	9	P29410|KAD2_RAT	0
ILINNAGISYR	11	Q5RJY4|DRS7B_RAT	0
PLPVALQTR	9	Q6PCT5|PQBP1_RAT	0
SILARATSR	9	Q5I0I8|NOC4L_RAT	0
RVSPIVSKK	9	F1M4A4|KIF1A_RAT	0
GIPYTINGK	9	Q9JMI1|AACS_RAT	0
DFPELQSPK	9	Q9QX72|SEBP2_RAT	0
ALYLVCGERGF	11	P01323|INS2_RAT:P01322|INS1_RAT	Cysteinylation
SISGPVSTSK	10	Q2KN99|CYTSA_RAT	0
RLADVFNQR	9	Q5PQL4|CLP1_RAT	0
PPAFSTR	7	Q66X93|SND1_RAT	0
TLAGRFLSK	9	Q99NI4|IPMK_RAT	0
AISKVLEKHRGK	12	D3ZEF4|CUL7_RAT	0
PLHVLPK	7	Q68FR7|LTV1_RAT	0
VVGPVGAGK	9	O88269|MRP6_RAT	0
GEGDSPSHI	9	P97574|STC1_RAT	0
FIFENVGFTK	10	Q08326|MSS4_RAT	0
YIISVKGIK	9	P62832|RL23_RAT	0
SISQTVTGR	9	Q9JKS6|PCLO_RAT	0
KIADMGHLK	9	P04961|PCNA_RAT	Oxidation
SIVEKIQAK	9	Q6RJR6|RTN3_RAT	0
VLAGRYSGR	9	P61354|RL27_RAT	0
PIFGLMQEK	9	Q9Z330|DNMT1_RAT	Oxidation
SLPNLFQDK	9	Q76LT8|UBP48_RAT	0
REVEDPQVAQLELGGGPGAGDLQT	24	P01323|INS2_RAT	0
PAIFQKK	7	Q5FVN2|TM41B_RAT	0
TIIERSSAR	9	P54287|CACB3_RAT	0
KLHFIFRHK	9	P35565|CALX_RAT	0
PILQILQQK	9	O08662|PI4KA_RAT	0
SIVKEASQR	9	Q66H44|TM39B_RAT	0
SILPAIFQKK	10	Q5FVN2|TM41B_RAT	0
GLPDVHSGY	9	Q6AYT3|RTCB_RAT	0
KISPYYRTK	9	P0C606|SGF29_RAT	0
RIPEQILGK	9	Q01986|MP2K1_RAT	0
IPHALREK	8	Q641X8|EIF3E_RAT	0
SLPHYQKLK	9	P43244|MATR3_RAT	0
YLPVPLPQK	9	Q6J1Y9|UBP19_RAT	0
SVILFLNKK	9	P82471|GNAQ_RAT:Q9JID2|GNA11_RAT	0
SIVRVLTAR	9	Q4KLF8|ARPC5_RAT	0
ELLAIFNKK	9	Q6AYK5|LYAR_RAT	0
GEDDPDRSMKLSF	13	P10354|CMGA_RAT	Oxidation
IIPKADLPSPR	11	Q4KLM4|KLH25_RAT	0
PTSKRYEVPLETPR	14	Q6P7A9|LYAG_RAT	0
NLLKSLIGK	9	P61206|ARF3_RAT	0
QLPVPYHTY	9	Q4V7B8|RNF44_RAT	0
SLPPGHYTQK	10	Q5XIG4|OCAD1_RAT	0
ALEEQLQQIR	10	Q6IFW6|K1C10_RAT	0
KVPAVPETLK	10	P05426|RL7_RAT	0
SMFNSKKRVK	10	Q62780|DDX46_RAT	Oxidation
RLPPLPVTP	9	Q3MIE4|VAT1_RAT	0
PLPPPPPPR	9	P61980|HNRPK_RAT	0
GLSDPGKIK	9	P22449|HNF4A_RAT	0
ALAPPSQRK	9	Q56B11|PELP1_RAT	0
PGFYKDK	7	Q925S8|YMEL1_RAT	0
SLIAKINQR	9	Q63014|AKAP8_RAT	0
TLIRPDGEKK	10	P62752|RL23A_RAT	0
GIPEALTRK	9	P16638|ACLY_RAT	0
VLMEQPPLR	9	P38650|DYHC1_RAT	Oxidation
DLAKIIQTK	9	D3ZH22|SWET1_RAT	0
VLLSIYPSMQK	11	P36370|TAP1_RAT	Oxidation
LGGGPGAGDLQTL	13	P01323|INS2_RAT	0
IPSKNLRNK	9	P04644|RS17_RAT	0
DIIALARKK	9	Q62950|DPYL1_RAT	0
PLSKTPLGR	9	Q2THW7|ZDHC5_RAT	0
SLPFSTTGK	9	Q8VHU4|ELP1_RAT	0
GLPSPEWNKRQK	12	Q5M934|TRUB1_RAT	0
PLFGSIFSPK	10	Q8K4I6|CBY1_RAT	0
SILEKQFSK	9	D3ZSP7|TTC3_RAT	0
PLPDEKTKK	9	P62193|PRS4_RAT	0
NITKLIITK	9	Q99PM1|TOX4_RAT	0
GLISPYLAPK	10	Q9QXL7|NDK7_RAT	0
NIINSSITTK	10	Q6P502|TCPG_RAT	0
DIIKYIVNR	9	O88506|STK39_RAT	0
VLSFVGQTR	9	Q9ESW0|DDB1_RAT	0
IIPRTPSSFR	10	P52590|NU107_RAT	0
GIISKITSK	9	O08678|MARK1_RAT	0
TIFGKIIRK	9	P62959|HINT1_RAT	0
ILPGAAYTEK	10	Q66HF1|NDUS1_RAT	0
IISLMLTTK	9	P00406|COX2_RAT	0
PDPEVSRAK	9	Q5XIB5|CCD86_RAT	0
TLIRQAIER	9	Q4G017|NISCH_RAT	0
NVELDPEIQ	9	Q6IG03|K2C73_RAT:Q6IG04|K2C72_RAT	0
ELYFQKTKK	9	Q5XI41|TRAM1_RAT	0
KLPVGGDRKK	10	Q8VHQ7|SYTL4_RAT	0
KIPDWFLNR	9	P62271|RS18_RAT	0
AVAIKAMAK	9	Q3T1J1|IF5A1_RAT	Oxidation
LVSLPITKK	9	Q6P6G2|CF089_RAT	0
NITLPAHKK	9	O70511|ANK3_RAT	0
GIIGVKGAK	9	P61980|HNRPK_RAT	0
FLPPPPSSR	9	Q9JKA7|HCN4_RAT	0
NLPGINGLLQR	11	P34926|MAP1A_RAT	0
RLLEYTPTAR	10	P18266|GSK3B_RAT	0
PIAAIVDEK	9	P62142|PP1B_RAT	0
GLYGGPMSLR	10	Q4KM93|TM177_RAT	Oxidation
EVEDPQVPQL	10	P01322|INS1_RAT	0
TIVNILTNR	9	Q07936|ANXA2_RAT	0
IIAGPPGTGK	10	Q641W4|RFC2_RAT	0
LLAGPPGTGK	10	P60123|RUVB1_RAT	0
DISPSGFPK	9	Q9JHY8|DNLI1_RAT	0
SLPKKFQIRK	10	Q5XIT0|CDKL2_RAT	0
EIASVLTSR	9	Q5I0D7|PEPD_RAT	0
IIPMEFVNK	9	P16638|ACLY_RAT	Oxidation
IGIAKTGSGK	10	Q62780|DDX46_RAT	0
GVSTNISTK	9	P49793|NUP98_RAT	0
EVALAKTLR	9	Q63475|PTPR2_RAT	0
LPFKPIKK	8	P41516|TOP2A_RAT	0
ELPKKLTKR	9	Q765A7|PGAP1_RAT	0
ILGPMFSGK	9	P27158|KITH_RAT	Oxidation
VLASKFLKK	9	B5DFC8|EIF3C_RAT	0
LSALYARR	8	P55062|BI1_RAT	0
EIAEKALKK	9	Q6AY09|HNRH2_RAT:Q8VHV7|HNRH1_RAT	0
SYPGFQAPQGLQ	12	O35314|SCG1_RAT	0
AEDPNRESLDFL	12	P12969|IAPP_RAT	0
PQVAQLELGGGPGAGD	16	P01323|INS2_RAT	0
SLVGQTSPK	9	Q9QZ86|NOP58_RAT	0
IAHPKLGK	8	P25886|RL29_RAT	0
LELGGGPGAGDLQTLA	16	P01323|INS2_RAT	0
QLLKVLGTRK	10	P38650|DYHC1_RAT	0
QVPKILSGK	9	P15207|ANDR_RAT	0
ILAEMLSNR	9	P21708|MK03_RAT:P63086|MK01_RAT	0
VIPRPAGNK	9	Q5M9G6|SNIP1_RAT	0
SVIKQLMKK	9	P11507|AT2A2_RAT	Oxidation
SLSSVYIQR	9	Q9EQV6|TPP1_RAT	0
NIPPPSVNR	9	Q9Z1A6|VIGLN_RAT	0
EIINATTGK	9	P97616|RED2_RAT	0
VISPPLGLGK	10	P54282|CAC1A_RAT	0
DLPKLPKLK	9	Q9EST6|AN32B_RAT	0
FLVSIYTQR	9	O88943|KCNQ2_RAT	0
ELGKVVTKK	9	P60892|PRPS1_RAT	0
IIPASTGAAK	10	P04797|G3P_RAT	0
NLSAAQTLR	9	Q6NX65|PDC10_RAT	0
EVEDPQVPQLEL	12	P01322|INS1_RAT	0
SLGSLFNKK	9	Q5XID7|ARMX3_RAT	0
NLSSVLHQR	9	Q09429|ABCC8_RAT	0
SLVSTYTQR	9	P0C6C0|SPKAP_RAT	0
GLSIPHSTK	9	P09895|RL5_RAT	0
AITTSLTTK	9	Q9JLA3|UGGG1_RAT	0
RLTWPTRTGR	10	Q6AYK3|INO1_RAT	0
YLIKDGKLIK	10	P21531|RL3_RAT	0
SIIDVEGIVR	10	P15178|SYDC_RAT	0
SIIGKGGQR	9	P61980|HNRPK_RAT	0
LPAKAIGH	8	P04646|RL35A_RAT	0
SLAAAISHGR	10	Q6PDW6|RM17_RAT	0
QISKYFSER	9	Q63797|PSME1_RAT	0
TVPRRLGPK	9	P62755|RS6_RAT	0
NLPANSTIK	9	Q62671|UBR5_RAT	0
SLLERVLMK	9	Q62717|CAPS1_RAT	Oxidation
IDVEGIVRK	9	P15178|SYDC_RAT	0
AIITPPPAK	9	Q02874|H2AY_RAT	0
GIPPPYDKK	9	P35427|RL13A_RAT	0
PLYGRGSQK	9	Q5M807|RNF5_RAT	0
ALPALVMSK	9	P50878|RL4_RAT	Oxidation
SIIETLRQK	9	P82995|HS90A_RAT	0
PQVPQLELGGGPEAGDLQT	19	P01322|INS1_RAT	0
MNMEDDEEDDDD	12	Q6AYJ5|CLUA1_RAT	Deamidation
ILASSGTDR	9	Q71UF4|RBBP7_RAT	0
SLSAPFPKV	9	P20156|VGF_RAT	0
ELPSLWNSR	9	O08839|BIN1_RAT	0
AQEEADAEERRLQ	13	P20156|VGF_RAT	0
NIAEALVSK	9	Q66X93|SND1_RAT	0
RIIGIDINKDK	11	P12711|ADHX_RAT:P41682|ADH7_RAT	0
PEVGDARNK	9	A1A5S1|PRP6_RAT	0
KLVDVVKKK	9	P41516|TOP2A_RAT	0
FFYTPMS	7	P01323|INS2_RAT	Oxidation
PEAFKGTKK	9	Q8R478|WBP2_RAT	0
GLVGPNGKGK	10	Q6MG08|ABCF1_RAT	0
TLPVAPRTR	9	Q7TMD5|ZC3HE_RAT	0
SLPKYPLGR	9	Q4R180|ORC3_RAT	0
ELGGGPGAGDLQT	13	P01323|INS2_RAT	0
IILDPQRIKMK	11	Q9JKA7|HCN4_RAT	Oxidation
PIVNLFVSR	9	P58366|ANKH_RAT	0
GLQETQQERENEREEEAEQE	20	P20156|VGF_RAT	0
YIPPKGETK	9	P63159|HMGB1_RAT	0
ALLKGASKK	9	Q05310|L10K_RAT	0
GPEVPPENVLGA	12	Q9QXU9|PCS1N_RAT	0
RLLSARPGLK	10	P25809|KCRU_RAT	0
GVSGYPTLK	9	P11598|PDIA3_RAT	0
RLTAYFRRK	9	Q9QYM0|MRP5_RAT	0
PRTPSSFR	8	P52590|NU107_RAT	0
DLPYPAASR	9	Q4V8D6|BRF2_RAT	0
PPPYDKK	7	P35427|RL13A_RAT	0
TLLGFFLAK	9	O89042|DPOLA_RAT	0
TLIRPDGEK	9	P62752|RL23A_RAT	0
PLPFPFPSKL	10	Q66H58|INT14_RAT	0
EIPEVAFMK	9	O88984|NXF1_RAT	Oxidation
PQKFPSLR	8	Q562C2|BOP1_RAT	0
ELIDISIAQK	10	A1L1K3|APC5_RAT	0
EVAPPGSLR	9	O35779|BHE41_RAT	0
TLIPHDFGMKK	11	P27008|PARP1_RAT	Oxidation
SLTEELAYLK	10	Q6IFW6|K1C10_RAT	0
RLPLPGSRL	9	Q5XI63|KIFC1_RAT	0
SVPSPRSLQGK	11	P16638|ACLY_RAT	0
PRIQSQR	7	P38650|DYHC1_RAT	0
SLAGDLRTK	9	Q8K1P7|SMCA4_RAT	0
PLIHQEGNRLYR	12	Q5FWY5|AIP_RAT	0
SILDYISTSK	10	P61203|CSN2_RAT	0
EVEDPQVPQ	9	P01322|INS1_RAT	0
GIPEPPEPK	9	P70501|RBM10_RAT:B2GV05|RBM5_RAT	0
DLIKDTLLK	9	P56500|UCP2_RAT	0
VLPFFVATK	9	Q6P7R8|DHB12_RAT	0
GIYGVLNRKR	10	P05197|EF2_RAT	0
SVIGVFITK	9	Q9EPQ0|NCKX3_RAT	0
AIVDKVPSV	9	Q4AEF8|COPG1_RAT	0
KMALQQEGFD	10	P28841|NEC2_RAT	Oxidation
VLPSITTEILK	11	P67779|PHB_RAT	0
RQPPLVTGI	9	O54921|EXOC2_RAT	0
ISVKGIKGR	9	P62832|RL23_RAT	0
ALPDRGIAK	9	O08836|IGBP1_RAT	0
VLGGVRSPR	9	Q5RJS8|TPST2_RAT	0
DPNRESLDFLL	11	P12969|IAPP_RAT	0
VLPKLYVK	8	P62856|RS26_RAT	0
SIPAPIGTR	9	Q9ESR9|ABCA2_RAT	0
PETLKKK	7	P05426|RL7_RAT	0
SIPLILQSK	9	Q6AYY8|ACATN_RAT	0
QLPEALPVSTK	11	D3ZRC4|PLPL8_RAT	0
RLVGIISSR	9	E9PU28|IMDH2_RAT	0
DISLVSTPK	9	F1MA98|TPR_RAT	0
AIPAIMSGR	9	Q62780|DDX46_RAT	Oxidation
PSALPSTYR	9	O08653|TEP1_RAT	0
DMPFVVTRR	9	Q62812|MYH9_RAT	Oxidation
LELGGGPGAGDLQ	13	P01323|INS2_RAT	0
SLINLPANSTIK	12	Q62671|UBR5_RAT	0
TIVKAEGKFIK	11	P29994|ITPR1_RAT	0
GLAAPAGTPR	10	Q6PEC3|YIF1B_RAT	0
KLPNLLGRAEK	11	Q6AXV4|SAM50_RAT	0
TLIPILHQK	9	A4L9P7|PDS5A_RAT	0
FLPFSGGAR	9	P24464|CP4AC_RAT:P08516|CP4AA_RAT	0
LFDNTGRGK	9	Q32Q06|AP1M1_RAT	0
YIVEFLKKK	9	P97679|MLH1_RAT	0
DVSLPQTSK	9	F1M3G7|AKP13_RAT	0
NLFQQISVK	9	O08662|PI4KA_RAT	0
PIPNAPIAR	9	Q62623|CDC20_RAT	0
RIPRIVGQEK	10	P09606|GLNA_RAT	0
DLIDAEQRMK	10	Q5BJL5|SBNO1_RAT	Oxidation
YLPLPTPK	8	O35162|HSP13_RAT	0
SLVDSVGNTK	10	Q63487|RRAGB_RAT	0
TIAPALVSK	9	P04764|ENOA_RAT	0
GLPLFPLVK	9	P35559|IDE_RAT	0
IIPSKNLRNK	10	P04644|RS17_RAT	0
TLPDTVLSH	9	Q9Z2L9|NDRG4_RAT	0
FLPKMPRLR	9	Q63505|TF3C1_RAT	Oxidation
MLLPVFTLK	9	Q99MH9|BBS2_RAT	Oxidation
FLSKHTGVGK	10	F1M0Z1|TRIO_RAT:P97924|KALRN_RAT	0
VLAGAVSTK	9	P0C546|S2542_RAT	0
LLPEYGGTK	9	P26772|CH10_RAT	0
NIVPALTSK	9	D4AAT7|NNRD_RAT	0
RMLAQQAVK	9	P25235|RPN2_RAT	Oxidation
GLPEKLMQK	9	Q4KLH4|PSPC1_RAT	Oxidation
SLFGPRPLQK	10	Q5U2R6|P33MX_RAT	0
PRIASNAGSIA	11	P62832|RL23_RAT	0
RILGPGLNK	9	P62907|RL10A_RAT	0
NLIGKTSER	9	P51514|HTF4_RAT	0
GLVLPVGGIK	10	Q3MIB4|LONP2_RAT	0
LLSPVTGSK	9	P17046|LAMP2_RAT	0
TLLDLIQTK	9	P62944|AP2B1_RAT:P52303|AP1B1_RAT	0
ILLKKITEK	9	P35559|IDE_RAT	0
DIIETLRKK	9	O89038|MEF2D_RAT	0
KIIDIQEKVK	10	F1MA98|TPR_RAT	0
ALGVAAAYK	9	P11951|CX6C2_RAT	0
ALVEKIRKK	9	G3V6U9|SETD3_RAT	0
QLPKPPSTY	9	Q5PQN6|SPE39_RAT	0
NILIPGLTQK	10	Q5I0E8|KIF22_RAT	0
QLPNHFSNR	9	P97574|STC1_RAT	0
LLPPLLEHL	9	Q63259|PTPRN_RAT	0
SLPELLEKK	9	Q62991|SCFD1_RAT	0
SLPKKFQIR	9	Q5XIT0|CDKL2_RAT	0
VLPLWGNEK	9	Q6AXY7|PR38B_RAT	0
TLIDPETLLPR	11	P97536|CAND1_RAT	0
GLPPPPRSR	9	Q4V898|RBMX_RAT	0
SIAKIGKKK	9	O08774|RGS12_RAT	0
EDPNRESLDF	10	P12969|IAPP_RAT	0
LIPHDFGMKK	10	P27008|PARP1_RAT	Oxidation
EEQLQQIR	8	Q6IFW6|K1C10_RAT	0
EEQLQQLR	8	0	0
LLPEELTFK	9	Q5M934|TRUB1_RAT	0
LPAIFQKK	8	Q5FVN2|TM41B_RAT	0
NLGVSPTYK	9	Q5PQQ9|CEP70_RAT	0
ILIPGLTQK	9	Q5I0E8|KIF22_RAT	0
SLPTVIMRNK	10	F1M3G7|AKP13_RAT	Oxidation
SLPFILHEK	9	B5D5N9|CTR2_RAT	0
PSKNLRNK	8	P04644|RS17_RAT	0
ALPGFSTPR	9	Q1AAU6|ASAP1_RAT	0
ALPRVTPFY	9	P09057|DCOR_RAT	0
SILGFPKAK	9	P10860|DHE3_RAT	0
PLATSFTGK	9	Q7TP90|ARRD4_RAT	0
IITPPPAKK	9	Q02874|H2AY_RAT	0
SIISVTKTDK	10	P17708|DCAM_RAT	0
NLFSKLTSK	9	Q8VHF0|MARK3_RAT	0
SLLGPPPGGGGR	12	Q9JKA8|HCN3_RAT	0
RILPKPTRK	9	P62083|RS7_RAT	0
SIPVFWSQR	9	Q9ES21|SAC1_RAT	0
SVSIPSITK	9	O54874|MRCKA_RAT	0
ELPRPGASR	9	P22288|GCH1_RAT	0
KEYTLDVY	8	Q4KM49|SYYC_RAT	0
LIIKPDNFWQK	11	F1M0Z1|TRIO_RAT:P97924|KALRN_RAT	0
DLAKITNEK	9	P49793|NUP98_RAT	0
TVPQSILTK	9	Q9QZA2|PDC6I_RAT	0
MERLSVDYGKKSKLEF	16	Q6P9V9|TBA1B_RAT:Q6AYZ1|TBA1C_RAT:P68370|TBA1A_RAT	Oxidation
ILASAGQQR	9	Q68FS2|CSN4_RAT	0
SILYPATTGR	10	O35244|PRDX6_RAT	0
YIGEIIGKRGIVGYDV	16	Q6PDU7|ATP5L_RAT	0
YSPRTPDRVSETDIQRLLHGVMEQLGIARPR	31	P27682|7B2_RAT	0
SLLGKIGAK	9	Q75UQ2|CFDP1_RAT	0
ALTKKITLK	9	E9PU28|IMDH2_RAT	0
DMIKVLTER	9	D3ZZL9|GCC2_RAT	Oxidation
ILPAIFQK	8	Q5FVN2|TM41B_RAT	0
SLPDQLVNK	9	B3GNI6|SEP11_RAT	0
TIFAELATKK	10	P39951|CDK1_RAT	0
DLIRGAKEK	9	P60868|RS20_RAT	0
TLPAHKK	7	O70511|ANK3_RAT	0
LALYKGK	7	P62268|RS23_RAT	0
DLPRAVISK	9	Q91VC0|DCTP1_RAT	0
ELASRSGLK	9	Q5EB68|KAD6_RAT	0
PKVSWTK	7	B2RYG1|FA32A_RAT	0
YENEVALR	8	Q6IFW6|K1C10_RAT	0
ALPLAQGIK	9	Q64057|AL7A1_RAT	0
GISDPVTVK	9	Q62609|NOE1_RAT	0
ALPEKVLNK	9	Q9JKB5|ARI4B_RAT	0
AIPTPGKRK	9	Q5U2M8|MDC1_RAT	0
NLPANSTIKK	10	Q62671|UBR5_RAT	0
AVVAVLLTK	9	P12785|FAS_RAT	0
PFKPIKK	7	P41516|TOP2A_RAT	0
PIPANKR	7	O08815|SLK_RAT	0
ILPGAGGTQR	10	Q64428|ECHA_RAT	0
SLPDQLVSK	9	B0BNF1|SEPT8_RAT	0
EIPDPASTR	9	O88884|AKAP1_RAT	0
PLLPSQLVRYR	11	P35559|IDE_RAT	0
GLLAAVTLTQK	11	D4A929|WDR81_RAT	0
GLPPSWYK	8	Q6PCT5|PQBP1_RAT	0
TLPALMPLAK	10	G3V909|ATF6A_RAT	Oxidation
SLLGVKENNKK	11	Q6AYK1|RNPS1_RAT	0
GVIVHIIEK	9	P40112|PSB3_RAT	0
NLVDYIKGK	9	Q62991|SCFD1_RAT	0
RISSPLFNTK	10	P56558|OGT1_RAT	0
AEPRVSVR	8	P12785|FAS_RAT	0
RLPPPPDQL	9	Q66HA5|C2D1A_RAT	0
SILASLDTFKK	11	P85515|ACTZ_RAT	0
KLPLNPTAR	9	D3ZSP7|TTC3_RAT	0
KLPNTVLGK	9	Q641Z6|EHD1_RAT	0
DLSEVGSVR	9	P30427|PLEC_RAT	0
VLLGSLFSRK	10	P53563|B2CL1_RAT	0
PLSPPFSLK	9	P52591|PO121_RAT	0
PTEKITKK	8	Q9Z2Q1|SC31A_RAT	0
TLSSVTSAR	9	Q6AYD4|ESAM_RAT	0
ELILIKNTK	9	P28480|TCPA_RAT	0
VLIGAQGVGR	10	D3ZAA9|MPP2_RAT	0
KIIQVGNRIK	10	Q5U2Y1|GTF2I_RAT	0
PKFEVLDKPQS	11	P21571|ATP5J_RAT	0
EIYTVGKRFK	10	P05426|RL7_RAT	0
SLALPLSTK	9	Q7TPK1|UHRF1_RAT	0
PPKKIIGK	8	Q4G017|NISCH_RAT	0
REVEDPQVPQLELGGGPEAGDLQ	23	P01322|INS1_RAT	0
SGVAVPTSPK	10	Q9JID1|PDCD4_RAT	0
LPEPLSQR	8	P15978|HA11_RAT	0
VLINFASLR	9	P16638|ACLY_RAT	0
QLPVPSSTR	9	Q5XIK5|RN146_RAT	0
GLPGPGGSLK	10	P05554|CEBPA_RAT	0
SIMKPVRKR	9	Q2TL32|UBR4_RAT	Oxidation
APYPKNK	7	Q6PCT5|PQBP1_RAT	0
GLSDSPTYK	9	Q5M971|AF1Q_RAT	0
FLPPSSVNK	9	P52020|ERG1_RAT	0
ELPVSTNSR	9	Q62909|KIF2C_RAT	0
SLPPVPPRL	9	Q8K4S7|CBLB_RAT	0
LPVKGKKTKK	10	Q02195|FGF7_RAT	0
FLAGVPTPK	9	Q04827|CCND2_RAT	0
ALAKAISK	8	P81377|KAP1_RAT	0
RLARYYKTK	9	P62278|RS13_RAT	0
QLIKDYREK	9	P68255|1433T_RAT	0
SRMDQLAKELT	11	P10354|CMGA_RAT	Oxidation
NIIKAAPRK	9	Q5XIM9|TCPB_RAT	0
LLPQLTSPR	9	P97536|CAND1_RAT	0
IIAIPTGVK	9	P05503|COX1_RAT	0
KLPDIFSVY	9	F1LP64|TRIPC_RAT	0
NIPLVSDPK	9	Q63716|PRDX1_RAT	0
IATIKTKR	8	Q6P9V9|TBA1B_RAT:Q6AYZ1|TBA1C_RAT:P68370|TBA1A_RAT	0
SIIPDYRTK	9	Q4G017|NISCH_RAT	0
RLVDTLSQR	9	Q9QZR6|SEPT9_RAT	0
PQVAQLELGGGPGAGDLQTL	20	P01323|INS2_RAT	0
QVITPQLGRGR	11	Q4G017|NISCH_RAT	0
IIIGDTGVGK	10	P05712|RAB2A_RAT	0
FMPKKSIKK	9	P49793|NUP98_RAT	Oxidation
DLPSITISR	9	B7SBD2|TOX3_RAT	0
NLPTIGAAR	9	Q3KR66|PSRC1_RAT	0
SLAPVNIFK	9	Q5XIM9|TCPB_RAT	0
RQPPPPPPP	9	P52947|PDX1_RAT	0
GGGPEAGDLQT	11	P01322|INS1_RAT	0
DLAPYGTLR	9	P97610|SYT12_RAT	0
NIPEAIASYR	10	P56558|OGT1_RAT	0
KLPEPPASL	9	Q5XI96|RNH2B_RAT	0
TVIKAEGKYVK	11	Q63269|ITPR3_RAT	0
SLSGWILSK	9	P35565|CALX_RAT	0
VLPTVGEGY	9	Q64LC9|RBM4B_RAT	0
EGIPEALTRK	10	P16638|ACLY_RAT	0
KIMKDILEK	9	P82995|HS90A_RAT	Oxidation
PHYQKLK	7	P43244|MATR3_RAT	0
KLITPAVVSER	11	P62853|RS25_RAT	0
EVIKQLKEK	9	Q5RK30|SBDS_RAT	0
LANPRVK	7	D4A2H2|SPTC1_RAT	0
FSRLFGK	7	P61751|ARF4_RAT	0
FSRIFGK	7	0	0
TWQLNGEDL	9	P15978|HA11_RAT:P16391|HA12_RAT	0
SVKGIKGR	8	P62832|RL23_RAT	0
TLIEPVSRSR	10	Q63768|CRK_RAT	0
GLPSTLFTPR	10	Q4KSH7|MP2K7_RAT	0
RQSVEADINGL	11	Q6IFW6|K1C10_RAT	0
KLVKYLMLK	9	Q9ES73|MAGD1_RAT	Oxidation
AVPTVTGPK	9	Q66HA5|C2D1A_RAT	0
NVAEDPNRESLDFL	14	P12969|IAPP_RAT	Deamidation
RLPGHIPSRSK	11	P97616|RED2_RAT	0
DIVETLRKK	9	A0A096MJY4|MEF2C_RAT	0
AVTKYTSSK	9	Q00715|H2B1_RAT:Q00729|H2B1A_RAT	0
DLTSALTKK	9	E9PU28|IMDH2_RAT	0
VLPKKGLTAK	10	Q68FR7|LTV1_RAT	0
IIAFALEGK	9	P19814|TGON3_RAT	0
PKYPLGR	7	Q4R180|ORC3_RAT	0
GLPQEPTSR	9	Q63028|ADDA_RAT	0
ELPSPGTKR	9	Q6AYM1|CE034_RAT	0
DLPQGSGNLK	10	Q9EQL9|SHRPN_RAT	0
GVAPVPSNR	9	P35570|IRS1_RAT	0
NIAAATGLVK	10	Q63754|SYUB_RAT	0
IPDYRTK	7	Q4G017|NISCH_RAT	0
TIIEVNGKRVR	11	Q9WVC0|SEPT7_RAT	0
VLTPPHSSK	9	P39949|CCNE1_RAT	0
YLITPREPNR	10	P31643|SC6A6_RAT	0
SLPDTVGQLK	10	Q68FV8|UBTD1_RAT	0
EVEDPQVPQLELG	13	P01322|INS1_RAT	0
SLPAMSKVR	9	Q6P689|WLS_RAT	Oxidation
TIPKLFRGK	9	Q4VSI4|UBP7_RAT	0
KISPPRSLR	9	O88658|KIF1B_RAT	0
SQPKPLKRFK	10	Q5M9H1|LRC41_RAT	0
PVLLPIPGSNR	11	Q8R2H7|TRAK2_RAT	0
GISKEVLKK	9	Q5XI69|DHX40_RAT	0
HLVEALYLVC	10	P01323|INS2_RAT:P01322|INS1_RAT	Cysteinylation
PLVKPKIVK	9	P62912|RL32_RAT	0
SALYARR	7	P55062|BI1_RAT	0
TLIAKATAK	9	Q505J9|ATAD1_RAT	0
TMPPVGTDL	9	D3ZHV2|MACF1_RAT	Oxidation
TEELAYLK	8	Q6IFW6|K1C10_RAT	0
VEVSVTTSK	9	O08815|SLK_RAT	0
KLSIGNITAK	10	P69682|NECP1_RAT	0
GLPDQMTLK	9	Q9EQG6|KDIS_RAT	Oxidation
SLVSLFGNR	9	Q9R063|PRDX5_RAT	0
TVSIPGLEK	9	Q4AEF8|COPG1_RAT	0
FYVPGVAPINFHQND	15	Q4KLL4|TM9S4_RAT	0
AIIERLQEK	9	P21818|STMN2_RAT	0
IVTVANAVFVRNG	13	P07092|GDN_RAT	0
DLPKTLSQY	9	Q4V8A9|SG196_RAT	0
FSKFTSK	7	O08679|MARK2_RAT	0
SIYAVQNKR	9	P97564|GPAT1_RAT	0
IAEGIPEALTRK	12	P16638|ACLY_RAT	0
PIHDVYQTY	9	Q66H68|RBM47_RAT	0
ELPVPGRAR	9	Q63259|PTPRN_RAT	0
LDILPRLQK	9	Q4G073|TRDMT_RAT	0
TLVAPLVLTNR	11	Q7TNK0|SERC1_RAT	0
SLLQYINQR	9	Q6P5P5|MEST_RAT	0
KISLPPVLK	9	Q561R7|TF2H3_RAT	0
LAGRYSGR	8	P61354|RL27_RAT	0
FIADITGSLK	10	Q5BK22|GTPB8_RAT	0
VIGEVLSRR	9	Q8R4Z9|MFN1_RAT	0
PIFRIHHQK	9	O70454|BUD31_RAT	0
GLPDARFGSR	10	M0R7T9|TBC12_RAT	0
SLPSIVNDK	9	Q562C7|PUM3_RAT	0
GLSSVPSMR	9	Q920L7|ELOV5_RAT	Oxidation
YLPDLQRSK	9	Q4V8A6|BL1S6_RAT	0
EVEDPQVPQLELGGGP	16	P01322|INS1_RAT	0
PLPMLPSYK	9	P41516|TOP2A_RAT	Oxidation
LPAPASAR	8	Q63475|PTPR2_RAT	0
SLIGAARTK	9	Q6P9U4|PLD3B_RAT	0
SLSRLGSSR	9	Q62671|UBR5_RAT	0
TEELNREVATN	11	Q6IFU7|K1C42_RAT:Q6IFU8|K1C17_RAT:Q6IFV1|K1C14_RAT	0
ILPSEAVKK	9	Q9ESR9|ABCA2_RAT	0
TLGPILKK	8	P20695|IFRD1_RAT	0
DLSIVGQVK	9	Q5XI64|ABHD6_RAT	0
TIIDIITQR	9	P48037|ANXA6_RAT	0
ILASPLSSR	9	B2RYR0|RN168_RAT	0
SLPATPVGK	9	Q78PB6|NDEL1_RAT	0
PELLEKK	7	Q62991|SCFD1_RAT	0
VTMRLLETI	9	O35532|MSMO1_RAT	Oxidation
PIYEELKSRSR	11	Q9JHE5|S38A2_RAT	0
ILPGTPLSR	9	Q62976|KCMA1_RAT	0
NLGIVRSMK	9	O54952|BRCA1_RAT	Oxidation
DPQVPQLELGGGPEAGDLQ	19	P01322|INS1_RAT	0
SLAIKLSNR	9	P62024|PHAR1_RAT	0
KIIRPSETAGR	11	B0BNE2|RPAB1_RAT	0
LLKSQKVTKK	10	Q9Z325|DPM2_RAT	0
TIVYPLSFK	9	P70585|GPR19_RAT	0
KLPFTPLSY	9	Q5I0H4|TMCO1_RAT	0
QLLGFVRER	9	A4L9P7|PDS5A_RAT	0
IERLALTAR	9	P0C5J9|SHKB1_RAT	0
MLLQPNKKSVK	11	Q5FVI6|VATC1_RAT	Oxidation
VPTAASSSHFYSGYK	15	P10354|CMGA_RAT	0
FQTTDTKSK	9	Q5RJZ6|SCOC_RAT	0
PSKPVNK	7	P40190|IL6RB_RAT	0
ELSAERPLNEQIAEAEAD	18	P47868|SCG3_RAT	0
IGKGGQRIK	9	P61980|HNRPK_RAT	0
ALAKAIEK	8	P09456|KAP0_RAT	0
ALPLVGHRK	9	P38659|PDIA4_RAT	0
KVSGLPTPDL	10	P0C5E3|PALLD_RAT	0
RLPQRINER	9	Q3KRC5|DUS3L_RAT	0
GLIPTGSGR	9	Q6AY65|ARFP2_RAT	0
EVEDPQVPQLELGGGPE	17	P01322|INS1_RAT	0
PFKVVEK	7	P06761|BIP_RAT	0
PLVETIFER	9	Q9WV63|KIF2A_RAT	0
SIHAIKNMR	9	Q80Z30|PPM1E_RAT	Oxidation
ASHFSNK	7	Q9JKL8|ADNP_RAT	0
IIPTPPRSK	9	Q9WTZ3|MBTP1_RAT	0
AIPQPTITK	9	P22449|HNF4A_RAT	0
ALSEKLSLK	9	Q5M856|SPC25_RAT	0
LLPLSGRHR	9	P56571|ES1_RAT	0
GLAPETMKK	9	Q5PR01|PPDPF_RAT	Oxidation
EDPNRESLDFL	11	P12969|IAPP_RAT	0
PLVVVVNEK	9	Q5I0K7|ALG13_RAT	0
TLARDPTTGK	10	Q9WV25|PUF60_RAT	0
AVPLPMTVR	9	Q568Z9|PHYIP_RAT:Q6AYN4|PHIPL_RAT	Oxidation
SLPSPPAAK	9	P97541|HSPB6_RAT	0
TVLKAHSIK	9	Q8VIB2|DAXX_RAT	0
PLPQPNRGL	9	P08011|MGST1_RAT	0
PEKVLNK	7	Q9JKB5|ARI4B_RAT	0
GMMEALPDGL	10	P10362|SCG2_RAT	Oxidation
PDARFGSR	8	M0R7T9|TBC12_RAT	0
LQIDNARLAADDF	13	Q6IFW6|K1C10_RAT:Q6IFU7|K1C42_RAT:Q6IFU8|K1C17_RAT:Q6IFV1|K1C14_RAT	0
LIKIDVNKTR	10	Q6AYE3|TAD2A_RAT	0
EIIQLVNAK	9	P51639|HMDH_RAT	0
GLIYIDPSNLR	11	Q62671|UBR5_RAT	0
GLPSPNQLK	9	P10686|PLCG1_RAT	0
MLIGTPPQK	9	Q6IE75|BACE2_RAT	Oxidation
PIPVYPRPYL	10	Q68FS3|FBX7_RAT	0
SLLPSSNLAGK	11	Q5XI28|RAVR1_RAT	0
IIFKNSKTGK	10	Q04931|SSRP1_RAT	0
IISEPGSYY	9	Q63764|AZIN1_RAT	0
PPGHYTQK	8	Q5XIG4|OCAD1_RAT	0
SSIRSFK	7	P07153|RPN1_RAT	0
LDPEKIKKK	9	Q9JKA9|HCN2_RAT	0
PLPQKQK	7	Q6J1Y9|UBP19_RAT	0
PLPLHFLRR	9	P30277|CCNB1_RAT	0
LPLAQGIK	8	Q64057|AL7A1_RAT	0
PSPRSLQGK	9	P16638|ACLY_RAT	0
GILEVQAKK	9	Q63569|PRS6A_RAT	0
DLTNLIHTK	9	P10760|SAHH_RAT	0
PLANISSEY	9	D3ZSP7|TTC3_RAT	0
GLGEPLSLK	9	Q6MG14|NRM_RAT	0
VIAKNPSAR	9	Q4G017|NISCH_RAT	0
ALPLGRKK	8	P62243|RS8_RAT	0
NPYFDPLQ	8	O35314|SCG1_RAT	Deamidation
VQVLVPLPQ	9	O35964|SH3G1_RAT	0
LIMGIGHRVK	10	P16638|ACLY_RAT	Oxidation
DIPDALSER	9	B1H267|SNX5_RAT	0
SLGEIITNR	9	Q5PQK8|TBRG1_RAT	0
PAPPTGHFR	9	O08876|KLF10_RAT	0
VEDPQVAQLE	10	P01323|INS2_RAT	0
TLPKRPTTTK	10	Q5M7W5|MAP4_RAT	0
VAEDPNRESLD	11	P12969|IAPP_RAT	0
QQPTAVQV	8	Q62725|NFYC_RAT	0
HLVEALYL	8	P01323|INS2_RAT:P01322|INS1_RAT	0
PRANPSAFL	9	Q5U1V9|TSN31_RAT:Q5FVL6|TSN13_RAT	0
IGKTSER	7	P51514|HTF4_RAT	0
LYAIPKTK	8	Q66H78|PXYP1_RAT	0
RPPVLLEKV	9	Q6P689|WLS_RAT	0
LNPVKSSK	8	P15205|MAP1B_RAT	0
ALEVARQ	7	P01323|INS2_RAT:P01322|INS1_RAT	0
PLPRPRPLT	9	A1A5P2|RRS1_RAT	0
HLEVDPEIQ	9	Q6IG01|K2C1B_RAT	0
DLIGKKTQK	9	Q3B8Q1|DDX21_RAT	0
SLLGRSTYK	9	Q2QDE7|DNSL1_RAT	0
ITPDITPGW	9	Q3KR86|MIC60_RAT	0
LLPVKKSPR	9	Q3T1J2|MBOA2_RAT	0
YPGFQAPQGLQ	11	O35314|SCG1_RAT	0
RLIQGSILK	9	P04961|PCNA_RAT	0
TILDPRPGVITK	12	Q8R2H7|TRAK2_RAT	0
ELPKPASPKVSR	12	D3ZFJ3|3BP1_RAT	0
GLPPLPRGL	9	Q566R4|LRA25_RAT	0
KLPVGGDRK	9	Q8VHQ7|SYTL4_RAT	0
KLPHRLIEK	9	O35779|BHE41_RAT	0
HLVEALY	7	P01323|INS2_RAT:P01322|INS1_RAT	0
NVAEDPNRESLDFLLL	16	P12969|IAPP_RAT	Deamidation
SLIIEPVTSR	10	P0C5E3|PALLD_RAT	0
FVTPLTSMVVTKPEDN	16	Q63416|ITIH3_RAT	Oxidation
LPPKKIIGK	9	Q4G017|NISCH_RAT	0
SLSAASAPLAETSTPLRL	18	Q9QXU9|PCS1N_RAT	0
GLPEGIPFR	9	Q5U2Y1|GTF2I_RAT	0
RLGLPGQPR	9	O88994|MARC2_RAT	0
LPGIAKKK	8	Q6RJR6|RTN3_RAT	0
GIPIPVTPK	9	P09034|ASSY_RAT	0
LLALYKGK	8	P62268|RS23_RAT	0
SLAKEVARK	9	Q7TS56|CBR4_RAT	0
PNQVYRK	7	Q9WVC0|SEPT7_RAT	0
SKYFSER	7	Q63798|PSME2_RAT:Q63797|PSME1_RAT	0
SLPSYFRSR	9	P97839|DLGP4_RAT	0
PLVIGTIPYSGFGRR	15	Q7TP90|ARRD4_RAT	0
IMPGHIHKK	9	P13086|SUCA_RAT	Oxidation
PVKKSPR	7	Q3T1J2|MBOA2_RAT	0
PLSGRHR	7	P56571|ES1_RAT	0
RLPSSTLKK	9	Q4KLL9|KI18B_RAT	0
SLLQTLSVK	9	O35821|MBB1A_RAT	0
ALLGAGGLK	9	O88764|DAPK3_RAT	0
TIPKVTIK	8	O08619|F13A_RAT	0
ERPVFTNHFLVELHKD	16	P28841|NEC2_RAT	0
VMVEVRKEK	9	Q66X93|SND1_RAT	Oxidation
SIGTPLDPK	9	A6N6J5|WDR35_RAT	0
TMTQRFTVK	9	Q3B7D3|TECT2_RAT	Oxidation
LASAPFTSR	9	Q9WTL3|SEM6C_RAT	0
DLILTGTPK	9	Q6AYQ8|FAHD1_RAT	0
RPPLPPPPP	9	D4A7T3|BRDT_RAT	0
RLPKVIGNR	9	Q62651|ECH1_RAT	0
RILGSISLK	9	Q9JJK4|PEX3_RAT	0
IIIGDMGVGK	10	P61107|RAB14_RAT	Oxidation
IAKINQR	7	Q63014|AKAP8_RAT	0
QLPDPPSLR	9	B1WC39|TIGD5_RAT	0
LPKLYVK	7	P62856|RS26_RAT	0
VVPEKPVKK	9	Q63396|TCP4_RAT	0
SIVAPGSSLR	10	O70260|PIAS3_RAT	0
PLVAGTVNR	9	Q3KRD8|IF6_RAT	0
VLIPPSLSK	9	P24062|IGF1R_RAT	0
KFVIKMSSFIITAKEHYGKLSTLLDNMTQLYQSVMSYYAVDTKKVSVEEFFNDLNNF	57	F1LVW7|DIAP3_RAT	Deamidation
EISEITSIK	9	Q99MK2|KAT5_RAT	0
VLINPSLIGSK	11	Q5BKE0|TAF9_RAT	0
KELLLHKQK	9	A4L9P8|CE295_RAT	0
KLIPPQPTGR	10	Q8K1P7|SMCA4_RAT	0
IRLVFSKTY	9	D4A2H2|SPTC1_RAT	0
SLLAPIRTK	9	Q9WVR1|INP5E_RAT	0
TLFVPFRQK	9	P60570|PANX1_RAT	0
TLTKQDTMLK	10	Q7TPL3|BACD3_RAT	Oxidation
ILPRSWSHY	9	P38650|DYHC1_RAT	0
VLPNIHPEL	9	Q02874|H2AY_RAT	0
GIIRGLLTK	9	A1L1L2|TM214_RAT	0
ASKFLKK	7	B5DFC8|EIF3C_RAT	0
QVPPPGFTSK	10	A0A0G2K2P5|ZO1_RAT	0
LLPGTYSVTAK	11	Q9EQV8|CBPN_RAT	0
DILPPKSEK	9	Q6AYH0|MIIP_RAT	0
SIVSVGDPK	9	Q62829|PAK3_RAT:P35465|PAK1_RAT	0
AVPKPTPVKK	10	P41777|NOLC1_RAT	0
YLAINEISGQ	10	P29994|ITPR1_RAT	0
SLPEISTIR	9	P37199|NU155_RAT	0
ALPDYEYLAQR	11	Q5M9F0|CK049_RAT	0
KIPIPTSLR	9	Q7M0E7|RM14_RAT	0
FKVLNEK	7	Q9QZ86|NOP58_RAT	0
ELPWPMQAR	9	Q496Z4|TMC4_RAT	Oxidation
ILPLSPLSR	9	Q3B7T6|CNEP1_RAT	0
TISFFSSLK	9	Q66HF2|TM9S1_RAT	0
PEALTRK	7	P16638|ACLY_RAT	0
KILRILKSK	9	P62278|RS13_RAT	0
LLSARPGLK	9	P25809|KCRU_RAT	0
YLPQPIYR	8	Q1H5H1|SELT_RAT	0
IPEPPEPK	8	P70501|RBM10_RAT:B2GV05|RBM5_RAT	0
PLIYWFSRR	9	Q63269|ITPR3_RAT	0
SVPEPVTPR	9	Q9JKA8|HCN3_RAT	0
VLPPTNVGSNTY	12	P12969|IAPP_RAT	0
KLPSSVVKK	9	Q63187|ELOA1_RAT	0
KFPPLFTQK	9	Q9Z1Z1|E2AK3_RAT	0
YLPVPLPQKQK	11	Q6J1Y9|UBP19_RAT	0
VAVGLPRAIRAK	12	Q07116|SUOX_RAT	0
SLALGRRTK	9	Q9JIR1|RIMB2_RAT	0
AVIDFIKSK	9	Q5MYT9|OASL2_RAT	0
ILDPEKIKKK	10	Q9JKA9|HCN2_RAT	0
LLPAAQQR	8	P22791|HMCS2_RAT	0
TLPFKPIK	8	P41516|TOP2A_RAT	0
GLPLPTRLK	9	O88582|SOCS2_RAT	0
ALPAMPTAR	9	Q5XIA9|KLD8B_RAT	Oxidation
GLPEITPKL	9	Q9WUI9|NCOA2_RAT	0
PTPPRSK	7	Q9WTZ3|MBTP1_RAT	0
IMIEPQSTR	9	Q8CHM7|HACL1_RAT	Oxidation
FPKPFVEK	8	P0C644|VIP1_RAT	0
LPPPSQPPR	9	D3ZSP7|TTC3_RAT	0
RLQPVLRQK	9	Q5XFW6|WDR6_RAT	0
VLPDDFPRYPV	11	P01346|IGF2_RAT	0
YLVCGERGFF	10	P01323|INS2_RAT:P01322|INS1_RAT	Cysteinylation
FVPPSLRGK	9	Q64611|CSAD_RAT	0
AGRYSGR	7	P61354|RL27_RAT	0
KIAPESAIK	9	Q8K3P6|SCMC2_RAT	0
KGPPVPPLP	9	O08838|AMPH_RAT	0
SLPLPMRSR	9	Q9R080|GPSM1_RAT	Oxidation
PEPLSQR	7	P15978|HA11_RAT	0
QILKPSEKK	9	P62142|PP1B_RAT	0
SLVNIRKDSLR	11	Q5XIQ4|MGRN1_RAT	0
SLADIMAKR	9	P83732|RL24_RAT	0
GVIVPIFQER	10	P17164|FUCO_RAT	0
SLPPPAASHPT	11	Q62901|RERE_RAT	0
VIFLNTRRK	9	Q5RKI1|IF4A2_RAT	0
RISVARALY	9	Q09429|ABCC8_RAT	0
VLGPVPLTR	9	Q5HZA4|LYSM1_RAT	0
TLFVNQSSK	9	P17708|DCAM_RAT	0
RIGRAGTVR	9	P24050|RS5_RAT	0
VISLSQVTPK	10	Q2TA68|OPA1_RAT	0
DLLKVILEK	9	Q5EB59|MED23_RAT	0
SLPPGLAVK	9	P63174|RL38_RAT	0
SLPDHVRRR	9	Q9Z330|DNMT1_RAT	0
STGDVNVEMN	10	Q6IFW6|K1C10_RAT	Oxidation
NPLPSKETIEQEKQAGES	18	P62329|TYB4_RAT	0
ALLKWCQKK	9	Q2KN99|CYTSA_RAT	Cysteinylation
SVMAQVRQK	9	Q3ZAV8|EDC4_RAT	Oxidation
LARAGKVR	8	P62864|RS30_RAT	0
PQASLSPSY	9	Q9WTZ3|MBTP1_RAT	0
ELNRVIQ	7	Q6IMF3|K2C1_RAT	0
ILPKPTRKSR	10	P62083|RS7_RAT	0
LPKYPLGR	8	Q4R180|ORC3_RAT	0
PLYNLPRHR	9	B0LPN4|RYR2_RAT	0
FDNTGRGK	8	Q32Q06|AP1M1_RAT	0
MLYAATRATLK	11	Q5RJR2|TWF1_RAT	Oxidation
GLPSTASGR	9	Q06486|KC1D_RAT	0
RLPWAVAGRSK	11	Q6AY30|SCPDL_RAT	0
ALVKPQAVK	9	P25886|RL29_RAT	0
HCRELRVNCSRMGCQHHCVPTPSGPTCYCNNSFQLQADGKTCKDFDECSVYGTCSQLCTNTD	62	G3V928|LRP1_RAT	Cysteinylation
PPAPSKPR	8	A4L9P7|PDS5A_RAT	0
GLLLPPPMK	9	B2GUV7|IF2P_RAT	Oxidation
TIPSPQNLR	9	O88954|MPP3_RAT	0
GCFRKAYDLFCG	12	P53790|SC5A1_RAT	0
SLVSPASQR	9	P53669|LIMK1_RAT	0
AKQEEKEEEEEEKEEEEEEKEEKAIARE	28	P10354|CMGA_RAT	0
KMAPFTHDF	9	Q6IN38|WIF1_RAT	Oxidation
SVLQFGNISFK	11	Q9JLT0|MYH10_RAT	0
PQPPRKK	7	Q6QI89|MO4L2_RAT	0
ELLEIKRKGAK	11	Q8VHQ7|SYTL4_RAT	0
SVSQKLMAK	9	Q5U2Z5|CMTR1_RAT	Oxidation
FDAKRLIGR	9	P06761|BIP_RAT:P14659|HSP72_RAT	0
TLPLPLKK	8	B2GUZ1|UBP4_RAT	0
ILPLPQNVK	9	Q62834|CD123_RAT	0
TLLQKLRAK	9	O70260|PIAS3_RAT	0
SVIDDSRARGK	11	Q5FWY5|AIP_RAT	0
TIVNRGQTPK	10	D3ZRC4|PLPL8_RAT	0
GLPEPLSQRW	10	P15978|HA11_RAT	0
SLAVALPSQTR	11	Q9WUC8|PLRG1_RAT	0
VSSPAFTNK	9	Q9ESV1|LUZP1_RAT	0
SLSLFLGGR	9	Q3T1H2|NGRN_RAT	0
RLPLALGK	8	Q9Z143|SEM4F_RAT	0
PHALREK	7	Q641X8|EIF3E_RAT	0
LSVALGHLR	9	P12969|IAPP_RAT	0
PKPFVEK	7	P0C644|VIP1_RAT	0
REVEDPQVPQLELGGGPEAGDL	22	P01322|INS1_RAT	0
PTVIMRNK	8	F1M3G7|AKP13_RAT	Oxidation
SLPITKK	7	Q6P6G2|CF089_RAT	0
TVLCQPTGGK	10	Q71TY3|RS27_RAT	Cysteinylation
APWIVFN	7	Q9JKA9|HCN2_RAT	0
KPPSVLPYF	9	Q5XI29|CPSF7_RAT	0
DLIDAEQRMKK	11	Q5BJL5|SBNO1_RAT	Oxidation
AVGLPRAIRAK	11	Q07116|SUOX_RAT	0
TLPNIMKAK	9	Q68FU3|ETFB_RAT	Oxidation
KILKPVKKK	9	P19139|CSK21_RAT	0
TLPYVAPELLK	11	Q91ZN7|CHK1_RAT	0
SVMSIEKTRTK	11	Q99ML5|PCYOX_RAT	Oxidation
SVLNYFQPF	9	B0LPN4|RYR2_RAT	Deamidation
GLPPPPASLR	10	Q9Z254|GIPC1_RAT	0
TEELAYL	7	Q6IFW6|K1C10_RAT	0
ATHIRGK	7	Q62599|MTA1_RAT	0
VLVGNKWVSNK	11	P54001|P4HA1_RAT	0
PPIIPPPPP	9	O35876|SMN_RAT	0
TVIPATVVTSR	11	Q99PM1|TOX4_RAT	0
SIVPVRRGY	9	P27952|RS2_RAT	0
PDVHSGY	7	Q6AYT3|RTCB_RAT	0
TLIGKAIIK	9	Q91ZQ0|VMP1_RAT	0
KGFPVLLHYQTVSEPAVIKRLISVLNKSTGEVTKKKPKLLTKGQNALVELQTQRPVALE	59	Q6AXM7|HBS1L_RAT	Deamidation
KLIDPKRAK	9	Q3SWU3|HNRDL_RAT	0
RLVKDMKIK	9	P27952|RS2_RAT	Oxidation
FLMKHKSRK	9	Q5RKG6|TRI35_RAT	Oxidation
KLPPLPLTL	9	Q75Q40|TOM40_RAT	0
RLPPTPLLL	9	A1L134|AUP1_RAT	0
DEIDAIGGARF	11	Q63347|PRS7_RAT	0
RPVPSTPR	8	Q9ESP7|ATS4_RAT	0
SIIVAASSR	9	F1LYQ8|FARP1_RAT	0
TLPQRVLRK	9	O55099|AURKB_RAT	0
PLPRPRPLTR	10	A1A5P2|RRS1_RAT	0
TPAKGKKT	8	P13383|NUCL_RAT	0
NLPKNGSYR	9	Q6DGF9|ACBD4_RAT	0
FRDPGPQ	7	P10354|CMGA_RAT	0
LVEALYL	7	P01323|INS2_RAT:P01322|INS1_RAT	0
TLPGGQPPPR	10	Q5U367|PLOD3_RAT	0
DNNRSLDLDSIIA	13	Q6P6Q2|K2C5_RAT	0
YLLQNSVKQ	9	P61980|HNRPK_RAT	Deamidation
LLPLPLRGR	9	Q6EV70|OFUT1_RAT	0
LELGGGPGAGDLQTL	15	P01323|INS2_RAT	0
PSHTKIK	7	Q5BJP2|CWC15_RAT	0
RLQYGSR	7	P20717|PADI2_RAT	0
NLIGFVSRR	9	P46844|BIEA_RAT	0
RLFDVYRTK	9	Q02356|AMPD2_RAT	0
PIPQWIRMK	9	P62893|RL39_RAT	Oxidation
RIPRPGSAR	9	Q5XIN3|MIPT3_RAT	0
NLPELASAR	9	P30839|AL3A2_RAT	0
LASKFLKK	8	B5DFC8|EIF3C_RAT	0
RPQKPPR	7	Q6AYU3|DNJB6_RAT	0
ELIERRGTK	9	Q63505|TF3C1_RAT	0
TLSKPPSAR	9	Q66H43|BORC6_RAT	0
KCRPGQFQCSTGICTNPAFICDGDNDCQDNSDEANCDIHVCLPSQFKCTNTNRC	54	G3V928|LRP1_RAT	Deamidation ; Cysteinylation
IRILPGEICC	10	Q8K3K1|USH2A_RAT	Cysteinylation
PLPEPWRGLR	10	Q641W2|MYG1_RAT	0
PPPTKTK	7	Q64560|TPP2_RAT	0
EESNYELE	8	Q6IFW6|K1C10_RAT	0
ILIALPSLR	9	P00406|COX2_RAT	0
RITTPYMTK	9	O88828|RPAB2_RAT	Oxidation
GLIAARRTGR	10	P62919|RL8_RAT	0
NHEEEMKDL	9	Q6IFW6|K1C10_RAT	Oxidation
LEGGQQDFESS	11	Q8CIS9|K1C9_RAT	Deamidation
QSLLQPL	7	Q6IMF3|K2C1_RAT	0
SLSPVKKKK	9	Q63425|PRAX_RAT	0
MIGLPARGK	9	Q9JJH5|F262_RAT	Oxidation
QVVKTGGTPK	10	Q62671|UBR5_RAT	0
LAETEGRY	8	Q6IFW6|K1C10_RAT	0
VLPRIGNLR	9	O09139|E2F1_RAT	0
GMPPGVSFK	9	Q5U2Y1|GTF2I_RAT	Oxidation
WVVDVKNGK	9	P11915|NLTP_RAT	0
ILSRRPSYR	9	P15337|CREB1_RAT	0
DLPSHTKIK	9	Q5BJP2|CWC15_RAT	0
ALPGRWGGR	9	Q6QI89|MO4L2_RAT	0
PFPSISK	7	Q5U2M8|MDC1_RAT	0
LLPDKSRQGK	10	Q8VHQ7|SYTL4_RAT	0
IIAEPGRYY	9	P09057|DCOR_RAT	0
PLVKPKIVKK	10	P62912|RL32_RAT	0
ELALRLTEY	9	Q7TPB1|TCPD_RAT	0
SIIKELNRR	9	A2RRU3|UTP15_RAT	0
RVTYPAKAK	9	P25235|RPN2_RAT	0
ELGGGPGAGDLQ	12	P01323|INS2_RAT	0
TLPLPMKK	8	Q9R085|UBP15_RAT	Oxidation
IVENCNCRM	9	Q62962|ASIC2_RAT	Cysteinylation; Deamidation
LVENCNCRM	9	0	Cysteinylation; Deamidation
RPALSLR	7	D4A612|ELOV2_RAT	0
ILPKPTRK	8	P62083|RS7_RAT	0
PEAFPALA	8	Q6AXS5|PAIRB_RAT	0
HPRSELL	7	Q6IRE4|TS101_RAT	0
MVPMYPAFK	9	Q64610|ENPP2_RAT	Oxidation
EREQIKTL	8	Q6IG01|K2C1B_RAT:Q6P6Q2|K2C5_RAT	0
SLAKKMEVK	9	P13233|CN37_RAT	Oxidation
FGKIIRK	7	P62959|HINT1_RAT	0
YKLFICG	7	Q02955|IL1R1_RAT	0
PQKPPRP	7	Q6AYU3|DNJB6_RAT	0
TVSIPGMEK	9	D4ABY2|COPG2_RAT	Oxidation
PVAPRTR	7	Q7TMD5|ZC3HE_RAT	0
TVLKAGGTK	9	P09483|ACHA4_RAT	0
EIPYFTTSGIQ	11	Q32Q06|AP1M1_RAT	0
KLQPPKGY	8	D3ZWK4|LMBL1_RAT	0
EIDAIGGARF	10	Q63347|PRS7_RAT	0
PLLGGKSFLTK	11	O70240|AXIN2_RAT	0
IIHARFI	7	Q4R180|ORC3_RAT	0
PILDPLPNLK	10	Q761X5|UNC5C_RAT	0
ERGFFYTPMS	10	P01323|INS2_RAT	Oxidation
REVEDPQVPQLELGGGPEAGDLQT	24	P01322|INS1_RAT	0
LARPSDANR	9	P47245|NRDC_RAT	0
LSYLRKK	7	P47245|NRDC_RAT	0
YVFPPPVA	8	Q8R478|WBP2_RAT	0
PLAGSKLAK	9	Q62901|RERE_RAT	0
HLIPVSTTK	9	Q66H78|PXYP1_RAT	0
TLLPSLREK	9	Q68FW6|PPR36_RAT	0
FVPFRQK	7	P60570|PANX1_RAT	0
SIYSPASRTFR	11	Q496Z4|TMC4_RAT	0
EADDRSEELE	10	P20156|VGF_RAT	0
EDPQVAQLELGGGPGAGDL	19	P01323|INS2_RAT	0
DIIEKVMAR	9	P49816|TSC2_RAT	Oxidation
PLSRVKSLK	9	Q8K4K5|L2GL1_RAT	0
VSPIVSKK	8	F1M4A4|KIF1A_RAT	0
ELEKTHS	7	O35314|SCG1_RAT	0
YIIISFLIVV	10	P15390|SCN4A_RAT	0
MRYVASYLL	9	P02401|RLA2_RAT	Oxidation
PLPIPSSRKL	10	Q9QZC5|GRB7_RAT	0
LLPPKKIIGK	10	Q4G017|NISCH_RAT	0
SLLEYTPSSR	10	P18265|GSK3A_RAT	0
DLLKYFNSR	9	Q9JMK8|VPS54_RAT	0
KPPTLPR	7	P49816|TSC2_RAT	0
PPRPPSR	7	P0DJJ3|SGIP1_RAT	0
VSLLIILPLA	10	A2VCW5|S38A5_RAT	0
VAPAPARPSG	10	Q66H80|COPD_RAT	0
DVPEPGTQR	9	Q9ES67|ARHGB_RAT	0
DLPASLRAK	9	Q5U2S0|RSRP1_RAT	0
PKPPEKGK	8	Q63406|MCF2L_RAT	0
TPARKRGPKP	10	Q9Z2A6|MK15_RAT	0
TPPGKVG	7	Q499V8|SARG_RAT	0
GLPEGVPFRR	10	Q5U2Y1|GTF2I_RAT	0
PPPRGPR	7	Q99NI4|IPMK_RAT	0
LTSNLPWEH	9	P28573|SC6A7_RAT	0
VPERAPLPPSVPSQFQ	16	P20156|VGF_RAT	0
TLLDIMIAK	9	Q9ER24|ATX10_RAT	Oxidation
LAGAVAFLQKK	11	Q4G068|T176A_RAT	0
YPQQQGLSTSY	11	Q5I2P1|TBX5_RAT	0
RLPPMRRESGR	11	Q6MGA9|BRD2_RAT	Oxidation
VTAVPPKKQ	9	Q921A3|UBD_RAT	0
LFYVSSDDEFII	12	D3ZSI8|PI51A_RAT	0
KLLKEFRRK	9	Q63505|TF3C1_RAT	0
KKCLELFTE	9	P82995|HS90A_RAT	0
PQPPRSK	7	Q6AXY4|DPOD2_RAT	0
PSPEKKK	7	Q9QZ86|NOP58_RAT	0
TIAKSGTK	8	P82995|HS90A_RAT:P34058|HS90B_RAT	0
MISEPYNHR	9	B2RYD2|ESRP1_RAT	Oxidation
TLIFQKGC	8	Q6AYL8|LRIQ3_RAT	0
PGVSPGLIY	9	D3ZA12|CHD6_RAT	0
LLDPQLVPGG	10	Q6P502|TCPG_RAT	0
VFQKPLGLMIP	11	D3ZUC6|TOPZ1_RAT	Deamidation
PEVAAALAI	9	P51842|GUC2F_RAT	0
GAKAPEPMSRRTELSIDISSKQVESTASTPGPSRFGLKRAEVLGHKTPEPVPRRTEIT	58	Q9QZR6|SEPT9_RAT	Oxidation
SLAGIGDALGK	11	Q9R1T1|BAF_RAT	0
FLVGYIANK	9	Q66H61|SYQ_RAT	0
LPFPQTK	7	Q71LX6|XIRP2_RAT	0
PGRWGGR	7	Q6QI89|MO4L2_RAT	0
GLPEKLVIK	9	Q5FVM4|NONO_RAT	0
LYLNLEEEV	9	P12336|GTR2_RAT	0
NLSKAGAVR	9	Q62904|DHB7_RAT	0
AIIAILTPK	9	Q9JJL4|RHOQ_RAT	0
ILPPPIHVDY	10	Q561R7|TF2H3_RAT	0
TLLPVPLSGR	10	Q4V7C4|CCD71_RAT	0
APPTRRLLNAALLLLLLLMATSHQPSGTVVARELRCQCLKTLPRVDFENIQSLTVTPP	58	Q10746|CXCL3_RAT	0
PAFIPKK	7	0	0
PIPSDSTRRK	10	P13471|RS14_RAT	0
GALPVPPVAR	10	Q920F3|KHDR2_RAT	0
CGCRPGFRLLDDLVTCASRNPCSSNPCTGGGMCHSVPLSENYTCHCPRGYQLDS	54	Q9ET61|C1QR1_RAT	Cysteinylation
VEDPQVPQLELGGGPE	16	P01322|INS1_RAT	0
PHDFGMKK	8	P27008|PARP1_RAT	Oxidation
SVQKGHPLLVAVKILRPDATKNARNDFLKEVKIMSRLKDLNIIRLLGVCVQDDPL	55	Q63474|DDR1_RAT	Oxidation ; Cysteinylation; Deamidation
SVAIPKASR	9	Q9QZI7|TSAP1_RAT	0
FHVLKKT	7	P08937|OBP_RAT	0
LPKPTRK	7	P62083|RS7_RAT	0
SIVTPDSFTTK	11	P0C2N5|KMT5B_RAT	0
ALPALQQRI	9	Q99P99|HDAC4_RAT	0
GERGFFYTPMS	11	P01323|INS2_RAT	Oxidation
YLSTLKVKGLVLGPIHK	17	Q794F9|4F2_RAT	0
PKKLTKR	7	Q765A7|PGAP1_RAT	0
SLPKPPEKGK	10	Q63406|MCF2L_RAT	0
TKAPATKK	8	Q3ZAV0|CCD60_RAT	0
LLKSQKVTK	9	Q9Z325|DPM2_RAT	0
AQALEHIHSNEVIMTIGFSRTVEAFLREAAQKRKFHVIAAECAPFCQGHEMAVNLSEAGIETT	63	Q62818|EI2BB_RAT	Oxidation ; Deamidation
AFVPKPGSLK	10	P52591|PO121_RAT	0
FLPGRSSQR	9	D3ZUI5|COBL_RAT	0
LVKPKIVK	8	P62912|RL32_RAT	0
DIFDAVGKKK	10	Q5RJY4|DRS7B_RAT	0
DIVKPTSRR	9	Q4G073|TRDMT_RAT	0
LVKPKIVKK	9	P62912|RL32_RAT	0
PVSFPKASF	9	Q07523|HAOX2_RAT	0
GTFTSDYSKYLDS	13	P06883|GLUC_RAT	0
ELPPYFMAR	9	Q91ZQ0|VMP1_RAT	Oxidation
SLAPPPTTK	9	Q08406|CNTFR_RAT	0
LNIPIITGGK	10	P28818|RGRF1_RAT	0
PPSPLPPPSQP	11	P36940|TNFL6_RAT	0
GPRFKKLA	8	Q9Z1Y3|CADH2_RAT	0
EQLPKGNWKR	10	Q569C3|UBP1_RAT	0
IILLILLVLCL	11	Q9JJ09|NPT2B_RAT	Cysteinylation
QRVLHKLT	8	Q66H85|ANKZ1_RAT	Deamidation
LSPPPCKLP	9	B2RYJ8|ESRP2_RAT	0
EESNYELEGKIK	12	Q6IFW6|K1C10_RAT	0
APGAGGFGAQ	10	0	0
SLIDTHKEFMK	11	D3ZHV2|MACF1_RAT	Oxidation
TVLSKLTRK	9	Q6P7D5|M1IP1_RAT	0
LDPQTVESK	9	A0A0G2JTR4|ABR_RAT	0
PAKPLPR	7	P09875|UD2B1_RAT	0

## Sheet: IL-1b_Rep2
Peptide	Length	Accession	PTM		Peptide Length	Frequency	%age
VAYWRQAGLSYIRFSQICAKAVRDALKTEFKANAEKTSGTSIKTVKIKKE	50	P29418|ATP5E_RAT	0		8	90	7.95053
VPSGLEFLVQIDQILIHQKAER	22	Q6QBQ4|PLS3_RAT	0		9	597	52.7385
GPKEVPTAASSSHFYSGYKKIQ	22	P10354|CMGA_RAT	0		10	167	14.7527
RTNEPQKLKVLLRNL	15	P97574|STC1_RAT	0		11	132	11.6608
LGGGPGAGDLQTLALEVARQ	20	P01323|INS2_RAT	0		12	61	5.38869
PQVAQLELGGGPGAGDLQTLA	21	P01323|INS2_RAT	0		13	36	3.18021
KSQGKVLQATVVAVGSGGKG	20	P26772|CH10_RAT	0		14	28	2.4735
GGPEAGDLQTLALEVARQ	18	P01322|INS1_RAT	0		15	21	1.85512
GGPGAGDLQTLALEVARQ	18	P01323|INS2_RAT	0			1132
ERPVFTNHFLVELHKD	16	P28841|NEC2_RAT	0
GGGPEAGDLQTLALEVARQ	19	P01322|INS1_RAT	0		Total	1406
IQKTPQIQVYSRHPPEN	17	P07151|B2MG_RAT	0
MSENVPLPETHQFGEGVSSPKTHLGETLTPLSKAYQSLSAPFPKV	45	P20156|VGF_RAT	Oxidation ; Deamidation			80.5121
PQVPQLELGGGPEAGD	16	P01322|INS1_RAT	0
PQVAQLELGGGPGAGDLQT	19	P01323|INS2_RAT	0
VLEYLNQEQAEQGREHL	17	P10362|SCG2_RAT	0
GHDPVHESPVDTA	13	O35314|SCG1_RAT	0
IPAGSLKNEDTPNRQ	15	P10362|SCG2_RAT	0
GTFTSDYSKYLDS	13	P06883|GLUC_RAT	0
DEGHDPVHESPVDT	14	O35314|SCG1_RAT	0
DPQVAQLELGGGPGAGD	17	P01323|INS2_RAT	0
PQVPQLELGGGPEAGDLQ	18	P01322|INS1_RAT	0
YTPMSRREVEDPQVAQLELGGGPGAGDLQTL	31	P01323|INS2_RAT	Oxidation
MVGPIEEAVAKADKLAEEHGS	21	P10719|ATPB_RAT	Oxidation
SQTHSLPASEIQASAVAPPRP	21	P20156|VGF_RAT	0
GVAQASLGEYLFERLTLKHD	20	Q7TP54|RIPR2_RAT:P02793|FRIL1_RAT	0
GVPSGLEFLVQIDQILIHQKAER	23	Q6QBQ4|PLS3_RAT	0
IPAGSLKNEDTPNR	14	P10362|SCG2_RAT	0
YIISVKGIKGR	11	P62832|RL23_RAT	0
SQGTFTSDYSKYLDSR	16	P06883|GLUC_RAT	0
REVEDPQVAQLELGGGPGAGDLQ	23	P01323|INS2_RAT	0
EQEELENYIEHVLLHRP	17	P20156|VGF_RAT	0
PQVAQLELGGGPGAGDL	17	P01323|INS2_RAT	0
SGHLGLPDEGNRKESKDQLSEDASKVITYL	30	P10362|SCG2_RAT	0
NSEPQDQGELFQGVDPR	17	P20156|VGF_RAT	0
EGHDPVHESPVDTA	14	O35314|SCG1_RAT	0
PKFEVLDKPQS	11	P21571|ATP5J_RAT	0
SLPKPPEKGKGWSK	14	Q63406|MCF2L_RAT	0
IFVKTLTGK	9	P62982|RS27A_RAT:P62986|RL40_RAT:Q63429|UBC_RAT:P0CG51|UBB_RAT	0
KGPPVPPPP	9	O08839|BIN1_RAT	0
SLSAASAPLAETSTPLRL	18	Q9QXU9|PCS1N_RAT	0
FQQGIAPSGPAGELKFEPHT	20	Q9JI85|NUCB2_RAT	0
NFEDPKFEVLDKPQS	15	P21571|ATP5J_RAT	0
EVEDPQVAQLELGGGPGAG	19	P01323|INS2_RAT	0
SLPGRGDPVASVLSPYFGTK	20	O35217|MINP1_RAT	0
SRREVEDPQVAQLELGGGPGAGDLQTL	27	P01323|INS2_RAT	0
RREVEDPQVAQLELGGGPGAGDLQTLAL	28	P01323|INS2_RAT	0
SENVPLPETHQFGEGVSSPKTHLGETLTPLSKAYQSLSAPFPKV	44	P20156|VGF_RAT	Deamidation
YDDGVAELDQLLHY	14	O35314|SCG1_RAT	0
REVEDPQVAQLELGGGPGAGDLQT	24	P01323|INS2_RAT	0
HLVEALYLVCGERGF	15	P01323|INS2_RAT:P01322|INS1_RAT	Cysteinylation
NLPNQVHRKSVK	12	Q91Y81|SEPT2_RAT	0
NLPAKAIGH	9	P04646|RL35A_RAT	0
ALPQVKEAHRK	11	Q8VIL3|ZWINT_RAT	0
ELSAERPLNEQIAEAEAD	18	P47868|SCG3_RAT	0
RIFAPNHVVAK	11	P62718|RL18A_RAT	0
HDPVHESPVDTA	12	O35314|SCG1_RAT	0
MLIKVKTLTGK	11	Q71UE8|NEDD8_RAT	Oxidation
EGEDDPDRSMKLS	13	P10354|CMGA_RAT	Oxidation
LGGGPEAGDLQTLALEVA	18	P01322|INS1_RAT	0
AVTKYTSSK	9	Q00715|H2B1_RAT:Q00729|H2B1A_RAT	0
GGGEDEVGEEDEEAAEAEAEAEEAERARQNALL	33	P20156|VGF_RAT	0
LGGGPEAGDLQTLAL	15	P01322|INS1_RAT	0
GGGPGAGDLQTLALEVARQ	19	P01323|INS2_RAT	0
LGGGPGAGDLQTLA	14	P01323|INS2_RAT	0
NVAEDPNRESLDFL	14	P12969|IAPP_RAT	0
ALNAHVSKK	9	P41516|TOP2A_RAT	0
PLPVALQTRLAK	12	Q6PCT5|PQBP1_RAT	0
PLPPLPEYGGKVR	13	P19511|AT5F1_RAT	0
ELGGGPGAGDLQT	13	P01323|INS2_RAT	0
AISKVLEKHRGK	12	D3ZEF4|CUL7_RAT	0
SLSALYARR	9	P55062|BI1_RAT	0
MDQLAKELTAE	11	P10354|CMGA_RAT	Oxidation
PLADAHLTKK	10	P55770|NH2L1_RAT	0
RLPGTAGTQPR	11	Q3B7D0|HEM6_RAT	0
SLMPVKKIGHR	11	D3ZSI8|PI51A_RAT	Oxidation
PMSVVSSTK	9	Q0HA29|NMNA2_RAT	Oxidation
RVFVVGVGMTK	11	P11915|NLTP_RAT	Oxidation
VLFEVPKLKSGK	12	Q8VHQ7|SYTL4_RAT	0
GLWYAKKQTQK	11	D4A2Z8|DHX36_RAT	0
LGGGPEAGDLQTLALEV	17	P01322|INS1_RAT	0
PLSDARKLTFR	11	P30427|PLEC_RAT	0
YLSQPRLTYK	10	P62815|VATB2_RAT	0
SLPWQGLKAATK	12	Q06486|KC1D_RAT	0
VPERAPLPPSVPSQFQ	16	P20156|VGF_RAT	0
PQVPQLELGGGPEAGDLQT	19	P01322|INS1_RAT	0
YTPMSRREVEDPQVAQLELGGGPGAGDLQTLA	32	P01323|INS2_RAT	Oxidation
PQVPQLELGGGPEAGDL	17	P01322|INS1_RAT	0
LGGGPEAGDLQTLA	14	P01322|INS1_RAT	0
YPSKPDNPGEDAPAEDMARYYSA	23	P07808|NPY_RAT	Oxidation
DPQVPQLELGGGPEAGD	17	P01322|INS1_RAT	0
YLPGPLQDMFKK	12	P84087|CPLX2_RAT:P63041|CPLX1_RAT	Oxidation
RIHDPQLLTER	11	P15178|SYDC_RAT	0
DPQVPQLELGGGPEAGDL	18	P01322|INS1_RAT	0
GDAASEAPSKDTVE	14	P10354|CMGA_RAT	0
VLLDPGKYKAK	11	Q63028|ADDA_RAT	0
TLLKHIANR	9	Q6MG08|ABCF1_RAT	0
ERPVFTNHFLVELH	14	P28841|NEC2_RAT	0
QIFVKTLTGK	10	P62982|RS27A_RAT:P62986|RL40_RAT:Q63429|UBC_RAT:P0CG51|UBB_RAT	0
LEGSFLGGSEAGERLLQ	17	P20156|VGF_RAT	0
IVALILSTK	9	P63081|VATL_RAT	0
HSQGTFTSDYSKYLDSRRAQD	21	P06883|GLUC_RAT	0
DFPEEVAIAEELGR	14	P06883|GLUC_RAT	0
LTINPKLITGLTM	13	P05508|NU4M_RAT	Oxidation
SILPAIFQK	9	Q5FVN2|TM41B_RAT	0
YIFSHAQVTKK	11	P11497|ACACA_RAT	0
PLSKELRQK	9	P12749|RL26_RAT	0
NVPEAFKGTKK	11	Q8R478|WBP2_RAT	0
MDQLAKELTA	10	P10354|CMGA_RAT	Oxidation
TLPNQVHRKSVK	12	Q9JJM9|SEPT5_RAT	0
PQVAQLELGGGPGAGDLQ	18	P01323|INS2_RAT	0
RREVEDPQVAQLELGGGPGAGDLQTL	26	P01323|INS2_RAT	0
NEPQKLKVLL	10	P97574|STC1_RAT	0
SIIASNKKTGVFK	13	B0K012|CMKMT_RAT	0
AIFLTKKFSHR	11	Q64240|AMBP_RAT	0
AIFKVLNEK	9	Q9QZ86|NOP58_RAT	0
AFRKFLPLFDRVLVERSAA	19	P26772|CH10_RAT	0
ATIKTKR	7	Q6P9V9|TBA1B_RAT:Q6AYZ1|TBA1C_RAT:P68370|TBA1A_RAT:Q68FR8|TBA3_RAT	0
LGGGPGAGDLQTL	13	P01323|INS2_RAT	0
QTLALEVARQ	10	P01323|INS2_RAT:P01322|INS1_RAT	0
ALPPAFSTR	9	Q66X93|SND1_RAT	0
TMIIAIPTGVK	11	P05503|COX1_RAT	Oxidation
SIYQKVNKK	9	Q9Z2L0|VDAC1_RAT	0
VAEDPNRESLD	11	P12969|IAPP_RAT	0
AQLELGGGPGAGDL	14	P01323|INS2_RAT	0
REVEDPQVPQLELGGGPEAGDLQT	24	P01322|INS1_RAT	0
VLEYLNQEQAEQGREHLA	18	P10362|SCG2_RAT	0
LLPPLPPVTS	10	Q5U367|PLOD3_RAT	0
SLAEPRVSVR	10	P12785|FAS_RAT	0
KIIGAGKPWHK	11	Q62908|CSRP2_RAT	0
PIFKLKESTVR	11	Q5U211|SNX3_RAT	0
LLYDTQKVVKR	11	Q5XIA8|GHITM_RAT	0
KSRREVEDPQVPQLELGGGPEAGDLQTLAL	30	P01322|INS1_RAT	0
SLLDPAQVQSGR	12	Q9Z272|GIT1_RAT	0
EVEDPQVAQLE	11	P01323|INS2_RAT	0
ALTPAKVTGK	10	B2RZC9|KTAP2_RAT	0
GLVNPANVTFK	11	P70470|LYPA1_RAT	0
DKNLKPIKPMQFLGDEETVRKAMEAVAAQGKVKK	34	P25113|PGAM1_RAT	Oxidation
DIDTAAKFIGAGAATVGVAG	20	Q06645|AT5G1_RAT:Q06646|AT5G2_RAT:Q71S46|AT5G3_RAT	0
RMDQLAKELTAE	12	P10354|CMGA_RAT	Oxidation
RLPSDRSSQR	10	Q6J1Y9|UBP19_RAT	0
TMAKIAQYK	9	P70582|NUP54_RAT	Oxidation
PLPVALQTRLA	11	Q6PCT5|PQBP1_RAT	0
TLPRPEPRVSGK	12	O54880|RPH3L_RAT	0
PQVKEAHRK	9	Q8VIL3|ZWINT_RAT	0
AVDGGLSIPHSTK	13	P09895|RL5_RAT	0
SLLALYKGK	9	P62268|RS23_RAT	0
KLPGIAKKK	9	Q6RJR6|RTN3_RAT	0
RIYIPLPSAK	10	Q6E0V2|KTNA1_RAT	0
CAEFKTK	7	Q66HA8|HS105_RAT	0
TLPFKPIKK	9	P41516|TOP2A_RAT	0
RPVFTNHFLVELHKD	15	P28841|NEC2_RAT	0
FVATAVTYK	9	B2RZD2|T126B_RAT	0
TLEKIFLQK	9	Q6MGA9|BRD2_RAT	0
LNAHVSKK	8	P41516|TOP2A_RAT	0
NVAEDPNRESLD	12	P12969|IAPP_RAT	Deamidation
RLQGKPPTKK	10	Q3MIF2|LMBL2_RAT	0
PLAAPPLPK	9	O08876|KLF10_RAT	0
HLPSPVTAQK	10	P05197|EF2_RAT	0
RTNEPQKLKVLL	12	P97574|STC1_RAT	0
LELGGGPEAGDLQT	14	P01322|INS1_RAT	0
SIFSKFTSK	9	O08679|MARK2_RAT	0
PLPGAQPPSILKK	13	Q5PQQ2|WBP11_RAT	0
APYDNLNDKDQELGEYLA	18	P10362|SCG2_RAT	0
LELGGGPEAGDLQTLAL	17	P01322|INS1_RAT	0
LGGGPGAGDLQTLAL	15	P01323|INS2_RAT	0
GLPGPGFSSR	10	Q6IMF1|K2C80_RAT	0
EDPQVAQLELGGGPGAGDLQT	21	P01323|INS2_RAT	0
YPSKPDNPGEDAPAEDMARYY	21	P07808|NPY_RAT	Oxidation
LGGGPEAGDLQTLALE	16	P01322|INS1_RAT	0
KIVNGKKITTK	11	Q6AYU3|DNJB6_RAT	0
NLPANSTIKKK	11	Q62671|UBR5_RAT	0
TVFDAKRLIGR	11	P06761|BIP_RAT	0
GIPEALTRKL	10	P16638|ACLY_RAT	0
TIVDPFSSK	9	P97690|SMC3_RAT	0
TLVRILSHGGFR	12	Q7TP98|ILF2_RAT	0
VPQLELGGGPEAGDLQTLA	19	P01322|INS1_RAT	0
TIFFVLRKK	9	D4ADY9|ELOV7_RAT:D4A612|ELOV2_RAT	0
LQTLALEVARQ	11	P01323|INS2_RAT:P01322|INS1_RAT	0
GGPEAGDLQTLAL	13	P01322|INS1_RAT	0
PLFANPTSK	9	Q4V9H5|P20L1_RAT	0
GGGPEAGDLQTLAL	14	P01322|INS1_RAT	0
SVPHSIINGYK	11	P19945|RLA0_RAT	0
DIVDIKGMGTVQK	13	P20280|RL21_RAT	Oxidation
AVPKPTPVK	9	P41777|NOLC1_RAT	0
REVEDPQVPQLELGGGPEAGDLQTL	25	P01322|INS1_RAT	0
PANSTIKKK	9	Q62671|UBR5_RAT	0
EVPQPPRKK	9	Q6QI89|MO4L2_RAT	0
SILPAIFQKK	10	Q5FVN2|TM41B_RAT	0
RLVSLPITKK	10	Q6P6G2|CF089_RAT	0
AVAIKAMAK	9	Q3T1J1|IF5A1_RAT	Oxidation
EIYTVGKRFK	10	P05426|RL7_RAT	0
GQAAKEFIAWLVKGRG	16	P06883|GLUC_RAT	0
TLLPPKKIIGK	11	Q4G017|NISCH_RAT	0
SGVAVPTSPK	10	Q9JID1|PDCD4_RAT	0
FIAHPKLGK	9	P25886|RL29_RAT	0
TMSNKFTQK	9	P31423|GRM4_RAT	Oxidation
NLPDPEVSRAK	11	Q5XIB5|CCD86_RAT	0
PLPGAQPPSILK	12	Q5PQQ2|WBP11_RAT	0
HLVEALYLVCGERGFFYTP	19	P01323|INS2_RAT:P01322|INS1_RAT	Cysteinylation
TNEPQKLKVLL	11	P97574|STC1_RAT	0
SLEDPQTHSNR	11	P34058|HS90B_RAT	0
VKVTKPKTPAKPKKAAPK	18	D4A3K5|H11_RAT	0
GEDDPDRSMKLSF	13	P10354|CMGA_RAT	Oxidation
SRREVEDPQVAQLELGGGPGAGDLQTLA	28	P01323|INS2_RAT	0
VLLKSQKVTKK	11	Q9Z325|DPM2_RAT	0
SLFSRLFGK	9	P61751|ARF4_RAT	0
PIFDYGNISGTR	12	O70511|ANK3_RAT	0
RIYIPLPTAK	10	Q5XIK7|KATL1_RAT	0
GISSIRSFK	9	P07153|RPN1_RAT	0
SHQKKTPTFHDKYGNAVLAGGSIF	24	P80431|COX7B_RAT	0
DPLQWKNSDFE	11	O35314|SCG1_RAT	0
YLSQPRLTY	9	P62815|VATB2_RAT	0
YLMKILTER	9	P63259|ACTG_RAT:P60711|ACTB_RAT	0
AIATIKTKR	9	Q6P9V9|TBA1B_RAT:Q6AYZ1|TBA1C_RAT:P68370|TBA1A_RAT:Q68FR8|TBA3_RAT	0
FISKFLRTK	9	Q63073|BTG1_RAT	0
GIIGVKGAK	9	P61980|HNRPK_RAT	0
AIIPSKNLRNK	11	P04644|RS17_RAT	0
SLIGESQSGGK	11	Q5BJL5|SBNO1_RAT	0
HLPDPEIFRQR	11	Q7TNK3|ZNF24_RAT	0
VLLGETGKEKLPRYYK	16	P62282|RS11_RAT	0
ELSAERPLNEQIAEAEADKI	20	P47868|SCG3_RAT	0
ALIKIDVNKTR	11	Q6AYE3|TAD2A_RAT	0
TLFKSKISRK	10	Q9QZR6|SEPT9_RAT	0
FVKTLTGK	8	P62982|RS27A_RAT:P62986|RL40_RAT:Q63429|UBC_RAT:P0CG51|UBB_RAT	0
PIFEPLPSQY	10	F1LPQ2|ASCC3_RAT	0
SVMSIEKTRTK	11	Q99ML5|PCYOX_RAT	Oxidation
GLPPPPRSR	9	Q4V898|RBMX_RAT	0
LGGGPEAGDLQT	12	P01322|INS1_RAT	0
DIASHFSNK	9	Q9JKL8|ADNP_RAT	0
GLLANPRVK	9	D4A2H2|SPTC1_RAT	0
PLADVKSEK	9	Q62733|LAP2_RAT	0
LELGGGPGAGDL	12	P01323|INS2_RAT	0
PNQVHRK	7	Q91Y81|SEPT2_RAT:Q9JJM9|SEPT5_RAT	0
TLIEHAHTK	9	P35559|IDE_RAT	0
TLIPHDFGMKK	11	P27008|PARP1_RAT	Oxidation
YPSKPDNPGEDAPAEDMARYYSAL	24	P07808|NPY_RAT	Oxidation
SLPPGHYTQK	10	Q5XIG4|OCAD1_RAT	0
SVIFVATGEGKAAVLK	16	P85971|6PGL_RAT	0
VVFRDPYRFKK	11	P62919|RL8_RAT	0
HLAPPQPAK	9	Q8CH27|RCAN2_RAT	0
YVSVPGSKK	9	Q5M7W1|TXNIP_RAT	0
REVEDPQVPQLELGGGPEAGDLQTLA	26	P01322|INS1_RAT	0
DMVKFGGTGR	10	Q9Z330|DNMT1_RAT	Oxidation
EILKWYLNK	9	Q925S8|YMEL1_RAT	0
VLWEPKPAQAFVK	13	P01322|INS1_RAT	0
ALPYIRDVAKRVK	13	P32362|DCUP_RAT	0
SLPATHIRGK	10	Q62599|MTA1_RAT	0
SVVSSVTTK	9	P51577|P2RX4_RAT	0
GVAELDQLLHY	11	O35314|SCG1_RAT	0
RLLSPVTGSK	10	P17046|LAMP2_RAT	0
EDPQVAQLELGGGPGAGD	18	P01323|INS2_RAT	0
SLPPVLKAK	9	Q561R7|TF2H3_RAT	0
QILATLKGHTK	11	Q9JMJ4|PRP19_RAT	0
NMSKFGTTK	9	D3ZIE4|FYB1_RAT	Oxidation
EVEDPQVPQLEL	12	P01322|INS1_RAT	0
LSAERPLNEQIAEAEAD	17	P47868|SCG3_RAT	0
GLPAATELPTLR	12	Q5U2Z0|ZN367_RAT	0
LGPEVPPENV	10	Q9QXU9|PCS1N_RAT	0
EIYRIVSQK	9	P62494|RB11A_RAT:O35509|RB11B_RAT	0
KLLDFGSLSNL	11	P04644|RS17_RAT	0
ALKTEFKANAEKTSGTSIKTVKIKKE	26	P29418|ATP5E_RAT	0
DMPYQPFSK	9	Q6AYK8|EIF3D_RAT	Oxidation
QAFRKFLPLFDRVLVERSAA	20	P26772|CH10_RAT	Deamidation
GLIVALILSTK	11	P63081|VATL_RAT	0
KMALQQEGFD	10	P28841|NEC2_RAT	Oxidation
GKNVNAGGHKLGLGLEFQA	19	Q9Z2L0|VDAC1_RAT	0
GIDHPGSLK	9	P31643|SC6A6_RAT	0
NITLPAHKK	9	O70511|ANK3_RAT	0
EDPQVAQLELGGGPGAGDLQ	20	P01323|INS2_RAT	0
SIAMVVTSR	9	Q6GVH5|GGNB2_RAT	Oxidation
DLLKKFQTK	9	Q6AY96|T2FA_RAT	0
VEDPQVAQLELGGGPG	16	P01323|INS2_RAT	0
PLPDEKTKK	9	P62193|PRS4_RAT	0
PQVPQLELGGGPEA	14	P01322|INS1_RAT	0
PEAFKGTKK	9	Q8R478|WBP2_RAT	0
KIFKLGSEKKK	11	O08815|SLK_RAT	0
SVMAQVRQK	9	Q3ZAV8|EDC4_RAT	Oxidation
EDDPDRSMKLS	11	P10354|CMGA_RAT	Oxidation
SLVGQTSPK	9	Q9QZ86|NOP58_RAT	0
ELSAERPLNEQIAEAE	16	P47868|SCG3_RAT	0
VAQLELGGGPGAGDLQ	16	P01323|INS2_RAT	0
NLPNQVHRK	9	Q91Y81|SEPT2_RAT	0
IITPPPAKK	9	Q02874|H2AY_RAT	0
AIPAAIASAK	10	Q5HZY0|UBXN4_RAT	0
EVEDPQVPQLELGGGPE	17	P01322|INS1_RAT	0
GVAVPTSPK	9	Q9JID1|PDCD4_RAT	0
ALPIPANKR	9	O08815|SLK_RAT	0
AEDPNRESLDF	11	P12969|IAPP_RAT	0
SLLGVKENNKK	11	Q6AYK1|RNPS1_RAT	0
LELGGGPGAGDLQTLA	16	P01323|INS2_RAT	0
GGPEAGDLQTL	11	P01322|INS1_RAT	0
ILTGTKKLTNK	11	Q64559|BACH_RAT	0
ALPFPSISK	9	Q5U2M8|MDC1_RAT	0
PVPLPQKQK	9	Q6J1Y9|UBP19_RAT	0
DMPELYHQR	9	Q4G074|KBP_RAT	Oxidation
AEDPNRESLDFL	12	P12969|IAPP_RAT	0
GLAKALQTK	9	P12785|FAS_RAT	0
GGPEAGDLQTLA	12	P01322|INS1_RAT	0
VLPKYERIMQK	11	Q09426|CGT_RAT	Oxidation
ELLKVKEKQTK	11	Q9JLT0|MYH10_RAT	0
SILSHIHRR	9	Q5U2N4|MKNK2_RAT	0
LELGGGPGAGDLQ	13	P01323|INS2_RAT	0
SLLDPAQVQSGRR	13	Q9Z272|GIT1_RAT	0
PPAFSTR	7	Q66X93|SND1_RAT	0
KILEYISHR	9	Q561R9|LACB2_RAT	0
PIHDVYQTY	9	Q66H68|RBM47_RAT	0
TLVEVLTKR	9	Q63358|MYO9B_RAT	0
AIKKPLTQK	9	O54772|SMRD2_RAT	0
PPGHYTQK	8	Q5XIG4|OCAD1_RAT	0
SLPKPPEKGK	10	Q63406|MCF2L_RAT	0
PLPFPFPSKLY	11	Q66H58|INT14_RAT	0
RIVEIYSRR	9	P22288|GCH1_RAT	0
EDPQVAQLELGGGPGAGDLQTL	22	P01323|INS2_RAT	0
NVAEDPNRESLDFLLL	16	P12969|IAPP_RAT	Deamidation
TLPKPVQK	8	Q68SB1|STAU2_RAT	0
YLYKDPKQK	9	B4F769|SMAL1_RAT	0
DISLVSTPK	9	F1MA98|TPR_RAT	0
LEGSFLGGSEAGERLL	16	P20156|VGF_RAT	0
SLQNIFSKK	9	P0C6B1|S35E1_RAT	0
LGGGPGAGDLQT	12	P01323|INS2_RAT	0
VPQLELGGGPEAGDLQTL	18	P01322|INS1_RAT	0
ELAPYPKNK	9	Q6PCT5|PQBP1_RAT	0
WTSDTQGDEAEAGEGGEN	18	P63102|1433Z_RAT	0
NVPDPKDVQQK	11	Q6AY05|TM175_RAT	0
IITDRQSGK	9	A7VJC2|ROA2_RAT	0
VLNPVKSSK	9	P15205|MAP1B_RAT	0
SILKIDDVVNTR	12	Q7TPB1|TCPD_RAT	0
SLARAGKVR	9	P62864|RS30_RAT	0
VAQLELGGGPGAGDL	15	P01323|INS2_RAT	0
TLPEPNSQGQR	11	Q5BJT2|UBL3_RAT	0
DLPKANFLFK	10	Q75Q40|TOM40_RAT	0
DLINNLGTIAK	11	P82995|HS90A_RAT:P34058|HS90B_RAT	0
TLPFVATAVTYK	12	B2RZD2|T126B_RAT	0
ILPAIFQKK	9	Q5FVN2|TM41B_RAT	0
SLIGKKGQQK	10	P0C0S7|H2AZ_RAT	0
ELPKKLTKR	9	Q765A7|PGAP1_RAT	0
NLMKDKYQSLK	11	Q3KR99|SPDLY_RAT	Oxidation
TGGLPESKAGK	11	Q5XI01|LARP7_RAT	0
IILDPEKIKKK	11	Q9JKA9|HCN2_RAT	0
SIIGKGGQRIK	11	P61980|HNRPK_RAT	0
ALVKPQAKK	9	Q3T1I5|SRBP2_RAT	0
PIMKIMKGK	9	Q80Z36|ZHX3_RAT	Oxidation
ALAVASKKK	9	Q9JLT0|MYH10_RAT	0
TLFVPFRQK	9	P60570|PANX1_RAT	0
EVEDPQVAQLEL	12	P01323|INS2_RAT	0
TIVDTGIGMTK	11	P82995|HS90A_RAT	Oxidation
TLVDTGIGMTK	11	P34058|HS90B_RAT	Oxidation
PLPHHFGTVR	10	P86410|RLGPB_RAT	0
TLQPPASSR	9	P20156|VGF_RAT	0
IVTVANAVFVRNG	13	P07092|GDN_RAT	0
YEGRRPLSEERKHAAGESKDANVATANLGE	30	O35314|SCG1_RAT	0
FVTPLTSMVVTKPEDN	16	Q63416|ITIH3_RAT	Oxidation
SIIDVEGIVRK	11	P15178|SYDC_RAT	0
AIFKNVKMK	9	O88871|GABR2_RAT	Oxidation
GLPEPLSQR	9	P15978|HA11_RAT	0
DPQVPQLELGGGPEAGDLQT	20	P01322|INS1_RAT	0
TVVNPKYEGK	10	P49134|ITB1_RAT	0
LELGGGPGAGDLQT	14	P01323|INS2_RAT	0
SLPDPGTSY	9	Q62627|PAWR_RAT	0
VPRGEAAGAVQELA	14	Q9QXU9|PCS1N_RAT	0
NMPWFKGWK	9	P62630|EF1A1_RAT:P62632|EF1A2_RAT	Oxidation
KESTLHLVL	9	P62982|RS27A_RAT:P62986|RL40_RAT:Q63429|UBC_RAT:P0CG51|UBB_RAT	0
APPEPVPPPRAAP	13	P20156|VGF_RAT	0
LGGGPGAGDL	10	P01323|INS2_RAT	0
GGPGAGDLQTL	11	P01323|INS2_RAT	0
GLPLFPLVK	9	P35559|IDE_RAT	0
NLFKGLFGK	9	P84079|ARF1_RAT	0
YLPKGVFKK	9	Q6AXQ8|MNS1_RAT	0
SIPEVGDARNK	11	A1A5S1|PRP6_RAT	0
SLARQPLSR	9	Q9JHY8|DNLI1_RAT	0
LELGGGPGAGDLQTL	15	P01323|INS2_RAT	0
FLIGKVYKK	9	Q4V8A2|CDC27_RAT	0
QILKPSEKKAK	11	P62142|PP1B_RAT	0
SLPSIVNDKYGRK	13	Q562C7|PUM3_RAT	0
TIIERSSAR	9	P54287|CACB3_RAT	0
GLPDVHSGY	9	Q6AYT3|RTCB_RAT	0
SYPGFQAPQGLQ	12	O35314|SCG1_RAT	0
TIFVPNTGK	9	Q9R1Z0|VDAC3_RAT	0
NIVKNISYK	9	P28077|PSB9_RAT	0
PGAFKTR	7	Q62812|MYH9_RAT	0
ALVGPNGSGK	10	P36370|TAP1_RAT	0
GIYGVLNRK	9	P05197|EF2_RAT	0
RLPWAVAGR	9	Q6AY30|SCPDL_RAT	0
KLPPLPVIEK	10	Q68SB1|STAU2_RAT	0
FYVPGVAPINFHQND	15	Q4KLL4|TM9S4_RAT	0
SMVKIPSKASAK	12	P55926|ASIC1_RAT	Oxidation
VPEQPPVLPQLDSQHL	16	Q63083|NUCB1_RAT	0
GGGPEAGDLQTLA	13	P01322|INS1_RAT	0
GGGPEAGDLQTL	12	P01322|INS1_RAT	0
TLALEVARQ	9	P01323|INS2_RAT:P01322|INS1_RAT	0
VLAGAVSTK	9	P0C546|S2542_RAT	0
VIVMAATNR	9	P46462|TERA_RAT	Oxidation
QLPKGNWKRK	10	Q569C3|UBP1_RAT	0
HLVEALYLVC	10	P01323|INS2_RAT:P01322|INS1_RAT	Cysteinylation
PLPPLPEYGGK	11	P19511|AT5F1_RAT	0
AAEHGFGV	8	P28841|NEC2_RAT	0
NHPDSELESTAN	12	O35314|SCG1_RAT	0
SLQEKVSKK	9	Q6AYS6|SNX17_RAT	0
GPEAGDLQTL	10	P01322|INS1_RAT	0
RLIQGSILKK	10	P04961|PCNA_RAT	0
GEDDPDRSMKL	11	P10354|CMGA_RAT	Oxidation
FGSGFAAPFFIVRHQLLKK	19	P80432|COX7C_RAT	0
NIIKAAPRK	9	Q5XIM9|TCPB_RAT	0
NMIKYIKEK	9	E9PU28|IMDH2_RAT	Oxidation
RVPKTGSAY	9	B5D5N9|CTR2_RAT	0
VIAKNPSAR	9	Q4G017|NISCH_RAT	0
REVEDPQVPQLELGGGPEAGDLQ	23	P01322|INS1_RAT	0
LPFKPIKK	8	P41516|TOP2A_RAT	0
NLMEPPFQSQK	11	Q8K581|TXND9_RAT	Oxidation
YLISKYIRK	9	P49088|ASNS_RAT	0
ELGGGPGAGDLQTL	14	P01323|INS2_RAT	0
AISKYFSER	9	Q63798|PSME2_RAT	0
IGIAKTGSGK	10	Q62780|DDX46_RAT	0
VAQLELGGGPGAGD	14	P01323|INS2_RAT	0
PEALTRKL	8	P16638|ACLY_RAT	0
IGKGGQRIK	9	P61980|HNRPK_RAT	0
EVEDPQVAQLELG	13	P01323|INS2_RAT	0
LLPDKSRQGK	10	Q8VHQ7|SYTL4_RAT	0
DLIGIAKTGSGK	12	Q62780|DDX46_RAT	0
QVADVTTSR	9	P12785|FAS_RAT	0
GGGPGAGDLQTLA	13	P01323|INS2_RAT	0
PLPFPFPSK	9	Q66H58|INT14_RAT	0
AISPPAVPK	9	O54888|RPA2_RAT	0
RLTAYFRRK	9	Q9QYM0|MRP5_RAT	0
YTPKSRREVEDPQVPQLELGGGPEAGDLQTLA	32	P01322|INS1_RAT	0
SIAMAARKK	9	Q62812|MYH9_RAT	Oxidation
VEDPQVAQLELG	12	P01323|INS2_RAT	0
TLPKIPYVK	9	P63138|GBRB2_RAT:P15431|GBRB1_RAT:P63079|GBRB3_RAT	0
YLPGPLQDMFK	11	P84087|CPLX2_RAT:P63041|CPLX1_RAT	Oxidation
ELGGGPEAGDLQTL	14	P01322|INS1_RAT	0
ALPSAPALK	9	P53565|CUX1_RAT	0
IISVTKTDK	9	P17708|DCAM_RAT	0
PIFRIHHQK	9	O70454|BUD31_RAT	0
FLPPPPSSR	9	Q9JKA7|HCN4_RAT	0
GPEAGDLQT	9	P01322|INS1_RAT	0
TIVSPDAGGAK	11	P60892|PRPS1_RAT	0
MLLQPNKKSVK	11	Q5FVI6|VATC1_RAT	Oxidation
VFPKPFVEK	9	P0C644|VIP1_RAT	0
KLHFIFRHK	9	P35565|CALX_RAT	0
YMVKAKSQFK	10	Q32Q06|AP1M1_RAT	Oxidation
ARAEAQEAEDQQARVLAQLL	20	Q9QXU9|PCS1N_RAT	0
ILAEVRAQY	9	Q6IG04|K2C72_RAT	0
IIAEVRAQY	9	Q6IG03|K2C73_RAT:Q6IG00|K2C4_RAT:Q10758|K2C8_RAT	0
FLPQKFPSLR	10	Q562C2|BOP1_RAT	0
MSENVPLPETHQFGEGVSSPKTHLGETLTPLSKAYQSLSAPFPK	44	P20156|VGF_RAT	Oxidation
VIAQAQSGTGK	11	Q5RKI1|IF4A2_RAT	0
EDPQVAQLELGGGPGAGDL	19	P01323|INS2_RAT	0
GLVGPNGKGK	10	Q6MG08|ABCF1_RAT	0
VIQLPNHFSNR	11	P97574|STC1_RAT	0
AISPKPQSQK	10	Q4V9H5|P20L1_RAT	0
VEDPQVPQLEL	11	P01322|INS1_RAT	0
SLIAKINQR	9	Q63014|AKAP8_RAT	0
NLPPPPALK	9	Q62901|RERE_RAT	0
TPVGSGTNP	9	P12969|IAPP_RAT	0
TIYDAKRFIGK	11	O35162|HSP13_RAT	0
DIIALARKK	9	Q62950|DPYL1_RAT	0
ALPPAAPTGR	10	Q5EIC4|I2BPL_RAT	0
VEDPQVAQLE	10	P01323|INS2_RAT	0
ALYLVCGERGFFYTPK	16	P01322|INS1_RAT	Cysteinylation
GIPEALTRK	9	P16638|ACLY_RAT	0
VSPPVLSPK	9	Q6DKG0|NAA35_RAT	0
VPQPPRKK	8	Q6QI89|MO4L2_RAT	0
RQYLDEDMLL	10	P10362|SCG2_RAT	Oxidation
SILSYLRKK	9	P47245|NRDC_RAT	0
EDPNRESLDF	10	P12969|IAPP_RAT	0
LELGGGPGAGDLQTLAL	17	P01323|INS2_RAT	0
EDPNRESLDFL	11	P12969|IAPP_RAT	0
GLAAPAGTPR	10	Q6PEC3|YIF1B_RAT	0
GLPQEPTSR	9	Q63028|ADDA_RAT	0
GVPAPASRR	9	Q5M844|SYNE4_RAT	0
PETEQVNGLF	10	P27653|C1TC_RAT	0
RLPLPGSRLK	10	Q5XI63|KIFC1_RAT	0
VMVEVRKEK	9	Q66X93|SND1_RAT	Oxidation
KFLPLFDRVLVERSAA	16	P26772|CH10_RAT	0
PLFGSIFSPK	10	Q8K4I6|CBY1_RAT	0
ELGGGPGAGDLQTLA	15	P01323|INS2_RAT	0
AEDPNRESLD	10	P12969|IAPP_RAT	0
DIPHALREK	9	Q641X8|EIF3E_RAT	0
PLAALVTYK	9	O89042|DPOLA_RAT	0
PIFGLMQEK	9	Q9Z330|DNMT1_RAT	Oxidation
KLIGEYGLRNK	11	P29314|RS9_RAT	0
SIFHQKAEK	9	F1M0Z1|TRIO_RAT	0
NLPPPPALR	9	P54258|ATN1_RAT	0
TLARDPTTGK	10	Q9WV25|PUF60_RAT	0
PLYAIPKTK	9	Q66H78|PXYP1_RAT	0
TLHLVLRLR	9	P62982|RS27A_RAT:P62986|RL40_RAT:Q63429|UBC_RAT:P0CG51|UBB_RAT	0
QLPVPYHTY	9	Q4V7B8|RNF44_RAT	0
EIITVSDGRGVK	12	P0C0A1|VPS25_RAT	0
ALPGLASFR	9	P36370|TAP1_RAT	0
LVSLPITKK	9	Q6P6G2|CF089_RAT	0
AGIEVQEIKEAEAVVEPKVENKPTSSELQ	29	P14925|AMD_RAT	0
VQVLVPLPQ	9	O35964|SH3G1_RAT	0
FPEEVAIAEELG	12	P06883|GLUC_RAT	0
DPQVPQLELGGGPEAGDLQ	19	P01322|INS1_RAT	0
RLISPYKKK	9	Q5M939|HAT1_RAT	0
YLTKKYLKK	9	P47198|RL22_RAT	0
GPEVPPENVLGAL	13	Q9QXU9|PCS1N_RAT	0
ALPDRGIAK	9	O08836|IGBP1_RAT	0
VLSLYASGR	9	P63259|ACTG_RAT:P60711|ACTB_RAT	0
PQVPQLELGGGPEAGDLQTLALE	23	P01322|INS1_RAT	0
FLPFKVVEK	9	P06761|BIP_RAT	0
KIYDQVRSGK	10	P07872|ACOX1_RAT	0
GFRDPGPQL	9	P10354|CMGA_RAT	0
SLGLVLSYR	9	P52020|ERG1_RAT	0
TLIDPETLLPR	11	P97536|CAND1_RAT	0
HLPRSPPASHR	11	Q5RKI8|MITOS_RAT	0
NLVGKVIGK	9	Q5XI81|FXR1_RAT:Q80WE1|FMR1_RAT	0
LKAITEKETVEKAKQSI	17	P47868|SCG3_RAT	0
PLVDVVDPK	9	Q63009|ANM1_RAT	0
FLPFSGGAR	9	P08516|CP4AA_RAT:P24464|CP4AC_RAT	0
GGGPGAGDLQTLAL	14	P01323|INS2_RAT	0
SIPKNTPVQK	10	D3ZIE4|FYB1_RAT	0
AIAAIKTKR	9	Q5XIF6|TBA4A_RAT	0
VLFDNTGRGK	10	Q32Q06|AP1M1_RAT	0
GIPYTINGK	9	Q9JMI1|AACS_RAT	0
AISLAFSKK	9	P41516|TOP2A_RAT	0
ALPGAFKTR	9	Q62812|MYH9_RAT	0
EPGAYPALDSRQE	13	O35314|SCG1_RAT	0
ALVKPQAKKK	10	Q3T1I5|SRBP2_RAT	0
PVLLPIPGSNR	11	Q8R2H7|TRAK2_RAT	0
SVILFLNKK	9	P82471|GNAQ_RAT:Q9JID2|GNA11_RAT	0
IIPASTGAAK	10	P04797|G3P_RAT	0
GVPYSISFK	9	Q5XIF5|DEGS1_RAT	0
ILGMAYGAK	9	P29419|ATP5I_RAT	Oxidation
GLPEGVAFK	9	Q5U2Y1|GTF2I_RAT	0
AKAVRDALKTEFKANAEKTSGTSIKTVKIKKE	32	P29418|ATP5E_RAT	0
GIPEPAHAY	9	Q5U2U2|CRKL_RAT	0
NLPANSTIK	9	Q62671|UBR5_RAT	0
GLIALLSTGSK	11	Q08013|SSRG_RAT	0
GVAGSLTNK	9	Q06000|LIPL_RAT	0
RLADVFNQR	9	Q5PQL4|CLP1_RAT	0
ALPTGKSKK	9	Q9Z1W6|LYRIC_RAT	0
ILSVALGHLR	10	P12969|IAPP_RAT	0
FYTPKSRREVEDPQVPQLELGGGPEAGDLQTLAL	34	P01322|INS1_RAT	Deamidation
AMAPRTLLL	9	P15978|HA11_RAT	Oxidation
RMDQLAKELTA	11	P10354|CMGA_RAT	Oxidation
SGPPHPPPP	9	P15207|ANDR_RAT	0
IAHPKLGK	8	P25886|RL29_RAT	0
PDPEVSRAK	9	Q5XIB5|CCD86_RAT	0
SLVSTYTQR	9	P0C6C0|SPKAP_RAT	0
ALPGFSTPR	9	Q1AAU6|ASAP1_RAT	0
SLLQYINQR	9	Q6P5P5|MEST_RAT	0
GGPEAGDLQTLALEVA	16	P01322|INS1_RAT	0
TIFAELATKK	10	P39951|CDK1_RAT	0
RLEDPSMW	8	P07808|NPY_RAT	Oxidation
SLYKEGHSK	9	D3ZD32|CHD5_RAT	0
SRMDQLAKELTA	12	P10354|CMGA_RAT	Oxidation
YIISVKGIK	9	P62832|RL23_RAT	0
IQKTPQIQVYS	11	P07151|B2MG_RAT	0
GLPSFYRSY	9	Q4FZZ1|PXK_RAT	0
YSPRTPDRVSETDIQRLLHGVMEQLGIARPR	31	P27682|7B2_RAT	Oxidation
TLLGFFLAK	9	O89042|DPOLA_RAT	0
SIIETLRQK	9	P82995|HS90A_RAT	0
DEGHDPVHESPVD	13	O35314|SCG1_RAT	0
SIVEKIQAK	9	Q6RJR6|RTN3_RAT	0
SLPSPPAAK	9	P97541|HSPB6_RAT	0
SVIGVFITK	9	Q9EPQ0|NCKX3_RAT	0
LPAIFQK	7	Q5FVN2|TM41B_RAT	0
EPQDQGELFQGVDPR	15	P20156|VGF_RAT	0
PLYGRGSQK	9	Q5M807|RNF5_RAT	0
TLPNQVHRK	9	Q9JJM9|SEPT5_RAT	0
ILPLVTGSGR	10	Q568Z4|SPCS3_RAT	0
EIASVLTSR	9	Q5I0D7|PEPD_RAT	0
GGPGAGDLQTLAL	13	P01323|INS2_RAT	0
DIPKVSWTK	9	B2RYG1|FA32A_RAT	0
LLPEYGGTK	9	P26772|CH10_RAT	0
SLPRIQSQR	9	P38650|DYHC1_RAT	0
SISGPVSTSK	10	Q2KN99|CYTSA_RAT	0
EVEDPQVPQL	10	P01322|INS1_RAT	0
NLSAAQTLR	9	Q6NX65|PDC10_RAT	0
ILPGAGGTQR	10	Q64428|ECHA_RAT	0
IIAGPPGTGK	10	Q641W4|RFC2_RAT	0
LLAGPPGTGK	10	P60123|RUVB1_RAT	0
VPQLELGGGPEAGDLQT	17	P01322|INS1_RAT	0
LSALYARR	8	P55062|BI1_RAT	0
FLIKRNKQTY	10	P17702|RL28_RAT	0
DLIGKKTQK	9	Q3B8Q1|DDX21_RAT	0
IIPTAPLYK	9	Q6IRE4|TS101_RAT	0
PQVAQLELGGGPGAGDLQTL	20	P01323|INS2_RAT	0
LPAIFQKK	8	Q5FVN2|TM41B_RAT	0
ALLKGASKK	9	Q05310|L10K_RAT	0
IIPPAAPLSGR	11	Q9JIH7|WNK1_RAT	0
PLPPPPPPR	9	P61980|HNRPK_RAT	0
WQVKSGTIFDNF	12	P18418|CALR_RAT	0
SIIDVEGIVR	10	P15178|SYDC_RAT	0
ILGPMFSGK	9	P27158|KITH_RAT	Oxidation
REVEDPQVAQLELGGGPGAGDLQTLAL	27	P01323|INS2_RAT	0
TLAGRFLSK	9	Q99NI4|IPMK_RAT	0
IIFKNSKTGK	10	Q04931|SSRP1_RAT	0
DLPLVIGSR	9	Q5M7W1|TXNIP_RAT	0
AVPKPTPVKK	10	P41777|NOLC1_RAT	0
LGGGPEAGDL	10	P01322|INS1_RAT	0
VISPPLGLGK	10	P54282|CAC1A_RAT	0
PLATSFTGK	9	Q7TP90|ARRD4_RAT	0
NLLKSLIGK	9	P61206|ARF3_RAT	0
VVPEKPVKK	9	Q63396|TCP4_RAT	0
GLSDPGKIK	9	P22449|HNF4A_RAT	0
GMASKINTK	9	Q5U2Y1|GTF2I_RAT	Oxidation
TVPRRLGPK	9	P62755|RS6_RAT	0
TMPDPRNPK	9	P15178|SYDC_RAT	Oxidation
VIAELLSTK	9	Q63357|MYO1D_RAT	0
KVPAVPETLK	10	P05426|RL7_RAT	0
VAQLELGGGPGAGDLQT	17	P01323|INS2_RAT	0
PQVAQLELGGGPGAGDLQTLAL	22	P01323|INS2_RAT	0
LIPHDFGMKK	10	P27008|PARP1_RAT	Oxidation
FMPKKSIKK	9	P49793|NUP98_RAT	Oxidation
TLPAHKK	7	O70511|ANK3_RAT	0
PLSPPFSLK	9	P52591|PO121_RAT	0
GLPEKLMQK	9	Q4KLH4|PSPC1_RAT	Oxidation
VLPAPPFTAR	10	P82450|SIAE_RAT	0
IISLMLTTK	9	P00406|COX2_RAT	Oxidation
SLPKYPLGR	9	Q4R180|ORC3_RAT	0
VTKYTSSK	8	Q00715|H2B1_RAT:Q00729|H2B1A_RAT	0
GVPPPPTVR	9	Q91V33|KHDR1_RAT	0
LNVGGTYFLTTR	12	B5DEL1|KCTD5_RAT	0
TLIRPDGEKK	10	P62752|RL23A_RAT	0
VLPKKGLTAK	10	Q68FR7|LTV1_RAT	0
TMLATGSNR	9	Q5XIA8|GHITM_RAT	Oxidation
ALIKIDVNKTRK	12	Q6AYE3|TAD2A_RAT	0
AEDQELESLSAIE	13	P10354|CMGA_RAT	0
VLAGRYSGR	9	P61354|RL27_RAT	0
VSLLIILPLA	10	A2VCW5|S38A5_RAT	0
LGGGPGAGDLQTLALEVA	18	P01323|INS2_RAT	0
QLLKVLGTRK	10	P38650|DYHC1_RAT	0
GIPPPYDKK	9	P35427|RL13A_RAT	0
PLAGSKLAK	9	Q62901|RERE_RAT	0
GVSTNISTK	9	P49793|NUP98_RAT	0
DISPSGFPK	9	Q9JHY8|DNLI1_RAT	0
SIILFLNKK	9	P59215|GNAO_RAT:P10824|GNAI1_RAT:P08753|GNAI3_RAT:P04897|GNAI2_RAT	0
SLILFLNKK	9	P19627|GNAZ_RAT	0
SIPEVGDAR	9	A1A5S1|PRP6_RAT	0
DLPKTLSQY	9	Q4V8A9|SG196_RAT	0
LNQEQAEQGREHLA	14	P10362|SCG2_RAT	0
SILYPATTGR	10	O35244|PRDX6_RAT	0
FLAGVPTPK	9	Q04827|CCND2_RAT	0
IIPRTPSSFR	10	P52590|NU107_RAT	0
SIVKEASQR	9	Q66H44|TM39B_RAT	0
IQKTPQIQVY	10	P07151|B2MG_RAT	0
RLTWPTRTGR	10	Q6AYK3|INO1_RAT	0
QVPKILSGK	9	P15207|ANDR_RAT	0
LPDEKTKK	8	P62193|PRS4_RAT	0
EVPKLKSGK	9	Q8VHQ7|SYTL4_RAT	0
PFKPIKK	7	P41516|TOP2A_RAT	0
NPYFDPLQ	8	O35314|SCG1_RAT	Deamidation
SVFEVDGKKNK	11	Q810T5|KAT7_RAT	0
GIPEPPEPK	9	B2GV05|RBM5_RAT	0
SIVPKAQEK	9	P0C6C0|SPKAP_RAT	0
GPEVPPENVLGALL	14	Q9QXU9|PCS1N_RAT	0
YIPPKGETK	9	P63159|HMGB1_RAT	0
SLTSTAGTKK	10	P41516|TOP2A_RAT	0
GLTKHMTIK	9	P30277|CCNB1_RAT	Oxidation
SIPLPIRQK	9	Q761X5|UNC5C_RAT	0
NLPELASAR	9	P30839|AL3A2_RAT	0
SIHAIKNMR	9	Q80Z30|PPM1E_RAT	Oxidation
YVIKPGNTK	9	Q4KLY2|FBX46_RAT	0
EGLPEPLSQR	10	P15978|HA11_RAT	0
MPDPRNPK	8	P15178|SYDC_RAT	Oxidation
LELGGGPGAGD	11	P01323|INS2_RAT	0
SIPVPTHYY	9	Q64610|ENPP2_RAT	0
PLPGYLPPTK	10	O70260|PIAS3_RAT	0
FFYTPMS	7	P01323|INS2_RAT	Oxidation
LLSPVTGSK	9	P17046|LAMP2_RAT	0
PRIQSQR	7	P38650|DYHC1_RAT	0
REVEDPQVPQLELGGGPEAGDL	22	P01322|INS1_RAT	0
SVPKVETVK	9	Q07205|IF5_RAT	0
SLWGSLKPK	9	P46933|APBB1_RAT	0
VLPFFVATK	9	Q6P7R8|DHB12_RAT	0
SLNVAKLLK	9	Q62825|EXOC3_RAT	0
PLPVALQTR	9	Q6PCT5|PQBP1_RAT	0
TLPDTVLSH	9	Q9Z2L9|NDRG4_RAT	0
ILINNAGISYR	11	Q5RJY4|DRS7B_RAT	0
ILASAGQQR	9	Q68FS2|CSN4_RAT	0
NIVPALTSK	9	D4AAT7|NNRD_RAT	0
SRMDQLAKELT	11	P10354|CMGA_RAT	Oxidation
SLPDTVGQLK	10	Q68FV8|UBTD1_RAT	0
PLIHQEGNRLYR	12	Q5FWY5|AIP_RAT	0
EVEDPQVPQLELGGGPEAG	19	P01322|INS1_RAT	0
YPSKPDNPGED	11	P07808|NPY_RAT	0
AITTSLTTK	9	Q9JLA3|UGGG1_RAT	0
SLSLFLGGR	9	Q3T1H2|NGRN_RAT	0
AQEEADAEERRLQ	13	P20156|VGF_RAT	0
SIISVTKTDK	10	P17708|DCAM_RAT	0
ALGVAAAYK	9	P11951|CX6C2_RAT	0
VLPPVLVPR	9	Q9R1V3|SMAD5_RAT:O54835|SMAD9_RAT:P97588|SMAD1_RAT:P84025|SMAD3_RAT:O70436|SMAD2_RAT	0
RVFQPTFITK	10	Q5XIA8|GHITM_RAT	0
SIMKPVRKR	9	Q2TL32|UBR4_RAT	Oxidation
DLPKLPKLK	9	Q9EST6|AN32B_RAT	0
TKYTSSK	7	Q00715|H2B1_RAT:Q00729|H2B1A_RAT	0
VLPSSSSSR	9	P70478|APC_RAT	0
PSKNLRNK	8	P04644|RS17_RAT	0
AIITPPPAK	9	Q02874|H2AY_RAT	0
QISKYFSER	9	Q63797|PSME1_RAT	0
ELPSLWNSR	9	O08839|BIN1_RAT	0
SLAAIYRQK	9	D4A4D7|E2F7_RAT	0
RIPEQILGK	9	Q01986|MP2K1_RAT	0
TLSSVTSAR	9	Q6AYD4|ESAM_RAT	0
SLVELTSLK	9	P36972|APT_RAT	0
RLPPPPDQL	9	Q66HA5|C2D1A_RAT	0
KISPYYRTK	9	P0C606|SGF29_RAT	0
RQPPLVTGI	9	O54921|EXOC2_RAT	0
VIPRPAGNK	9	Q5M9G6|SNIP1_RAT	0
VLPTVGEGY	9	Q64LC9|RBM4B_RAT	0
MIFKKNTRK	9	Q8VHQ7|SYTL4_RAT	Oxidation
GVQRPKSEK	9	O35821|MBB1A_RAT	0
KAKQEEKEEEEEEKEEEEEEKEEKAIARE	29	P10354|CMGA_RAT	Deamidation
YPSKPDNPGEDAPAED	16	P07808|NPY_RAT	0
IIPMEFVNK	9	P16638|ACLY_RAT	Oxidation
TLLDLIQTK	9	P62944|AP2B1_RAT:P52303|AP1B1_RAT	0
EGIPEALTRK	10	P16638|ACLY_RAT	0
GEEEARQVAAEHGFGVRKLPFAEGLYHFYHNGLA	34	P28841|NEC2_RAT	Deamidation
PAIFQKK	7	Q5FVN2|TM41B_RAT	0
DFPELQSPK	9	Q9QX72|SEBP2_RAT	0
SLPFSTTGK	9	Q8VHU4|ELP1_RAT	0
NILIPGLTQK	10	Q5I0E8|KIF22_RAT	0
PIMLVGNKK	9	Q62639|RHEB_RAT	Oxidation
RVSPIVSKK	9	F1M4A4|KIF1A_RAT	0
AELDQLLHY	9	O35314|SCG1_RAT	0
DLAKIIQTK	9	D3ZH22|SWET1_RAT	0
GLYGGPMSLR	10	Q4KM93|TM177_RAT	Oxidation
SLPEKYNTR	9	P43245|MDR1_RAT	0
QISAPQSNK	9	Q66HC5|NUP93_RAT	0
ILIPGLTQK	9	Q5I0E8|KIF22_RAT	0
TLPKSAKQK	9	Q6AYK8|EIF3D_RAT	0
CIANGITSK	9	P97574|STC1_RAT	Cysteinylation
EIPEVAFMK	9	O88984|NXF1_RAT	Oxidation
TLAVNIIAK	9	P09057|DCOR_RAT	0
NIINSSITTK	10	Q6P502|TCPG_RAT	0
EIAEKALKK	9	Q6AY09|HNRH2_RAT:Q8VHV7|HNRH1_RAT	0
GLSDSPTYK	9	Q5M971|AF1Q_RAT	0
EVEDPQVPQ	9	P01322|INS1_RAT	0
LIPPPTKTK	9	Q64560|TPP2_RAT	0
PIPNAPIAR	9	Q62623|CDC20_RAT	0
SIPAPIGTR	9	Q9ESR9|ABCA2_RAT	0
TIFGKIIRK	9	P62959|HINT1_RAT	0
ALPPGFVLK	9	Q6U6G5|ZC3HF_RAT	0
LNPVKSSK	8	P15205|MAP1B_RAT	0
EDPQVAQLELGGGPGAGDLQTLA	23	P01323|INS2_RAT	0
ELPVPGRAR	9	Q63259|PTPRN_RAT	0
EIPDPASTR	9	O88884|AKAP1_RAT	0
SLLERVLMK	9	Q62717|CAPS1_RAT	Oxidation
GGGPGAGDLQTL	12	P01323|INS2_RAT	0
QLPKPPSTY	9	Q5PQN6|SPE39_RAT	0
GGPEAGDLQT	10	P01322|INS1_RAT	0
VAEDPNRESLDFLLL	15	P12969|IAPP_RAT	0
SLPKVVKRR	9	Q9Z2G8|NP1L1_RAT	0
ALPPLPGKI	9	Q75Q41|TOM22_RAT	0
TLGPILKK	8	P20695|IFRD1_RAT	0
PKYPLGR	7	Q4R180|ORC3_RAT	0
ELGGGPEAGDLQT	13	P01322|INS1_RAT	0
KLVKYLMLK	9	Q9ES73|MAGD1_RAT	Oxidation
GGRKLTPQGQRDLDRIAGQVAAANKKH	27	P17074|RS19_RAT	0
DIIETLRKK	9	O89038|MEF2D_RAT	0
GAPTAGSFR	9	P28077|PSB9_RAT	0
ALPTEKITKK	10	Q9Z2Q1|SC31A_RAT	0
GEGDSPSHI	9	P97574|STC1_RAT	0
LALYKGK	7	P62268|RS23_RAT	0
SLPFILHEK	9	B5D5N9|CTR2_RAT	0
PISEPRPHTR	10	Q5XIJ6|BABA1_RAT	0
GEDDPDRSMKLSFRA	15	P10354|CMGA_RAT	Oxidation
VLPKLYVK	8	P62856|RS26_RAT	0
PKPPEKGKGWSK	12	Q63406|MCF2L_RAT	0
RLFDVYRTK	9	Q02356|AMPD2_RAT	0
SVSIPSITK	9	O54874|MRCKA_RAT	0
ASFQRNQLLQ	10	P10362|SCG2_RAT	0
SPETLISDLL	10	P07808|NPY_RAT	0
KIPDWFLNRQK	11	P62271|RS18_RAT	0
GVSGYPTLK	9	P11598|PDIA3_RAT	0
ILLKKITEK	9	P35559|IDE_RAT	0
GGPGAGDLQTLA	12	P01323|INS2_RAT	0
RQPPPPPPP	9	P52947|PDX1_RAT	0
GFRDPGPQ	8	P10354|CMGA_RAT	0
VLASKFLKK	9	B5DFC8|EIF3C_RAT	0
LELGGGPEAGDLQTL	15	P01322|INS1_RAT	0
KEYTLDVY	8	Q4KM49|SYYC_RAT	0
GIPIPVTPK	9	P09034|ASSY_RAT	0
SISKTPIMK	9	Q8R515|ZHX1_RAT	Oxidation
SLAPVNIFK	9	Q5XIM9|TCPB_RAT	0
SILDYISTSK	10	P61203|CSN2_RAT	0
RLARYYKTK	9	P62278|RS13_RAT	0
EDDPDRSMKL	10	P10354|CMGA_RAT	Oxidation
NIPPPSVNR	9	Q9Z1A6|VIGLN_RAT	0
VLLGSLFSRK	10	P53563|B2CL1_RAT	0
GHDPVHESPVDT	12	O35314|SCG1_RAT	0
QVCHTKK	7	Q4V7C7|ARP3_RAT	0
DLIDAEQRMK	10	Q5BJL5|SBNO1_RAT	Oxidation
ILASSGTDR	9	Q71UF4|RBBP7_RAT	0
KLPLNPTAR	9	D3ZSP7|TTC3_RAT	0
PPPYDKK	7	P35427|RL13A_RAT	0
DIVETLRKK	9	A0A096MJY4|MEF2C_RAT	0
IILDPQRIKMK	11	Q9JKA7|HCN4_RAT	Oxidation
VEDPQVAQLEL	11	P01323|INS2_RAT	0
RIPKPLKQR	9	O89047|KCNH3_RAT	0
KIIDPLARGR	10	Q499S9|RHDF1_RAT	0
DFPEEVAIAEELG	13	P06883|GLUC_RAT	0
DPNRESLDFLL	11	P12969|IAPP_RAT	0
PEPLSQR	7	P15978|HA11_RAT	0
TLPSTVLGK	9	O88873|GMEB2_RAT	0
GIISKITSK	9	O08678|MARK1_RAT	0
RIPRIVGQEK	10	P09606|GLNA_RAT	0
LLDPGKYKAK	10	Q63028|ADDA_RAT	0
NIAEALVSK	9	Q66X93|SND1_RAT	0
SLAKKMEVK	9	P13233|CN37_RAT	Oxidation
RLLSARPGLK	10	P25809|KCRU_RAT	0
TLINPPAPK	9	Q06393|CLCKA_RAT	0
GPKEVPTAA	9	P10354|CMGA_RAT	0
FLMKHKSRK	9	Q5RKG6|TRI35_RAT	Oxidation
TIVNILTNR	9	Q07936|ANXA2_RAT	0
ELGGGPGAGDLQTLAL	16	P01323|INS2_RAT	0
AIIGLEFYMGK	11	P54282|CAC1A_RAT	Oxidation
KIMKDILEK	9	P82995|HS90A_RAT	Oxidation
VEDPQVAQLELGGGP	15	P01323|INS2_RAT	0
NLIGKTSER	9	P51514|HTF4_RAT	0
NVPKPGHKR	9	Q9QYF3|MYO5A_RAT	0
LLDEGHDPVHESPVD	15	O35314|SCG1_RAT	0
LVKPQAKK	8	Q3T1I5|SRBP2_RAT	0
SLAGIGDALGK	11	Q9R1T1|BAF_RAT	0
GLPEGIPFR	9	Q5U2Y1|GTF2I_RAT	0
PPKKIIGK	8	Q4G017|NISCH_RAT	0
NIPEAIASYR	10	P56558|OGT1_RAT	0
VQMEFLGSSETV	12	P12336|GTR2_RAT	Oxidation
VLTPPHSSK	9	P39949|CCNE1_RAT	0
AEPRVSVR	8	P12785|FAS_RAT	0
RGPPVARAGA	10	P15473|IBP3_RAT	0
SKYFSER	7	Q63798|PSME2_RAT:Q63797|PSME1_RAT	0
VRRQATTIIADNIIFLSDQ	19	P28042|SSBP_RAT	0
KLPVGGDRKK	10	Q8VHQ7|SYTL4_RAT	0
EVAPPGSLR	9	O35779|BHE41_RAT	0
RLPQPSSGR	9	Q6PCU8|NDUV3_RAT	0
ALPEKVLNK	9	Q9JKB5|ARI4B_RAT	0
PKVSWTK	7	B2RYG1|FA32A_RAT	0
SIAKIGKKK	9	O08774|RGS12_RAT	0
SDGIGFHCTCAPGFQGHQCEVLSPCTPSLCEHGGHCESDPDQLTVCSCPPGWQGPRCQQD	60	Q9R172|NOTC3_RAT	Cysteinylation; Deamidation
TIIDIITQR	9	P48037|ANXA6_RAT	0
VEVSVTTSK	9	O08815|SLK_RAT	0
ALAKAIEK	8	P09456|KAP0_RAT	0
GGGPEAGDLQT	11	P01322|INS1_RAT	0
DLSEVGSVR	9	P30427|PLEC_RAT	0
TVPQSILTK	9	Q9QZA2|PDC6I_RAT	0
VPKPGSLK	8	P52591|PO121_RAT	0
SLPDHVRRR	9	Q9Z330|DNMT1_RAT	0
PELMNTNQL	9	P10362|SCG2_RAT	Oxidation
FSRLFGK	7	P61751|ARF4_RAT	0
FSRIFGK	7	0	0
GLPSTASGR	9	Q06486|KC1D_RAT	0
PLANISSEY	9	D3ZSP7|TTC3_RAT	0
FIADITGSLK	10	Q5BK22|GTPB8_RAT	0
ELPVSTNSR	9	Q62909|KIF2C_RAT	0
RMLAQQAVK	9	P25235|RPN2_RAT	Oxidation
MSLKQTPLSR	10	P08082|CLCB_RAT	Oxidation
RLPVTKLHLG	10	Q5XIC0|ECI2_RAT	0
MLLPVFTLK	9	Q99MH9|BBS2_RAT	Oxidation
SLAGDLRTK	9	Q8K1P7|SMCA4_RAT	0
ELASRSGLK	9	Q5EB68|KAD6_RAT	0
IIAFALEGK	9	P19814|TGON3_RAT	0
GLVLPVGGIK	10	Q3MIB4|LONP2_RAT	0
ALPKVNSKR	9	Q64640|ADK_RAT	0
NAHVSKK	7	P41516|TOP2A_RAT	0
RLPPLPVTP	9	Q3MIE4|VAT1_RAT	0
FLPRPLFTK	9	P08009|GSTM7_RAT	0
PDEKTKK	7	P62193|PRS4_RAT	0
TIPKLFRGK	9	Q4VSI4|UBP7_RAT	0
ALSEKLSLK	9	Q5M856|SPC25_RAT	0
LLPEELTFK	9	Q5M934|TRUB1_RAT	0
FINWLIQTKITD	12	P06883|GLUC_RAT	0
SQPNRYTNR	9	Q641Z4|CDK9_RAT	0
SSIRSFK	7	P07153|RPN1_RAT	0
SIIGKGGQR	9	P61980|HNRPK_RAT	0
GLPDQMTLK	9	Q9EQG6|KDIS_RAT	Oxidation
SLPNLFQDK	9	Q76LT8|UBP48_RAT	0
ELLAIFNKK	9	Q6AYK5|LYAR_RAT	0
SLPSYFRSR	9	P97839|DLGP4_RAT	0
ALVEKIRKK	9	G3V6U9|SETD3_RAT	0
DPDRSMKLS	9	P10354|CMGA_RAT	Oxidation
SIPLILQSK	9	Q6AYY8|ACATN_RAT	0
GLPSTKEGK	9	B2GV05|RBM5_RAT	0
SLINLPANSTIK	12	Q62671|UBR5_RAT	0
LANPRVK	7	D4A2H2|SPTC1_RAT	0
ISPKPQSQK	9	Q4V9H5|P20L1_RAT	0
ALPLAQGIK	9	Q64057|AL7A1_RAT	0
VPLGPFLGK	9	P25093|FAAA_RAT	0
ILPGKTPVY	9	Q9QZ81|AGO2_RAT	0
FAEGLYHFYHNGLA	14	P28841|NEC2_RAT	0
VLAYTQSYR	9	P12785|FAS_RAT	0
TLIEPVSRSR	10	Q63768|CRK_RAT	0
IPKLFRGK	8	Q4VSI4|UBP7_RAT	0
SLIGAARTK	9	Q6P9U4|PLD3B_RAT	0
KLITPAVVSER	11	P62853|RS25_RAT	0
LAGRYSGR	8	P61354|RL27_RAT	0
SLPATPVGK	9	Q78PB6|NDEL1_RAT	0
SLSQKPTKK	9	Q5XI33|CIDEC_RAT	0
VEDPQVPQLELGGGPE	16	P01322|INS1_RAT	0
VIPPPPPPP	9	F1M775|DIAP1_RAT	0
LLPQLTSPR	9	P97536|CAND1_RAT	0
IIIGDTGVGK	10	P05712|RAB2A_RAT	0
IIGPNGSGK	9	Q9Z1M9|SMC1A_RAT	0
AVPLPMTVR	9	Q568Z9|PHYIP_RAT:Q6AYN4|PHIPL_RAT	0
LALEVARQ	8	P01323|INS2_RAT:P01322|INS1_RAT	0
GGGPGAGDLQT	11	P01323|INS2_RAT	0
LVEALYLVCGERGFFYTPMS	20	P01323|INS2_RAT	Cysteinylation; Oxidation
AIIGPNGSGK	10	Q9Z1M9|SMC1A_RAT	0
PIPSDSTRRK	10	P13471|RS14_RAT	0
PEAITEVIQLPNHFSNRYYNRLV	23	P97574|STC1_RAT	0
AIIENMSTKK	10	Q6P689|WLS_RAT	Oxidation
ILPAIFQK	8	Q5FVN2|TM41B_RAT	0
DLIKDTLLK	9	P56500|UCP2_RAT	0
FVQMMTAK	8	P0DP31|CALM3_RAT:P0DP29|CALM1_RAT:P0DP30|CALM2_RAT	Oxidation
PRIASNAGSIA	11	P62832|RL23_RAT	0
FDPLQWKNSD	10	O35314|SCG1_RAT	0
HLVEALYLVCGERGFFYTPM	20	P01323|INS2_RAT	Cysteinylation; Oxidation
TITPVVGKK	9	Q9JIX5|CHD8_RAT	0
YIGEIIGKRGIVGYDV	16	Q6PDU7|ATP5L_RAT	0
GLPSPNQLK	9	P10686|PLCG1_RAT	0
HAPQDTEENARSFPASQTEPLEDPDQINE	29	P06883|GLUC_RAT	0
KIPNGPSNR	9	B1WC10|FRITZ_RAT	0
LGGGPEAGDLQ	11	P01322|INS1_RAT	0
EPQKLKVLL	9	P97574|STC1_RAT	0
SLLGPPPGGGGR	12	Q9JKA8|HCN3_RAT	0
ALPKPPIDL	9	Q64604|PTPRF_RAT	0
QVITPQLGRGR	11	Q4G017|NISCH_RAT	0
YGVLNRK	7	P05197|EF2_RAT	0
ALPAMPTAR	9	Q5XIA9|KLD8B_RAT	Oxidation
GIPLLNTPK	9	Q5I0E8|KIF22_RAT	0
HLVEALYLV	9	P01323|INS2_RAT:P01322|INS1_RAT	0
KLPVGGDRK	9	Q8VHQ7|SYTL4_RAT	0
VLINPSLIGSK	11	Q5BKE0|TAF9_RAT	0
SIPVFWSQR	9	Q9ES21|SAC1_RAT	0
GLLDPSIFHVK	11	Q5I0I8|NOC4L_RAT	0
PLPQKQK	7	Q6J1Y9|UBP19_RAT	0
FLPPSSVNK	9	P52020|ERG1_RAT	0
ALTKKITLK	9	E9PU28|IMDH2_RAT	0
RILPKPTRK	9	P62083|RS7_RAT	0
KLPEPPASL	9	Q5XI96|RNH2B_RAT	0
VIFVATGEGKAAVLK	15	P85971|6PGL_RAT	0
TIAPALVSK	9	P04764|ENOA_RAT	0
QLPVPSSTR	9	Q5XIK5|RN146_RAT	0
SLPTVIMRNK	10	F1M3G7|AKP13_RAT	Oxidation
DPVHESPVDTA	11	O35314|SCG1_RAT	0
EDPQVPQLELGGGPEAGD	18	P01322|INS1_RAT	0
KLLPSVVLK	9	Q06175|HBEGF_RAT	0
TGVAQASLGEYLFERLTLKHD	21	Q7TP54|RIPR2_RAT:P02793|FRIL1_RAT	0
SLLGKIGAK	9	Q75UQ2|CFDP1_RAT	0
GLPPLPRGL	9	Q566R4|LRA25_RAT	0
QILKILSGK	9	Q6AXU3|I20L2_RAT	0
NLIVPGGVK	9	Q62950|DPYL1_RAT	0
KIIRPSETAGR	11	B0BNE2|RPAB1_RAT	0
PLPQPNRGL	9	P08011|MGST1_RAT	0
APPEPVPPPR	10	P20156|VGF_RAT	0
LPAPASAR	8	Q63475|PTPR2_RAT	0
SIIKKVIAH	9	Q5XI83|VP35L_RAT	0
PATHIRGK	8	Q62599|MTA1_RAT	0
MLPSKPAKK	9	Q3MJK5|CDK12_RAT	Oxidation
LDPEKIKKK	9	Q9JKA9|HCN2_RAT	0
ALPLGRKK	8	P62243|RS8_RAT	0
SALYARR	7	P55062|BI1_RAT	0
KVKKDKRAPK	10	Q9QYM0|MRP5_RAT	0
PEKPVKK	7	Q63396|TCP4_RAT	0
IIPTPPRSK	9	Q9WTZ3|MBTP1_RAT	0
PEALTRK	7	P16638|ACLY_RAT	0
SLPPGLAVK	9	P63174|RL38_RAT	0
AISQDKSIK	9	Q9QW07|PLCB4_RAT	0
PILDVATGR	9	Q9Z2Z8|DHCR7_RAT	0
ELILIKNTK	9	P28480|TCPA_RAT	0
ALAKAISK	8	P81377|KAP1_RAT	0
LLPPLLEHL	9	Q63259|PTPRN_RAT	0
AISRFASKK	9	Q63186|EI2BD_RAT	0
LDILPRLQK	9	Q4G073|TRDMT_RAT	0
EGDSPSHI	8	P97574|STC1_RAT	0
DLSIVGQVK	9	Q5XI64|ABHD6_RAT	0
PTPPRSK	7	Q9WTZ3|MBTP1_RAT	0
GGPEAGDLQ	9	P01322|INS1_RAT	0
PLPDSTRQK	9	P63016|PAX6_RAT	0
VNPTVFF	7	P10111|PPIA_RAT	0
DPQVPQLELGGGPEAGDLQTLA	22	P01322|INS1_RAT	0
NQSPAAKHGDAASEAPSKDTVE	22	P10354|CMGA_RAT	0
SIIPDYRTK	9	Q4G017|NISCH_RAT	0
PIPANKR	7	O08815|SLK_RAT	0
PAGFRQK	7	P70566|TMOD2_RAT	0
HLVEALY	7	P01323|INS2_RAT:P01322|INS1_RAT	0
TMPPVGTDL	9	D3ZHV2|MACF1_RAT	Oxidation
AMAARKK	7	Q62812|MYH9_RAT	Oxidation
SLLAPIRTK	9	Q9WVR1|INP5E_RAT	0
DQLAKELT	8	P10354|CMGA_RAT	0
AIIENMSTK	9	Q6P689|WLS_RAT	Oxidation
RLPLPGSRL	9	Q5XI63|KIFC1_RAT	0
AAPFFIVRHQLLKK	14	P80432|COX7C_RAT	0
GEIPPLTQR	9	O88869|RASF9_RAT	0
RMDQLAKELT	10	P10354|CMGA_RAT	Oxidation
LPVKGKKTKK	10	Q02195|FGF7_RAT	0
FRDPGPQ	7	P10354|CMGA_RAT	0
PSKPAKK	7	Q3MJK5|CDK12_RAT	0
TLSKPPSAR	9	Q66H43|BORC6_RAT	0
MRYVASYLL	9	P02401|RLA2_RAT	Oxidation
FVAPREPGAVSY	12	Q8CGU6|NICA_RAT	0
GLPENIPFR	9	Q5U2Y1|GTF2I_RAT	0
REVEDPQVPQ	10	P01322|INS1_RAT	0
TLPKRPTTTK	10	Q5M7W5|MAP4_RAT	0
TNEPQKLKVL	10	P97574|STC1_RAT	0
SPETLISDL	9	P07808|NPY_RAT	0
SLSSVYIQR	9	Q9EQV6|TPP1_RAT	0
DYVGLDTTKF	10	Q9WVK7|HCDH_RAT	0
IPDYRTK	7	Q4G017|NISCH_RAT	0
PQKFPSLR	8	Q562C2|BOP1_RAT	0
PTSKRYEVPLETPR	14	Q6P7A9|LYAG_RAT	0
NLVDYIKGK	9	Q62991|SCFD1_RAT	0
LPKYPLGR	8	Q4R180|ORC3_RAT	0
GLAAMGTAR	9	O88761|PSMD1_RAT	Oxidation
NVSKPRHSR	9	P39032|RL36_RAT	0
NLPTIGAAR	9	Q3KR66|PSRC1_RAT	0
PDHVRRR	7	Q9Z330|DNMT1_RAT	0
DLTKILSKK	9	P25977|UBF1_RAT	0
SILEKQFSK	9	D3ZSP7|TTC3_RAT	0
LPEPLSQR	8	P15978|HA11_RAT	0
SSNNLGPVLPPTNVGSNTY	19	P12969|IAPP_RAT	0
SIVQASVSLK	10	Q8CG09|MRP1_RAT	0
EVEDPQVPQLELGGGP	16	P01322|INS1_RAT	0
FLPKMPRLR	9	Q63505|TF3C1_RAT	Oxidation
YPGFQAPQGLQ	11	O35314|SCG1_RAT	0
SLPDQLVSK	9	B0BNF1|SEPT8_RAT	0
TVSKVSTNK	9	Q4KLH5|AGFG1_RAT	0
VEDPQVAQL	9	P01323|INS2_RAT	0
VEDPQVPQLELGGGPEAG	18	P01322|INS1_RAT	0
LELGGGPEAGDLQTLA	16	P01322|INS1_RAT	0
YLGGPTSVR	9	Q6AXV4|SAM50_RAT	0
YFDPLQWKNSD	11	O35314|SCG1_RAT	0
NIPLVSDPK	9	Q63716|PRDX1_RAT	0
SVAFSRSGR	9	P54313|GBB2_RAT	0
SLPSSSPASSFR	12	Q6P7A9|LYAG_RAT	0
KIPIPTSLR	9	Q7M0E7|RM14_RAT	0
ILYGPPGTGK	10	P62193|PRS4_RAT	0
LLYGPPGTGK	10	P46462|TERA_RAT	0
NLAEALLTY	9	Q925S8|YMEL1_RAT	0
GISAFLMQK	9	Q9JL55|GDE1_RAT	Oxidation
ALEVARQ	7	P01323|INS2_RAT:P01322|INS1_RAT	0
LIGKTSER	8	P51514|HTF4_RAT	0
FLVRSSNNLGP	11	P12969|IAPP_RAT	0
SVYDSKRQSGK	11	P55266|DSRAD_RAT	0
VIFLNTRRK	9	Q5RKI1|IF4A2_RAT	0
LDPGKYKAK	9	Q63028|ADDA_RAT	0
RLIQGSILK	9	P04961|PCNA_RAT	0
YLPQPIYR	8	Q1H5H1|SELT_RAT	0
YPALDSRQE	9	O35314|SCG1_RAT	0
LEGEDDPDRSMKLSFRARAYGFRDPGPQ	28	P10354|CMGA_RAT	Oxidation
EDPQVPQLELGGGPEAGDL	19	P01322|INS1_RAT	0
YPSKPDNPGEDAPAEDMARYYSALRHYINL	30	P07808|NPY_RAT	Deamidation ; Oxidation
RPVPSTPR	8	Q9ESP7|ATS4_RAT	0
DAENKIPTAQKS	12	Q8K3X8|HSBP1_RAT	0
EDPQVPQLELGGGPEAGDLQ	20	P01322|INS1_RAT	0
SLPEISTIR	9	P37199|NU155_RAT	0
VKPQAKK	7	Q3T1I5|SRBP2_RAT	0
GLAPETMKK	9	Q5PR01|PPDPF_RAT	Oxidation
PLVKPKIVK	9	P62912|RL32_RAT	0
TRLEDPSMW	9	P07808|NPY_RAT	Oxidation
ELGKVVTKK	9	P60892|PRPS1_RAT	0
SLLPAPASTK	10	P10960|SAP_RAT	0
SLALPLSTK	9	Q7TPK1|UHRF1_RAT	0
KLLKTSMLK	9	Q2TA68|OPA1_RAT	Oxidation
IDVEGIVRK	9	P15178|SYDC_RAT	0
PRTPSSFR	8	P52590|NU107_RAT	0
IRLVFSKTY	9	D4A2H2|SPTC1_RAT	0
IAKINQR	7	Q63014|AKAP8_RAT	0
VLPPTNVGSNTY	12	P12969|IAPP_RAT	0
KLPNTVLGK	9	Q641Z6|EHD1_RAT	0
VEDPQVPQLELG	12	P01322|INS1_RAT	0
PWKPYILT	8	P08649|CO4_RAT	0
DLIRGAKEK	9	P60868|RS20_RAT	0
SLAEAGATR	9	Q5S6T3|ISPD_RAT	0
GLPEKLVIK	9	Q5FVM4|NONO_RAT	0
DLPRAVISK	9	Q91VC0|DCTP1_RAT	0
GERGFFY	7	P01323|INS2_RAT:P01322|INS1_RAT	0
SIIKELNRR	9	A2RRU3|UTP15_RAT	0
KSPYLYPLYGL	11	P50399|GDIB_RAT:P50398|GDIA_RAT	0
PDARFGSR	8	M0R7T9|TBC12_RAT	0
GLVGKPSQR	9	P22002|CAC1C_RAT	0
LPPKKIIGK	9	Q4G017|NISCH_RAT	0
TLPLPLKK	8	B2GUZ1|UBP4_RAT	0
KLSSPRGGMKK	11	P05426|RL7_RAT	Oxidation
AQLELGGGPGAGDLQTL	17	P01323|INS2_RAT	0
KLPDIFSVY	9	F1LP64|TRIPC_RAT	0
PEAFPALA	8	Q6AXS5|PAIRB_RAT	0
PIPVYPRPYL	10	Q68FS3|FBX7_RAT	0
ALAPPSQRK	9	Q56B11|PELP1_RAT	0
PLFPLVK	7	P35559|IDE_RAT	0
DPNRESLDFLLL	12	P12969|IAPP_RAT	0
YLIKTGSER	9	Q9Z1Z3|EPN2_RAT:O88339|EPN1_RAT	0
YLLKTGSER	9	Q4V882|EPN3_RAT	0
GLSREVQQK	9	Q5XFX0|TAGL2_RAT	0
GMMEALPDGL	10	P10362|SCG2_RAT	Oxidation
VLPSITTEILK	11	P67779|PHB_RAT	0
PLSAPLPTGR	10	P0C5Y8|ALS2_RAT	0
TLPLPMKK	8	Q9R085|UBP15_RAT	Oxidation
PKLFRGK	7	Q4VSI4|UBP7_RAT	0
VLPNIHPEL	9	Q02874|H2AY_RAT	0
SVPEPVTPR	9	Q9JKA8|HCN3_RAT	0
NLPSGPSLK	9	O54888|RPA2_RAT	0
TVSIPGMEK	9	D4ABY2|COPG2_RAT	Oxidation
QYAPYPTTE	9	O35314|SCG1_RAT	0
GIYGVLNRKR	10	P05197|EF2_RAT	0
DPNRESLD	8	P12969|IAPP_RAT	0
NPYFDPLQWKNSDFE	15	O35314|SCG1_RAT	Deamidation
PKIPYVK	7	P63138|GBRB2_RAT:P15431|GBRB1_RAT:P63079|GBRB3_RAT	0
NVLNHDVRIEVLFEVALLEGALKVFKFKYMVRLLQLKNTLHAILAVVLFCLDLL	54	#DECOY#Q64638|UD15_RAT	Oxidation
ALVGGGSSPK	10	Q5U2Y0|WIPI4_RAT	0
SLPKKFQIR	9	Q5XIT0|CDKL2_RAT	0
DLPQGSGNLK	10	Q9EQL9|SHRPN_RAT	0
LPGIAKKK	8	Q6RJR6|RTN3_RAT	0
DIIEKVMAR	9	P49816|TSC2_RAT	Oxidation
IIAIPTGVK	9	P05503|COX1_RAT	0
SIVSVGDPK	9	Q62829|PAK3_RAT:P35465|PAK1_RAT	0
DHPGSLK	7	P31643|SC6A6_RAT	0
PSLLRHR	7	P41516|TOP2A_RAT	0
QLATKAARK	9	P84245|H33_RAT:Q6LED0|H31_RAT	0
GLISPYLAPK	10	Q9QXL7|NDK7_RAT	0
PLPVALQTRL	10	Q6PCT5|PQBP1_RAT	0
VLIPPSLSK	9	P24062|IGF1R_RAT	0
VEDPQVPQLELGGGP	15	P01322|INS1_RAT	0
PPAENSSAPEAEQGGAE	17	P62961|YBOX1_RAT	0
FVILRKNPNYNL	12	Q4FZT9|PSMD2_RAT	0
AVIDFIKSK	9	Q5MYT9|OASL2_RAT	0
PFILHEK	7	B5D5N9|CTR2_RAT	0
TLIRPDGEK	9	P62752|RL23A_RAT	0
DIPDALSER	9	B1H267|SNX5_RAT	0
SLSAASAPLAETSTPL	16	Q9QXU9|PCS1N_RAT	0
LSYLRKK	7	P47245|NRDC_RAT	0
DLILTGTPK	9	Q6AYQ8|FAHD1_RAT	0
SLPTPKGGK	9	Q6VEU1|NOB1_RAT	0
MERLSVDYGKKSKLEF	16	Q6P9V9|TBA1B_RAT:Q6AYZ1|TBA1C_RAT:P68370|TBA1A_RAT:Q68FR8|TBA3_RAT:Q5XIF6|TBA4A_RAT	Oxidation
MVPMYPAFK	9	Q64610|ENPP2_RAT	Oxidation
PQASLSPSY	9	Q9WTZ3|MBTP1_RAT	0
ALPRVTPFY	9	P09057|DCOR_RAT	0
PLIYWFSRR	9	Q63269|ITPR3_RAT	0
EMPRFYNSR	9	Q68FW8|BIN3_RAT	Oxidation
NLPANSTIKK	10	Q62671|UBR5_RAT	0
VLAYSFSRR	9	A5HK05|APBP2_RAT	0
SVFQTTDTKSK	11	Q5RJZ6|SCOC_RAT	0
VEDPQVPQL	9	P01322|INS1_RAT	0
TVSIPGLEK	9	Q4AEF8|COPG1_RAT	0
RLPPTPLLL	9	A1L134|AUP1_RAT	0
AGRYSGR	7	P61354|RL27_RAT	0
DMIKVLTER	9	D3ZZL9|GCC2_RAT	Oxidation
TLPFKPIK	8	P41516|TOP2A_RAT	0
IMIPASKA	8	Q32PX7|FUBP1_RAT	0
ELPSPGTKR	9	Q6AYM1|CE034_RAT	0
LLPAAQQR	8	P22791|HMCS2_RAT	0
LVNHDFTPLEIL	12	Q569A6|ERD21_RAT	0
ILPLSPLSR	9	Q3B7T6|CNEP1_RAT	0
AIVKLFLKK	9	P62944|AP2B1_RAT:P52303|AP1B1_RAT	0
RIPESLSKR	9	Q63185|E2AK1_RAT	0
AIPTPGKRK	9	Q5U2M8|MDC1_RAT	0
SLSGWILSK	9	P35565|CALX_RAT	0
ILIALPSLR	9	P00406|COX2_RAT	0
GLLLLLLL	8	Q64562|CP21A_RAT	0
SLLSLVTGK	9	Q3B7T9|RFIP1_RAT	0
PGGKPPKP	8	Q99372|ELN_RAT	0
PFKVVEK	7	P06761|BIP_RAT	0
QELEEELDEAVE	12	P28841|NEC2_RAT	0
GLPDARFGSR	10	M0R7T9|TBC12_RAT	0
PLPPVPPSICK	11	O08873|MADD_RAT	Cysteinylation
EDPQVPQLELGGGPEAGDLQT	21	P01322|INS1_RAT	0
SIVPVRRGY	9	P27952|RS2_RAT	0
AQAKAPAQAPKGAQAPVKAP	20	P25886|RL29_RAT	0
LLALYKGK	8	P62268|RS23_RAT	0
PETLKKK	7	P05426|RL7_RAT	0
EAEAAFLTV	9	P53565|CUX1_RAT	0
LIGKKGQQK	9	P0C0S7|H2AZ_RAT	0
RQYLDEDMLLKVLE	14	P10362|SCG2_RAT	Oxidation
TIVNRGQTPK	10	D3ZRC4|PLPL8_RAT	0
SRREVEDPQVPQLELGGGPEAGDLQTLA	28	P01322|INS1_RAT	0
EDPNRESLDFLL	12	P12969|IAPP_RAT	0
TVAMKISQK	9	P13601|AL1A7_RAT	Oxidation
EVEDPQVPQLELGG	14	P01322|INS1_RAT	0
EVEDPQVAQ	9	P01323|INS2_RAT	0
LELGGGPEAGDL	12	P01322|INS1_RAT	0
TNEIVEEQYTPQSLATLESV	20	P10362|SCG2_RAT	0
VAQLELGGGPGAGDLQTL	18	P01323|INS2_RAT	0
TLLPSLREK	9	Q68FW6|PPR36_RAT	0
NEPQKLKVL	9	P97574|STC1_RAT	0
PHALREK	7	Q641X8|EIF3E_RAT	0
SIVTVKKDK	9	Q8R500|MFN2_RAT	0
NLMVQNKRK	9	Q9Z2Y1|TIM_RAT	Oxidation
DEIDAIGGARF	11	Q63347|PRS7_RAT	0
RVVIPPSSK	9	Q2MJT0|MEF2A_RAT	0
VLPQVYNVR	9	Q6AY46|TRM61_RAT	0
QVPPPGFTSK	10	A0A0G2K2P5|ZO1_RAT	0
ILPGTPLSR	9	Q62976|KCMA1_RAT	0
IPSKNLRNK	9	P04644|RS17_RAT	0
LQDTKISN	8	Q62733|LAP2_RAT	0
PQVPQLE	7	P01322|INS1_RAT	0
TIPKVTIK	8	O08619|F13A_RAT	0
VFTNHFLVE	9	P28841|NEC2_RAT	0
PVKKSPR	7	Q3T1J2|MBOA2_RAT	0
GVQGLLTF	8	Q5RKI8|MITOS_RAT	0
KPAEKPPPK	9	Q925G1|HDGR2_RAT	0
PEVGDARNK	9	A1A5S1|PRP6_RAT	0
LAKELTAE	8	P10354|CMGA_RAT	0
SVGMSKSFR	9	Q63190|EMD_RAT	Oxidation
GALFNPYFDPLQ	12	O35314|SCG1_RAT	0
LGLNSKP	7	O55207|SYNJ2_RAT	0
RREVEDPQVAQLELGGGPGAGDLQ	24	P01323|INS2_RAT	0
QQPTAVQV	8	Q62725|NFYC_RAT	0
KLGIAILNGGNST	13	B0LPN4|RYR2_RAT	0
IVGDPSTAK	9	Q62724|MCM6_RAT	0
YLIPPPTKTK	10	Q64560|TPP2_RAT	0
EVEDPQV	7	P01323|INS2_RAT:P01322|INS1_RAT	0
SLPLPMRSR	9	Q9R080|GPSM1_RAT	Oxidation
EMLKVGKQK	9	Q4G064|COQ5_RAT	Oxidation
EDPNRESLDFLLL	13	P12969|IAPP_RAT	0
PPPTKTK	7	Q64560|TPP2_RAT	0
ILAILPFYV	9	Q9QYU3|KCNG2_RAT	0
ELIERRGTK	9	Q63505|TF3C1_RAT	0
IMCCFGCM	8	P51639|HMDH_RAT	Oxidation
PKVNSKR	7	Q64640|ADK_RAT	0
ISSHLLLSIIA	11	Q5J3K5|VR102_RAT	0
ITFPLKQQRHTAAPTDPTDGP	21	Q6P742|PLP2_RAT	0
GISDPVTVK	9	Q62609|NOE1_RAT	0
YLPKGVFK	8	Q6AXQ8|MNS1_RAT	0
RILGSISLK	9	Q9JJK4|PEX3_RAT	0
PKKLTKR	7	Q765A7|PGAP1_RAT	0
EAERLYVTV	9	Q9JKU3|IF172_RAT	0
PQPPRKK	7	Q6QI89|MO4L2_RAT	0
KPRVKSFV	8	P97616|RED2_RAT	0
GGPGAGDLQTLALEVA	16	P01323|INS2_RAT	0
HAEGTFTSDVSSYLEGQAAKEF	22	P06883|GLUC_RAT	Deamidation
NLIEICRTK	9	Q641Z4|CDK9_RAT	Cysteinylation
LSDDDRVIWAEQQYE	15	P28840|NEC1_RAT	0
VLSFVGQTR	9	Q9ESW0|DDB1_RAT	0
SIYPAPQVST	10	Q6P9V9|TBA1B_RAT:Q6AYZ1|TBA1C_RAT:P68370|TBA1A_RAT:Q5XIF6|TBA4A_RAT	0
DLSVQGSHK	9	Q9JKC9|SYNRG_RAT	0
VEDPQVAQLELGGGPGAG	18	P01323|INS2_RAT	0
VGEYAERI	8	P62944|AP2B1_RAT:P52303|AP1B1_RAT	0
DIVKPTSRR	9	Q4G073|TRDMT_RAT	0
PPRPPSR	7	P0DJJ3|SGIP1_RAT	0
TLIGKAIIK	9	Q91ZQ0|VMP1_RAT	0
TIIDKSKSVK	10	P17425|HMCS1_RAT	0
LPLAQGIK	8	Q64057|AL7A1_RAT	0
GLQETQQERENEREEEAEQE	20	P20156|VGF_RAT	0
SLKEEVGALAK	11	P04176|PH4H_RAT	0
LPVKKSPR	8	Q3T1J2|MBOA2_RAT	0
QLSKPLSER	9	O88588|PACS1_RAT	0
ILSRRPSYR	9	P15337|CREB1_RAT	0
LPPPSQPPR	9	D3ZSP7|TTC3_RAT	0
NSEPQDQGELFQGVDPRALA	20	P20156|VGF_RAT	0
VTAVPPKKQ	9	Q921A3|UBD_RAT	0
TPGTEWEK	8	P08082|CLCB_RAT	0
ELPFKSTIR	9	Q6DTM3|AHI1_RAT	0
SLPSIVNDK	9	Q562C7|PUM3_RAT	0
ALPLVGHRK	9	P38659|PDIA4_RAT	0
LSQPAAPK	8	D3ZPG5|UBP30_RAT	0
LPSKPAKK	8	Q3MJK5|CDK12_RAT	0
MNMEDDEEDDDD	12	Q6AYJ5|CLUA1_RAT	Deamidation
LTIDNGVF	8	P06761|BIP_RAT	0
GGPGAGDL	8	P01323|INS2_RAT	0
HLTKCVQKGPKMLHWLPALSVLVATRPGLRVALGTATILLVFTMAVVSLLFLPVSSDCPF	60	P26770|ADCY4_RAT	Oxidation
NLIGKAKTK	9	Q9QUL6|NSF_RAT	0
APAAPAQKP	9	Q5XI63|KIFC1_RAT	Deamidation
KLPFTPLSY	9	Q5I0H4|TMCO1_RAT	0
EVEDPQVPQLELGGGPEA	18	P01322|INS1_RAT	0
DLSQTRAIK	9	Q78PB6|NDEL1_RAT	0
PVPGQTTGR	9	Q6IUP3|ELP5_RAT	0
LSLGQKTK	8	Q5GRG2|EST5A_RAT	0
DIMPTARPK	9	Q80WD0|R4RL1_RAT	Oxidation
LPAGFRQK	8	P70566|TMOD2_RAT	0
QLPDPPSLR	9	B1WC39|TIGD5_RAT	0
TWQLNGEDL	9	P15978|HA11_RAT	0
KGDSLSKGKR	10	Q5XI01|LARP7_RAT	0
EISEITSIK	9	Q99MK2|KAT5_RAT	0
IMPVQKQTR	9	P27952|RS2_RAT	Oxidation
PKPFVEK	7	P0C644|VIP1_RAT	0
SSPETLISDLLMRESTENAPR	21	P07808|NPY_RAT	Oxidation
SLPPPAASHPT	11	Q62901|RERE_RAT	0
MIQPDLTPLQPSLDDF	16	Q8VIP2|MLXPL_RAT	Oxidation
VLLEKSTRK	9	Q6AYK6|CYBP_RAT	0
LLPLSGRHR	9	P56571|ES1_RAT	0
TQRLANF	7	P12969|IAPP_RAT	0
LLVPWFIPK	9	Q794C0|VA0E1_RAT	0
KTSSPQPVNP	10	Q4V9H5|P20L1_RAT	0
PSYFRSR	7	P97839|DLGP4_RAT	0
SLHAKYNTK	9	Q64649|KPB1_RAT	0
LVRSSNNLGPVLPPTNVGSNTY	22	P12969|IAPP_RAT	0
GNSSSDGQMGDNNAGQIKSDDGSEHSEDENDTEDDITNDSNSEDDSSSRWSESANSYDHGG	61	#DECOY#Q62598|DSPP_RAT	Deamidation
GKKAGILPP	9	P97686|NRCAM_RAT	0
YLIKDGKLIK	10	P21531|RL3_RAT	0
VVPLVIRDLVEWIQVRSRRVGDPVLTPKIFLRKLEGVGQENNRPGLSKLEFISS	54	#DECOY#Q5BJS0|DHX30_RAT	Deamidation
VSIPQPSPLKALLGTSLTIPCYFIDPMHPVTTAPSTAPLTPRIKWSRVSKEKEVVLLVATE	61	P07897|PGCA_RAT	Deamidation
HLVGIDIFTGK	11	Q3T1J1|IF5A1_RAT	0
QLPLGVIFK	9	P17046|LAMP2_RAT	0
EVEDPQVAQLELGGGPG	17	P01323|INS2_RAT	0
ELALRLTEY	9	Q7TPB1|TCPD_RAT	0
DANTLRIRGQSDYSQWSHVSQQFRNTQSLPAE	32	#DECOY#P12785|FAS_RAT	Deamidation
ESNFSSVDNLNL	12	P47868|SCG3_RAT	0
TALNRGKGLLPEPNILQLLNNLGPSASLQLLLNPLLHGGASGKQGLLGAPPAMPLLSGPAL	61	Q5XI28|RAVR1_RAT	Oxidation
CLGGLATPGP	10	P42203|IL13_RAT	0
TVKGKGCP	8	Q62780|DDX46_RAT	Cysteinylation
RLPKVIGNR	9	Q62651|ECH1_RAT	0
FVPFRQK	7	P60570|PANX1_RAT	0
PTPGKRK	7	Q5U2M8|MDC1_RAT	0
SQECGSGNFRCDNGYCIPASWRCDGTRDCLDDTDEIGCPPRSCESGLFLCPAEGTCIPS	59	P98158|LRP2_RAT	Deamidation
PFSEDVNW	8	O35314|SCG1_RAT	0
PPSALKEN	8	P10362|SCG2_RAT	0
VRSSNNLGP	9	P12969|IAPP_RAT	0
PLPPQPPARAD	11	O88778|BSN_RAT	0
VLPKPVGTCR	10	Q8K1Q0|NMT1_RAT	Cysteinylation
VAPAPARPSG	10	Q66H80|COPD_RAT	0
PTEKITKK	8	Q9Z2Q1|SC31A_RAT	0
QIICNLGDNLGPDLSNTLQIFLERLKNEITRLTTVKALTLIAGSPLKIDLRPVLGEGV	58	P97536|CAND1_RAT	0
LPFPQTK	7	Q71LX6|XIRP2_RAT	0
ILPKPTRK	8	P62083|RS7_RAT	0
LIGPPSGGK	9	O35910|MOT4_RAT	0
MIGLPARGK	9	Q9JJH5|F262_RAT	Oxidation
VKRSRKAP	8	O70454|BUD31_RAT	0
LPKPTRK	7	P62083|RS7_RAT	0
PGLPPTPVAR	10	Q5GH56|XKR7_RAT	0
DDPDRSMKLS	10	P10354|CMGA_RAT	Oxidation
NLPRGGSSY	9	O35094|TIM44_RAT	0
EEEEEEDELEDSDDDGGGWITPSNIKQIQHESEQCDIPKDVQVGCVTTDFAMQN	54	Q6VEU1|NOB1_RAT	Deamidation ; Cysteinylation
DILPPKSEK	9	Q6AYH0|MIIP_RAT	0
EQVKSIKELGDHVTNLRKMGAPESGMAEYLFDKHTLGHGDES	42	P19132|FRIH_RAT	Oxidation
ISVKGIKGR	9	P62832|RL23_RAT	0
SLPAMSKVR	9	Q6P689|WLS_RAT	Oxidation
FHALKIK	7	Q6UPE1|ETFD_RAT	0
LFYLHAPDHGT	11	Q8CG45|ARK72_RAT	0
FPEEVAIAEEL	11	P06883|GLUC_RAT	0
SLIGVFIAH	9	O54701|NCKX2_RAT	0
SLAPPPTTK	9	Q08406|CNTFR_RAT	0
PPKGETK	7	P63159|HMGB1_RAT	0
SLPCQPGERKK	11	P31423|GRM4_RAT	Cysteinylation
GSLVAGQQL	9	Q5RKI8|MITOS_RAT	Deamidation
APAVPKKCL	9	Q5RKI7|S7A13_RAT	0
KLPPPVARK	9	P70478|APC_RAT	0
GMIGELISKR	10	Q62640|GRID1_RAT	Oxidation
PAHLHKI	7	P47820|ACE_RAT	0
IGQFGVGF	8	P82995|HS90A_RAT:P34058|HS90B_RAT	0
LILIALPSLR	10	P00406|COX2_RAT	0
PLPKNLLAK	9	Q5BJS0|DHX30_RAT	0
RGFFYTPMS	9	P01323|INS2_RAT	Oxidation
QLPPQPRKK	9	O55173|PDPK1_RAT	0
LDQLLHY	7	O35314|SCG1_RAT	0
PRIASTRLKPFLANIQTVGGRLQPLALDNVPRLKKTRERLTEEEAQCPVELPT	53	#DECOY#Q5BJS0|DHX30_RAT	Deamidation
KVYNISDFSRR	11	Q920R3|FADS1_RAT	0
KPQPKPK	7	Q63356|MYO1E_RAT	0
PKKGLTAK	8	Q68FR7|LTV1_RAT	0
TLPSTIMNHPTHK	13	Q8K1Q0|NMT1_RAT	Oxidation
PPAPAGALR	9	Q63494|KCAB3_RAT	0
ILAQRYLRK	9	Q7TNL4|STK40_RAT	0
GLPGAGKTTWVTK	13	Q6IMY8|HNRPU_RAT	0
IITKPPVRK	9	Q9QXU8|DC1L1_RAT	0
KLPSYGMQK	9	D4A2Z8|DHX36_RAT	Oxidation
PFPSISK	7	Q5U2M8|MDC1_RAT	0
TLISDLLM	8	P07808|NPY_RAT	Oxidation
NLLRSVVALSPTDLLPVLYLSLNRLGPPQQGLELGVGDGVLLKAVAQATGRQLESIRAEV	60	Q9JHY8|DNLI1_RAT	Deamidation
GGSFGSSYG	9	Q8CIS9|K1C9_RAT	0
QSNGPVAK	8	P41777|NOLC1_RAT	Deamidation
PLVPRGGSTPK	11	A0JPN4|ZC12A_RAT	0
TMPLRNIFK	9	Q64232|TECR_RAT	Oxidation
MLIKSVKNK	9	Q76MT4|ESF1_RAT	Oxidation
EVEDPQVPQLELG	13	P01322|INS1_RAT	0
KLSSPRGGMK	10	P05426|RL7_RAT	Oxidation
SLSPVKKKK	9	Q63425|PRAX_RAT	0
NLGGPGSSR	9	Q6MG48|PRC2A_RAT	0
KHFKKMF	7	P38650|DYHC1_RAT	Oxidation
PGVSPGLIY	9	D3ZA12|CHD6_RAT	0
SSYLKEICPK	10	Q5FVR6|CMS1_RAT	0
KEEEAKFAE	9	Q9JI85|NUCB2_RAT	0
VEDPQVPQLELGGGPEA	17	P01322|INS1_RAT	0
HDPVHESPVDT	11	O35314|SCG1_RAT	0
PAAFIILV	8	Q63089|S22A1_RAT	0
LSLLVTKLS	9	Q63132|ROS1_RAT	0
LVEALYL	7	P01323|INS2_RAT:P01322|INS1_RAT	0
VENGCCVTKEGRGASAGEGKEQKQTNIESM	30	Q1LZ53|DNM3A_RAT	0
TPDRVSETDIQ	11	P27682|7B2_RAT	0
CALGVLLKGKGLTRREADTSKTKEGLGLTLVQVKVDIIKSIALICMQAHIILLAAGARS	59	#DECOY#P47860|PFKAP_RAT	Deamidation ; Cysteinylation
AISGKDKMVVVMKMPVIHITKAIRYRTAILIIGDGQLKIEGSQVKRSEVFKSVQAKS	57	#DECOY#P09330|PRPS2_RAT	Oxidation ; Deamidation
LARAGKVR	8	P62864|RS30_RAT	0
LSHNKMQDTCTSSDSEEQDMSMEKTDGLMETRDPEPENCQTISSASELEAEKSEG	55	P85107|TGS1_RAT	Cysteinylation
DLPYPLREK	9	D4A8G9|ZFY26_RAT	0
SVVSAAVVLLVLLVLAPLFHDLQRCVLACIIVVSLRGALRKVKDLPQLWRLSPADA	56	P45380|S26A1_RAT	Cysteinylation
PPPRGPR	7	Q99NI4|IPMK_RAT	0
EASEAYLV	8	P84245|H33_RAT	0
KLIDPKRAK	9	Q3SWU3|HNRDL_RAT	0
EIARAVVEK	9	Q6MGD0|CUTA_RAT	0
PLPRPRPLTR	10	A1A5P2|RRS1_RAT	0
VTPSASKST	9	Q5HZB0|PORIM_RAT	0
NIPRRTTQR	9	0	0
NSTDISSDFKELWTKLKEYHDKEVQGLQIKVTKLKKE	37	B1WC58|CTIP_RAT	Deamidation
PAGSQFG	7	Q499S9|RHDF1_RAT	0
TVIKEVLQR	9	Q5XI22|THIC_RAT	0
VNKHLMK	7	D3ZHV2|MACF1_RAT	0
TYKQSTITNQK	11	D3ZJP6|MYO10_RAT	Deamidation
PLYNLPRHR	9	B0LPN4|RYR2_RAT	0
APQGGMAAL	9	Q63028|ADDA_RAT	0
GLPALLRAR	9	P01346|IGF2_RAT	0
QPPIEASILERIQSDSQTTQDGKRFS	26	#DECOY#Q8VHQ7|SYTL4_RAT	Deamidation
QVVKTGGTPK	10	Q62671|UBR5_RAT	0
RSIPMPSSR	9	P35570|IRS1_RAT	Oxidation
LEDPSMW	7	P07808|NPY_RAT	Oxidation
NSEPQDQGELFQGVDP	16	P20156|VGF_RAT	0
GCSLLAGERVSRPEAAVPGYQHSRESVSAHTPQFFIYKIDASSREQRLEDKGDTPLELGD	60	Q6J1Y9|UBP19_RAT	Deamidation
QLAKELTAE	9	P10354|CMGA_RAT	0
LVKPKIVK	8	P62912|RL32_RAT	0
GAVAVLSSAEK	11	Q62910|SYNJ1_RAT	0
LARPGLTIR	9	O08773|RGS14_RAT	0
GLPRHSFGRNALERHVAQKKSRLRRRASQLKITIPDLTDVNAIDRWSRIFFPVV	54	P63138|GBRB2_RAT	Deamidation
LQIQQGLQTL	10	Q9JJP9|UBQL1_RAT	0
GLWKLKQFQ	9	Q64562|CP21A_RAT	0
EIITDRQSGK	10	A7VJC2|ROA2_RAT	0
PLPLHFLRR	9	P30277|CCNB1_RAT	0

[truncated: 2 more sheets: IFNg_Rep1, IFNg_Rep2]
