# Supplementary material for: Defective Proinsulin Handling Modulates the MHC I Bound Peptidome and Activates the Inflammasome in β-Cells
Source: Biomedicines. 2022 Mar 30;10(4):814. doi: 10.3390/biomedicines10040814 (PMC9024965; doi:10.3390/biomedicines10040814)
Supplement: Supplementary file 1 [file biomedicines-10-00814-s001.zip › Table S5_ All group proteins.xlsx]

## Sheet: 1. Parental INS1E
Protein Group	Protein ID	Accession	-10lgP	Coverage (%)	Coverage (%) INS1E_Untreatd_Rep1	Area INS1E_Untreatd_Rep1	#Peptides	#Unique	#Spec INS1E_Untreatd_Rep1	PTM	Avg. Mass	Description
2	17	P62982|RS27A_RAT	67.12	12	12	75560000	4	4	44		17951	Ubiquitin-40S ribosomal protein S27a OS=Rattus norvegicus OX=10116 GN=Rps27a PE=1 SV=2
2	23	P62986|RL40_RAT	67.12	15	15	75560000	4	4	44		14728	Ubiquitin-60S ribosomal protein L40 OS=Rattus norvegicus OX=10116 GN=Uba52 PE=1 SV=2
2	31	P0CG51|UBB_RAT	67.12	6	6	75560000	4	4	44		34369	Polyubiquitin-B OS=Rattus norvegicus OX=10116 GN=Ubb PE=1 SV=1
2	33	Q63429|UBC_RAT	67.12	2	2	75560000	4	4	44		91087	Polyubiquitin-C OS=Rattus norvegicus OX=10116 GN=Ubc PE=1 SV=1
5	2	P41516|TOP2A_RAT	62.65	2	2	81183000	5	5	41		173220	DNA topoisomerase 2-alpha OS=Rattus norvegicus OX=10116 GN=Top2a PE=1 SV=1
12	5	Q6PCT5|PQBP1_RAT	58.94	8	8	2020400	4	4	6		30529	Polyglutamine-binding protein 1 OS=Rattus norvegicus OX=10116 GN=Pqbp1 PE=2 SV=1
23	130	P01323|INS2_RAT	55.41	41	41	524580	6	2	6	Cysteinylation	12339	Insulin-2 OS=Rattus norvegicus OX=10116 GN=Ins2 PE=1 SV=1
39	19	P10354|CMGA_RAT	54.49	5	5	1573500	4	4	6	Oxidation (M)	52025	Chromogranin-A OS=Rattus norvegicus OX=10116 GN=Chga PE=1 SV=1
6	1	P61980|HNRPK_RAT	53.86	6	6	16204000	4	4	25		50976	Heterogeneous nuclear ribonucleoprotein K OS=Rattus norvegicus OX=10116 GN=Hnrnpk PE=1 SV=1
20	14	P62832|RL23_RAT	53.21	16	16	1462600	3	3	5		14865	60S ribosomal protein L23 OS=Rattus norvegicus OX=10116 GN=Rpl23 PE=2 SV=1
26	3	P30427|PLEC_RAT	53.02	0	0	1359400	2	2	3		533545	Plectin OS=Rattus norvegicus OX=10116 GN=Plec PE=1 SV=2
65	45	P55770|NH2L1_RAT	47.99	8	8	338470	2	2	2		14174	NHP2-like protein 1 OS=Rattus norvegicus OX=10116 GN=Snu13 PE=2 SV=4
38	135	P01322|INS1_RAT	47.22	35	35	686960	7	3	7	Cysteinylation	12421	Insulin-1 OS=Rattus norvegicus OX=10116 GN=Ins1 PE=1 SV=1
61	15	P28841|NEC2_RAT	46.92	3	3	288020	2	2	2		70753	Neuroendocrine convertase 2 OS=Rattus norvegicus OX=10116 GN=Pcsk2 PE=1 SV=1
36	103	Q63028|ADDA_RAT	45.6	3	3	1773500	2	2	4		80355	Alpha-adducin OS=Rattus norvegicus OX=10116 GN=Add1 PE=1 SV=2
25	18	P12785|FAS_RAT	45.22	1	1	504870	2	2	4		272648	Fatty acid synthase OS=Rattus norvegicus OX=10116 GN=Fasn PE=1 SV=3
52	24	Q8R478|WBP2_RAT	44.93	4	4	655350	2	2	2		28131	WW domain-binding protein 2 OS=Rattus norvegicus OX=10116 GN=Wbp2 PE=1 SV=1
78	217	P07151|B2MG_RAT	44.88	14	14	421790	2	2	2		13720	Beta-2-microglobulin OS=Rattus norvegicus OX=10116 GN=B2m PE=1 SV=1
44	4	P05197|EF2_RAT	43.57	2	2	1254200	2	2	3		95284	Elongation factor 2 OS=Rattus norvegicus OX=10116 GN=Eef2 PE=1 SV=4
185	63	Q71UE8|NEDD8_RAT	43.43	14	14	666300	1	1	1	Oxidation (M)	8972	NEDD8 OS=Rattus norvegicus OX=10116 GN=Nedd8 PE=1 SV=1
33	34	P12969|IAPP_RAT	43.42	13	13	1317600	2	2	3		10015	Islet amyloid polypeptide OS=Rattus norvegicus OX=10116 GN=Iapp PE=1 SV=1
1	7	Q4G017|NISCH_RAT	42.71	1	1	69022000	2	2	71		166502	Nischarin OS=Rattus norvegicus OX=10116 GN=Nisch PE=2 SV=2
171	82	P26772|CH10_RAT	42.5	20	20	170530	1	1	1		10902	10 kDa heat shock protein mitochondrial OS=Rattus norvegicus OX=10116 GN=Hspe1 PE=1 SV=3
31	161	Q63406|MCF2L_RAT	42.4	1	1	2405700	2	2	3		129410	Guanine nucleotide exchange factor DBS OS=Rattus norvegicus OX=10116 GN=Mcf2l PE=1 SV=3
11	157	P17046|LAMP2_RAT	42.21	2	2	4445900	2	2	10		45156	Lysosome-associated membrane glycoprotein 2 OS=Rattus norvegicus OX=10116 GN=Lamp2 PE=1 SV=3
22	8	P60711|ACTB_RAT	40.95	5	5	3882700	2	2	4	Oxidation (M)	41737	Actin cytoplasmic 1 OS=Rattus norvegicus OX=10116 GN=Actb PE=1 SV=1
22	9	P63259|ACTG_RAT	40.95	5	5	3882700	2	2	4	Oxidation (M)	41793	Actin cytoplasmic 2 OS=Rattus norvegicus OX=10116 GN=Actg1 PE=1 SV=1
22	10	P68136|ACTS_RAT	40.95	5	5	3882700	2	2	4	Oxidation (M)	42051	Actin alpha skeletal muscle OS=Rattus norvegicus OX=10116 GN=Acta1 PE=1 SV=1
22	11	P68035|ACTC_RAT	40.95	5	5	3882700	2	2	4	Oxidation (M)	42019	Actin alpha cardiac muscle 1 OS=Rattus norvegicus OX=10116 GN=Actc1 PE=2 SV=1
22	12	P63269|ACTH_RAT	40.95	5	5	3882700	2	2	4	Oxidation (M)	41877	Actin gamma-enteric smooth muscle OS=Rattus norvegicus OX=10116 GN=Actg2 PE=2 SV=1
22	13	P62738|ACTA_RAT	40.95	5	5	3882700	2	2	4	Oxidation (M)	42009	Actin aortic smooth muscle OS=Rattus norvegicus OX=10116 GN=Acta2 PE=2 SV=1
3	49	Q66X93|SND1_RAT	40.23	1	1	90308000	2	2	48		101952	Staphylococcal nuclease domain-containing protein 1 OS=Rattus norvegicus OX=10116 GN=Snd1 PE=1 SV=1
30	20	P06761|BIP_RAT	39.99	3	3	1034200	2	2	3		72347	Endoplasmic reticulum chaperone BiP OS=Rattus norvegicus OX=10116 GN=Hspa5 PE=1 SV=1
27	139	Q62671|UBR5_RAT	39.47	1	1	18447000	3	3	5		308026	E3 ubiquitin-protein ligase UBR5 OS=Rattus norvegicus OX=10116 GN=Ubr5 PE=1 SV=3
57	148	Q9QZ86|NOP58_RAT	39.21	3	3	1134800	2	2	2		60071	Nucleolar protein 58 OS=Rattus norvegicus OX=10116 GN=Nop58 PE=1 SV=1
134	70	P55062|BI1_RAT	38.59	4	4	35004000	3	3	3		26464	Bax inhibitor 1 OS=Rattus norvegicus OX=10116 GN=Tmbim6 PE=2 SV=2
13	47	Q4R180|ORC3_RAT	38.18	1	1	27373000	2	2	19		81901	Origin recognition complex subunit 3 OS=Rattus norvegicus OX=10116 GN=Orc3 PE=2 SV=1
121	207	P05503|COX1_RAT	38.01	2	2	1099800	2	2	2	Oxidation (M)	56845	Cytochrome c oxidase subunit 1 OS=Rattus norvegicus OX=10116 GN=Mtco1 PE=2 SV=3
19	6	Q5FVN2|TM41B_RAT	36.96	3	3	2318500	2	2	5		32511	Transmembrane protein 41B OS=Rattus norvegicus OX=10116 GN=Tmem41b PE=2 SV=1
64	109	Q5XIM9|TCPB_RAT	36.43	3	3	834630	2	2	3		57458	T-complex protein 1 subunit beta OS=Rattus norvegicus OX=10116 GN=Cct2 PE=1 SV=3
53	27	P34058|HS90B_RAT	36.17	3	3	31430	2	1	3	Oxidation (M)	83281	Heat shock protein HSP 90-beta OS=Rattus norvegicus OX=10116 GN=Hsp90ab1 PE=1 SV=4
51	51	P82995|HS90A_RAT	36.04	3	3	0	2	1	3	Oxidation (M)	84815	Heat shock protein HSP 90-alpha OS=Rattus norvegicus OX=10116 GN=Hsp90aa1 PE=1 SV=3
21	102	Q68SB1|STAU2_RAT	35.52	3	3	1863900	2	2	4		62682	Double-stranded RNA-binding protein Staufen homolog 2 OS=Rattus norvegicus OX=10116 GN=Stau2 PE=1 SV=1
70	62	P20156|VGF_RAT	35.37	3	3	545020	2	2	2		68179	Neurosecretory protein VGF OS=Rattus norvegicus OX=10116 GN=Vgf PE=1 SV=3
62	180	Q91Y81|SEPT2_RAT	35.17	2	2	2150800	2	2	3		41593	Septin-2 OS=Rattus norvegicus OX=10116 GN=Septin2 PE=1 SV=1
56	66	Q6IG03|K2C73_RAT	34.88	3	3	162920	2	1	3		60387	Keratin type II cytoskeletal 73 OS=Rattus norvegicus OX=10116 GN=Krt73 PE=1 SV=1
56	75	Q6IG04|K2C72_RAT	34.88	3	3	162920	2	1	3		56851	Keratin type II cytoskeletal 72 OS=Rattus norvegicus OX=10116 GN=Krt72 PE=3 SV=2
15	21	Q5U367|PLOD3_RAT	34.67	1	1	8732300	1	1	5		85061	Multifunctional procollagen lysine hydroxylase and glycosyltransferase LH3 OS=Rattus norvegicus OX=10116 GN=Plod3 PE=1 SV=1
60	77	Q10758|K2C8_RAT	34.66	4	4	231550	2	1	2		54019	Keratin type II cytoskeletal 8 OS=Rattus norvegicus OX=10116 GN=Krt8 PE=1 SV=3
85	239	Q5PQQ2|WBP11_RAT	34.27	2	2	323020	1	1	1		69996	WW domain-binding protein 11 OS=Rattus norvegicus OX=10116 GN=Wbp11 PE=1 SV=1
14	22	Q8VIL3|ZWINT_RAT	34.17	4	4	1861800	1	1	5		30142	ZW10 interactor OS=Rattus norvegicus OX=10116 GN=Zwint PE=1 SV=1
172	83	Q4G050|MKNK1_RAT	32.82	2	2	228910	1	1	1		46214	MAP kinase-interacting serine/threonine-protein kinase 1 OS=Rattus norvegicus OX=10116 GN=Mknk1 PE=2 SV=1
29	16	Q6AYE3|TAD2A_RAT	32.71	2	2	1717400	1	1	3		51399	Transcriptional adapter 2-alpha OS=Rattus norvegicus OX=10116 GN=Tada2a PE=2 SV=1
103	58	Q6AY96|T2FA_RAT	32.58	2	2	741520	1	1	2		57181	General transcription factor IIF subunit 1 OS=Rattus norvegicus OX=10116 GN=Gtf2f1 PE=1 SV=1
122	339	P25886|RL29_RAT	32.29	6	6	1356900	1	1	1		17326	60S ribosomal protein L29 OS=Rattus norvegicus OX=10116 GN=Rpl29 PE=1 SV=3
94	147	D3ZSI8|PI51A_RAT	31.85	4	4	1465600	2	2	3	Oxidation (M)	60605	Phosphatidylinositol 4-phosphate 5-kinase type-1 alpha OS=Rattus norvegicus OX=10116 GN=Pip5k1a PE=1 SV=1
17	72	Q9Z325|DPM2_RAT	31.71	13	13	4769400	1	1	5		9344	Dolichol phosphate-mannose biosynthesis regulatory protein OS=Rattus norvegicus OX=10116 GN=Dpm2 PE=1 SV=3
82	95	Q5U2N4|MKNK2_RAT	31.51	2	2	1424100	1	1	2		51574	MAP kinase-interacting serine/threonine-protein kinase 2 OS=Rattus norvegicus OX=10116 GN=Mknk2 PE=2 SV=1
105	150	Q5PQV5|TPBG_RAT	31.25	3	3	79208	1	1	1		46508	Trophoblast glycoprotein OS=Rattus norvegicus OX=10116 GN=Tpbg PE=1 SV=1
40	84	P12749|RL26_RAT	31.23	6	6	5069900	1	1	4		17277	60S ribosomal protein L26 OS=Rattus norvegicus OX=10116 GN=Rpl26 PE=1 SV=1
155	59	Q9JM53|AIFM1_RAT	31.08	2	2	114060	1	1	1		66723	Apoptosis-inducing factor 1 mitochondrial OS=Rattus norvegicus OX=10116 GN=Aifm1 PE=1 SV=1
181	1957	Q63073|BTG1_RAT	30.99	5	5	152930	1	1	1		19195	Protein BTG1 OS=Rattus norvegicus OX=10116 GN=Btg1 PE=2 SV=1
7	149	P62268|RS23_RAT	30.9	6	6	12777000	2	2	10		15808	40S ribosomal protein S23 OS=Rattus norvegicus OX=10116 GN=Rps23 PE=1 SV=3
164	86	Q9Z2L0|VDAC1_RAT	30.79	7	7	193630	1	1	1		30756	Voltage-dependent anion-selective channel protein 1 OS=Rattus norvegicus OX=10116 GN=Vdac1 PE=1 SV=4
4	96	P04646|RL35A_RAT	30.79	8	8	26181000	1	1	42		12554	60S ribosomal protein L35a OS=Rattus norvegicus OX=10116 GN=Rpl35a PE=3 SV=1
80	85	Q5RJZ6|SCOC_RAT	30.46	9	9	633320	1	1	2		13689	Short coiled-coil protein OS=Rattus norvegicus OX=10116 GN=Scoc PE=2 SV=1
146	89	P47198|RL22_RAT	30.32	7	7	196580	1	1	1		14789	60S ribosomal protein L22 OS=Rattus norvegicus OX=10116 GN=Rpl22 PE=2 SV=2
79	90	P62961|YBOX1_RAT	30.14	5	5	330640	1	1	2		35730	Y-box-binding protein 1 OS=Rattus norvegicus OX=10116 GN=Ybx1 PE=2 SV=3
32	32	O70511|ANK3_RAT	30.08	0	0	960500	1	1	3	Deamidation (NQ)	284441	Ankyrin-3 OS=Rattus norvegicus OX=10116 GN=Ank3 PE=1 SV=3
10	48	Q641X8|EIF3E_RAT	29.92	2	2	22676000	1	1	14		52221	Eukaryotic translation initiation factor 3 subunit E OS=Rattus norvegicus OX=10116 GN=Eif3e PE=2 SV=1
109	160	B0K012|CMKMT_RAT	29.81	4	4	396230	1	1	1		35883	Calmodulin-lysine N-methyltransferase OS=Rattus norvegicus OX=10116 GN=Camkmt PE=1 SV=1
34	37	Q6GVH5|GGNB2_RAT	29.54	1	1	2126500	1	1	3	Oxidation (M)	79010	Gametogenetin-binding protein 2 OS=Rattus norvegicus OX=10116 GN=Ggnbp2 PE=2 SV=1
54	38	Q9Z272|GIT1_RAT	29.47	2	2	1758100	1	1	2		85231	ARF GTPase-activating protein GIT1 OS=Rattus norvegicus OX=10116 GN=Git1 PE=1 SV=1
81	3088	P04644|RS17_RAT	29.42	8	8	5688600	1	1	2		15510	40S ribosomal protein S17 OS=Rattus norvegicus OX=10116 GN=Rps17 PE=1 SV=3
24	87	Q4V898|RBMX_RAT	29.14	2	2	9091700	1	1	5		42258	RNA-binding motif protein X chromosome OS=Rattus norvegicus OX=10116 GN=Rbmx PE=1 SV=1
130	175	P70470|LYPA1_RAT	29.04	5	5	41824	1	1	1		24709	Acyl-protein thioesterase 1 OS=Rattus norvegicus OX=10116 GN=Lypla1 PE=1 SV=1
69	71	Q561R7|TF2H3_RAT	29.01	3	3	435570	1	1	2		34278	General transcription factor IIH subunit 3 OS=Rattus norvegicus OX=10116 GN=Gtf2h3 PE=2 SV=1
73	169	Q6AYU3|DNJB6_RAT	29	3	3	470200	1	1	2		38922	DnaJ homolog subfamily B member 6 OS=Rattus norvegicus OX=10116 GN=Dnajb6 PE=1 SV=1
102	46	Q63517|CENPI_RAT	28.99	1	1	1058100	1	1	1		85651	Centromere protein I OS=Rattus norvegicus OX=10116 GN=Cenpi PE=2 SV=1
76	61	O08679|MARK2_RAT	28.84	1	1	1482100	1	1	2		80872	Serine/threonine-protein kinase MARK2 OS=Rattus norvegicus OX=10116 GN=Mark2 PE=1 SV=1
8	25	Q6RJR6|RTN3_RAT	28.72	1	1	21908000	1	1	15		101517	Reticulon-3 OS=Rattus norvegicus OX=10116 GN=Rtn3 PE=1 SV=1
159	81	Q3T1J1|IF5A1_RAT	28.64	6	6	493760	1	1	1	Oxidation (M)	16832	Eukaryotic translation initiation factor 5A-1 OS=Rattus norvegicus OX=10116 GN=Eif5a PE=1 SV=3
133	54	P07153|RPN1_RAT	28.6	1	1	438020	1	1	1		68304	Dolichyl-diphosphooligosaccharide--protein glycosyltransferase subunit 1 OS=Rattus norvegicus OX=10116 GN=Rpn1 PE=2 SV=1
192	1734	B2RZD2|T126B_RAT	28.27	4	4	173430	1	1	1		25213	Complex I assembly factor TMEM126B mitochondrial OS=Rattus norvegicus OX=10116 GN=Tmem126b PE=1 SV=2
16	35	Q9JKA9|HCN2_RAT	28.23	1	1	5307700	1	1	5		94920	Potassium/sodium hyperpolarization-activated cyclic nucleotide-gated channel 2 OS=Rattus norvegicus OX=10116 GN=Hcn2 PE=1 SV=3
112	36	Q6J1Y9|UBP19_RAT	28.21	1	1	1030700	1	1	1		150302	Ubiquitin carboxyl-terminal hydrolase 19 OS=Rattus norvegicus OX=10116 GN=Usp19 PE=1 SV=1
49	41	P38650|DYHC1_RAT	28.18	0	0	1292000	1	1	2		532256	Cytoplasmic dynein 1 heavy chain 1 OS=Rattus norvegicus OX=10116 GN=Dync1h1 PE=1 SV=1
83	1748	P61751|ARF4_RAT	28.13	5	5	587640	1	1	2		20397	ADP-ribosylation factor 4 OS=Rattus norvegicus OX=10116 GN=Arf4 PE=2 SV=2
48	29	P27653|C1TC_RAT	28.05	1	1	507290	1	1	3		100996	C-1-tetrahydrofolate synthase cytoplasmic OS=Rattus norvegicus OX=10116 GN=Mthfd1 PE=1 SV=3
59	50	Q62733|LAP2_RAT	28.04	2	2	2017900	1	1	3		50278	Lamina-associated polypeptide 2 isoform beta OS=Rattus norvegicus OX=10116 GN=Tmpo PE=1 SV=3
162	360	P62494|RB11A_RAT	27.81	4	4	281090	1	1	1		24394	Ras-related protein Rab-11A OS=Rattus norvegicus OX=10116 GN=Rab11a PE=1 SV=3
162	1214	O35509|RB11B_RAT	27.81	4	4	281090	1	1	1		24488	Ras-related protein Rab-11B OS=Rattus norvegicus OX=10116 GN=Rab11b PE=1 SV=4
77	68	P63081|VATL_RAT	27.75	6	6	1495000	1	1	2		15808	V-type proton ATPase 16 kDa proteolipid subunit OS=Rattus norvegicus OX=10116 GN=Atp6v0c PE=1 SV=1
58	151	E9PU28|IMDH2_RAT	27.72	4	4	1458600	2	2	5	Oxidation (M); Deamidation (NQ)	55815	Inosine-5'-monophosphate dehydrogenase 2 OS=Rattus norvegicus OX=10116 GN=Impdh2 PE=1 SV=1
151	270	D4A2H2|SPTC1_RAT	27.72	2	2	989840	1	1	1		52549	Serine palmitoyltransferase 1 OS=Rattus norvegicus OX=10116 GN=Sptlc1 PE=1 SV=1
66	166	Q7TNK3|ZNF24_RAT	27.66	3	3	286080	1	1	2		41910	Zinc finger protein 24 OS=Rattus norvegicus OX=10116 GN=Znf24 PE=2 SV=1
35	30	Q62599|MTA1_RAT	27.49	1	1	2320400	2	2	4		79412	Metastasis-associated protein MTA1 OS=Rattus norvegicus OX=10116 GN=Mta1 PE=1 SV=1
95	42	Q9Z2Q1|SC31A_RAT	27.49	1	1	332150	1	1	1		135272	Protein transport protein Sec31A OS=Rattus norvegicus OX=10116 GN=Sec31a PE=1 SV=2
101	28	P15178|SYDC_RAT	27.39	2	2	458730	1	1	1		57126	Aspartate--tRNA ligase cytoplasmic OS=Rattus norvegicus OX=10116 GN=Dars1 PE=1 SV=1
50	107	Q5XIB5|CCD86_RAT	27.25	3	3	909700	1	1	2		38585	Coiled-coil domain-containing protein 86 OS=Rattus norvegicus OX=10116 GN=Ccdc86 PE=1 SV=1
28	145	Q02195|FGF7_RAT	27.03	5	5	758220000	1	1	5		22268	Fibroblast growth factor 7 OS=Rattus norvegicus OX=10116 GN=Fgf7 PE=1 SV=1
41	98	Q75Q41|TOM22_RAT	26.72	6	6	1252400	1	1	3		15491	Mitochondrial import receptor subunit TOM22 homolog OS=Rattus norvegicus OX=10116 GN=Tomm22 PE=1 SV=1
42	1786	Q66H78|PXYP1_RAT	26.67	2	2	1386000	1	1	3		54958	2-phosphoxylose phosphatase 1 OS=Rattus norvegicus OX=10116 GN=Pxylp1 PE=2 SV=1
156	64	Q5XIT0|CDKL2_RAT	26.66	2	2	403330	1	1	1		57135	Cyclin-dependent kinase-like 2 OS=Rattus norvegicus OX=10116 GN=Cdkl2 PE=2 SV=1
132	1278	Q6QI89|MO4L2_RAT	26.64	3	3	4841400	2	2	3		32214	Mortality factor 4-like protein 2 OS=Rattus norvegicus OX=10116 GN=Morf4l2 PE=2 SV=1
125	152	Q5XIA8|GHITM_RAT	26.35	3	3	121940	1	1	1		37178	Growth hormone-inducible transmembrane protein OS=Rattus norvegicus OX=10116 GN=Ghitm PE=2 SV=1
84	43	Q62768|UN13A_RAT	26.34	1	1	169590	1	1	1		196355	Protein unc-13 homolog A OS=Rattus norvegicus OX=10116 GN=Unc13a PE=1 SV=1
126	181	P62193|PRS4_RAT	26.33	2	2	2331400	1	1	3		49185	26S proteasome regulatory subunit 4 OS=Rattus norvegicus OX=10116 GN=Psmc1 PE=1 SV=1
72	80	Q5XI81|FXR1_RAT	26.26	2	2	995550	1	1	2		63948	Fragile X mental retardation syndrome-related protein 1 OS=Rattus norvegicus OX=10116 GN=Fxr1 PE=1 SV=1
72	91	Q80WE1|FMR1_RAT	26.26	2	2	995550	1	1	2		66780	Synaptic functional regulator FMR1 OS=Rattus norvegicus OX=10116 GN=Fmr1 PE=1 SV=2
144	69	Q63798|PSME2_RAT	26.18	4	4	275360	1	1	1		26857	Proteasome activator complex subunit 2 OS=Rattus norvegicus OX=10116 GN=Psme2 PE=2 SV=3
92	434	O08815|SLK_RAT	26.14	1	1	819480	1	1	1		137888	STE20-like serine/threonine-protein kinase OS=Rattus norvegicus OX=10116 GN=Slk PE=1 SV=1
129	1473	Q6P7R8|DHB12_RAT	25.93	3	3	0	1	1	1		34841	Very-long-chain 3-oxoacyl-CoA reductase OS=Rattus norvegicus OX=10116 GN=Hsd17b12 PE=2 SV=1
113	53	P47245|NRDC_RAT	25.91	1	1	1200600	1	1	1		132975	Nardilysin OS=Rattus norvegicus OX=10116 GN=Nrdc PE=1 SV=1
158	79	P11507|AT2A2_RAT	25.8	1	1	589480	1	1	1	Oxidation (M)	114768	Sarcoplasmic/endoplasmic reticulum calcium ATPase 2 OS=Rattus norvegicus OX=10116 GN=Atp2a2 PE=1 SV=1
157	65	Q08013|SSRG_RAT	25.8	6	6	526560	1	1	1		21064	Translocon-associated protein subunit gamma OS=Rattus norvegicus OX=10116 GN=Ssr3 PE=1 SV=2
154	57	P31643|SC6A6_RAT	25.68	1	1	149480	1	1	1		69869	Sodium- and chloride-dependent taurine transporter OS=Rattus norvegicus OX=10116 GN=Slc6a6 PE=2 SV=1
141	248	Q6MG08|ABCF1_RAT	25.62	1	1	946650	1	1	2		95252	ATP-binding cassette sub-family F member 1 OS=Rattus norvegicus OX=10116 GN=Abcf1 PE=1 SV=1
46	39	Q5XI63|KIFC1_RAT	25.58	1	1	27199000	1	1	5		76141	Kinesin-like protein KIFC1 OS=Rattus norvegicus OX=10116 GN=Kifc1 PE=2 SV=1
173	92	Q76LT8|UBP48_RAT	25.48	1	1	166090	1	1	1		118787	Ubiquitin carboxyl-terminal hydrolase 48 OS=Rattus norvegicus OX=10116 GN=Usp48 PE=1 SV=1
87	176	Q925S8|YMEL1_RAT	25.35	3	3	39156	2	2	2		79867	ATP-dependent zinc metalloprotease YME1L1 OS=Rattus norvegicus OX=10116 GN=Yme1l1 PE=2 SV=1
165	93	Q7TMD5|ZC3HE_RAT	25.32	1	1	1116600	1	1	1		82632	Zinc finger CCCH domain-containing protein 14 OS=Rattus norvegicus OX=10116 GN=Zc3h14 PE=1 SV=1
116	26	P22449|HNF4A_RAT	25.31	2	2	309770	1	1	2		52712	Hepatocyte nuclear factor 4-alpha OS=Rattus norvegicus OX=10116 GN=Hnf4a PE=1 SV=3
55	153	Q62812|MYH9_RAT	25.28	1	1	849490	2	2	3	Oxidation (M)	226336	Myosin-9 OS=Rattus norvegicus OX=10116 GN=Myh9 PE=1 SV=3
149	192	Q71UF4|RBBP7_RAT	25.24	2	2	195020	1	1	1		47820	Histone-binding protein RBBP7 OS=Rattus norvegicus OX=10116 GN=Rbbp7 PE=2 SV=1
18	88	P15978|HA11_RAT	25.24	3	3	13002000	1	1	9		36570	Class I histocompatibility antigen Non-RT1.A alpha-1 chain OS=Rattus norvegicus OX=10116 GN=RT1-Aw2 PE=1 SV=1
170	1615	P52020|ERG1_RAT	25.22	2	2	75993	1	1	1		64024	Squalene monooxygenase OS=Rattus norvegicus OX=10116 GN=Sqle PE=1 SV=1
88	378	P30277|CCNB1_RAT	25.14	2	2	751490	1	1	1	Oxidation (M)	47391	G2/mitotic-specific cyclin-B1 OS=Rattus norvegicus OX=10116 GN=Ccnb1 PE=2 SV=1
177	1105	Q69FB3|JPH4_RAT	25.08	2	2	0	1	1	1		66441	Junctophilin-4 OS=Rattus norvegicus OX=10116 GN=Jph4 PE=2 SV=1
45	44	Q8VHU4|ELP1_RAT	24.92	1	1	547100	1	1	2		149170	Elongator complex protein 1 OS=Rattus norvegicus OX=10116 GN=Elp1 PE=2 SV=1
104	172	Q6AY05|TM175_RAT	24.91	2	2	122010	1	1	1		55706	Endosomal/lysosomal potassium channel TMEM175 OS=Rattus norvegicus OX=10116 GN=Tmem175 PE=1 SV=1
43	40	P15205|MAP1B_RAT	24.89	0	0	265460	1	1	2		269640	Microtubule-associated protein 1B OS=Rattus norvegicus OX=10116 GN=Map1b PE=1 SV=3
68	1716	Q9EST6|AN32B_RAT	24.81	3	3	7185800	1	1	6		31061	Acidic leucine-rich nuclear phosphoprotein 32 family member B OS=Rattus norvegicus OX=10116 GN=Anp32b PE=1 SV=1
111	1699	P08649|CO4_RAT	24.8	0	0	0	1	1	2		192162	Complement C4 OS=Rattus norvegicus OX=10116 GN=C4 PE=1 SV=3
98	52	P11275|KCC2A_RAT	24.74	2	2	291210	1	1	1		54115	Calcium/calmodulin-dependent protein kinase type II subunit alpha OS=Rattus norvegicus OX=10116 GN=Camk2a PE=1 SV=1
98	55	P15791|KCC2D_RAT	24.74	2	2	291210	1	1	1		60081	Calcium/calmodulin-dependent protein kinase type II subunit delta OS=Rattus norvegicus OX=10116 GN=Camk2d PE=1 SV=1
98	56	P08413|KCC2B_RAT	24.74	2	2	291210	1	1	1		60402	Calcium/calmodulin-dependent protein kinase type II subunit beta OS=Rattus norvegicus OX=10116 GN=Camk2b PE=1 SV=1
98	60	P11730|KCC2G_RAT	24.74	2	2	291210	1	1	1		59038	Calcium/calmodulin-dependent protein kinase type II subunit gamma OS=Rattus norvegicus OX=10116 GN=Camk2g PE=1 SV=1
186	100	P84079|ARF1_RAT	24.72	5	5	89595	1	1	1		20697	ADP-ribosylation factor 1 OS=Rattus norvegicus OX=10116 GN=Arf1 PE=1 SV=2
136	74	Q63014|AKAP8_RAT	24.66	1	1	3667500	1	1	2		76162	A-kinase anchor protein 8 OS=Rattus norvegicus OX=10116 GN=Akap8 PE=1 SV=1
135	73	A2RRU3|UTP15_RAT	24.6	2	2	230280	1	1	1		59515	U3 small nucleolar RNA-associated protein 15 homolog OS=Rattus norvegicus OX=10116 GN=Utp15 PE=2 SV=1
174	97	Q6E0V2|KTNA1_RAT	24.53	2	2	176130	1	1	1		55844	Katanin p60 ATPase-containing subunit A1 OS=Rattus norvegicus OX=10116 GN=Katna1 PE=1 SV=1
175	99	P17708|DCAM_RAT	24.4	3	3	316410	1	1	1		38137	S-adenosylmethionine decarboxylase proenzyme OS=Rattus norvegicus OX=10116 GN=Amd1 PE=1 SV=3
184	4372	Q568Z4|SPCS3_RAT	24.38	6	6	1021300	1	1	2		20160	Signal peptidase complex subunit 3 OS=Rattus norvegicus OX=10116 GN=Spcs3 PE=2 SV=1
180	1836	P61206|ARF3_RAT	24.37	5	5	179880	1	1	1		20601	ADP-ribosylation factor 3 OS=Rattus norvegicus OX=10116 GN=Arf3 PE=2 SV=2
145	78	Q08464|FZD2_RAT	24.35	3	3	0	1	1	1		63886	Frizzled-2 OS=Rattus norvegicus OX=10116 GN=Fzd2 PE=1 SV=1
63	67	Q63185|E2AK1_RAT	24.32	1	1	2244700	1	1	2		69586	Eukaryotic translation initiation factor 2-alpha kinase 1 OS=Rattus norvegicus OX=10116 GN=Eif2ak1 PE=1 SV=2
167	101	B2RYG1|FA32A_RAT	24.29	8	8	592280	1	1	1		13242	Protein FAM32A OS=Rattus norvegicus OX=10116 GN=Fam32a PE=3 SV=1
71	76	P61354|RL27_RAT	24.29	7	7	6070600	1	1	3		15798	60S ribosomal protein L27 OS=Rattus norvegicus OX=10116 GN=Rpl27 PE=2 SV=2
137	104	O88984|NXF1_RAT	24.18	1	1	52572	1	1	1	Oxidation (M)	70362	Nuclear RNA export factor 1 OS=Rattus norvegicus OX=10116 GN=Nxf1 PE=2 SV=1
9	557	P97690|SMC3_RAT	24.17	1	1	14285000	1	1	15		138448	Structural maintenance of chromosomes protein 3 OS=Rattus norvegicus OX=10116 GN=Smc3 PE=1 SV=1
182	2861	P49088|ASNS_RAT	24.11	2	2	257190	1	1	1		64247	Asparagine synthetase [glutamine-hydrolyzing] OS=Rattus norvegicus OX=10116 GN=Asns PE=2 SV=3
131	179	Q9JLT0|MYH10_RAT	23.96	0	0	92719	1	1	1		228963	Myosin-10 OS=Rattus norvegicus OX=10116 GN=Myh10 PE=1 SV=1
147	110	P35427|RL13A_RAT	23.93	4	4	1232000	1	1	3		23476	60S ribosomal protein L13a OS=Rattus norvegicus OX=10116 GN=Rpl13a PE=1 SV=2
152	708	Q5BJT2|UBL3_RAT	23.91	9	9	458210	1	1	1		13180	Ubiquitin-like protein 3 OS=Rattus norvegicus OX=10116 GN=Ubl3 PE=3 SV=1
153	1844	P62864|RS30_RAT	23.84	15	15	2203900	1	1	1		6648	40S ribosomal protein S30 OS=Rattus norvegicus OX=10116 GN=Fau PE=1 SV=1
187	124	P29419|ATP5I_RAT	23.77	13	13	487070	1	1	1	Oxidation (M)	8255	ATP synthase subunit e mitochondrial OS=Rattus norvegicus OX=10116 GN=Atp5me PE=1 SV=3
47	105	Q9Z1M9|SMC1A_RAT	23.73	1	1	418840	1	1	2		143205	Structural maintenance of chromosomes protein 1A OS=Rattus norvegicus OX=10116 GN=Smc1a PE=1 SV=1
169	477	Q80Z36|ZHX3_RAT	23.65	1	1	318920	1	1	1	Oxidation (M)	103783	Zinc fingers and homeoboxes protein 3 OS=Rattus norvegicus OX=10116 GN=Zhx3 PE=1 SV=2
86	163	P62912|RL32_RAT	23.64	13	13	28559000	3	3	9		15860	60S ribosomal protein L32 OS=Rattus norvegicus OX=10116 GN=Rpl32 PE=1 SV=2
123	443	F1LPQ2|ASCC3_RAT	23.54	0	0	61137	1	1	1		250218	Activating signal cointegrator 1 complex subunit 3 OS=Rattus norvegicus OX=10116 GN=Ascc3 PE=3 SV=1
75	1690	Q4VSI4|UBP7_RAT	23.41	1	1	2878800	1	1	3		128431	Ubiquitin carboxyl-terminal hydrolase 7 OS=Rattus norvegicus OX=10116 GN=Usp7 PE=1 SV=1
118	202	Q2KN99|CYTSA_RAT	23.34	1	1	111080	1	1	1		124338	Cytospin-A OS=Rattus norvegicus OX=10116 GN=Specc1l PE=1 SV=1
124	108	Q64559|BACH_RAT	23.3	3	3	135770	1	1	1		42735	Cytosolic acyl coenzyme A thioester hydrolase OS=Rattus norvegicus OX=10116 GN=Acot7 PE=1 SV=4
179	1776	P25093|FAAA_RAT	23.3	2	2	94515	1	1	1		45976	Fumarylacetoacetase OS=Rattus norvegicus OX=10116 GN=Fah PE=1 SV=1
148	118	Q62825|EXOC3_RAT	23.28	1	1	73614	1	1	1		86497	Exocyst complex component 3 OS=Rattus norvegicus OX=10116 GN=Exoc3 PE=1 SV=1
67	883	Q63259|PTPRN_RAT	23.27	1	1	5188900	1	1	3		106228	Receptor-type tyrosine-protein phosphatase-like N OS=Rattus norvegicus OX=10116 GN=Ptprn PE=1 SV=2
161	115	B5DFC8|EIF3C_RAT	23.26	1	1	1377400	1	1	1		105435	Eukaryotic translation initiation factor 3 subunit C OS=Rattus norvegicus OX=10116 GN=Eif3c PE=1 SV=1
160	114	P30839|AL3A2_RAT	23.25	2	2	451230	1	1	1		54082	Aldehyde dehydrogenase family 3 member A2 OS=Rattus norvegicus OX=10116 GN=Aldh3a2 PE=1 SV=1
90	106	P56500|UCP2_RAT	23.25	3	3	433540	1	1	2		33377	Mitochondrial uncoupling protein 2 OS=Rattus norvegicus OX=10116 GN=Ucp2 PE=2 SV=1
128	121	P60868|RS20_RAT	23.21	8	8	2431200	1	1	2		13373	40S ribosomal protein S20 OS=Rattus norvegicus OX=10116 GN=Rps20 PE=3 SV=1
138	113	Q2THW7|ZDHC5_RAT	23.15	1	1	318310	1	1	1		77430	Palmitoyltransferase ZDHHC5 OS=Rattus norvegicus OX=10116 GN=Zdhhc5 PE=1 SV=1
188	125	Q9Z2G8|NP1L1_RAT	23.12	2	2	72093	1	1	1		45322	Nucleosome assembly protein 1-like 1 OS=Rattus norvegicus OX=10116 GN=Nap1l1 PE=1 SV=1
115	119	Q5M7W1|TXNIP_RAT	23.06	5	5	9630300	2	2	6		44018	Thioredoxin-interacting protein OS=Rattus norvegicus OX=10116 GN=Txnip PE=2 SV=1
142	939	O89038|MEF2D_RAT	23.04	2	2	367060	1	1	1		54368	Myocyte-specific enhancer factor 2D OS=Rattus norvegicus OX=10116 GN=Mef2d PE=1 SV=1
150	195	Q6P7A9|LYAG_RAT	23.03	1	1	270120	1	1	1		106207	Lysosomal alpha-glucosidase OS=Rattus norvegicus OX=10116 GN=Gaa PE=2 SV=1
189	126	Q6AYZ1|TBA1C_RAT	22.99	2	2	141130	1	1	1		49937	Tubulin alpha-1C chain OS=Rattus norvegicus OX=10116 GN=Tuba1c PE=1 SV=1
189	127	Q68FR8|TBA3_RAT	22.99	2	2	141130	1	1	1		49960	Tubulin alpha-3 chain OS=Rattus norvegicus OX=10116 GN=Tuba3a PE=2 SV=1
189	128	P68370|TBA1A_RAT	22.99	2	2	141130	1	1	1		50136	Tubulin alpha-1A chain OS=Rattus norvegicus OX=10116 GN=Tuba1a PE=1 SV=1
189	129	Q6P9V9|TBA1B_RAT	22.99	2	2	141130	1	1	1		50152	Tubulin alpha-1B chain OS=Rattus norvegicus OX=10116 GN=Tuba1b PE=1 SV=1
74	117	Q62950|DPYL1_RAT	22.98	2	2	1912800	1	1	2		62196	Dihydropyrimidinase-related protein 1 OS=Rattus norvegicus OX=10116 GN=Crmp1 PE=1 SV=1
163	1934	Q6P5P5|MEST_RAT	22.94	3	3	193600	1	1	2		38879	Mesoderm-specific transcript homolog protein OS=Rattus norvegicus OX=10116 GN=Mest PE=2 SV=1
168	123	O88873|GMEB2_RAT	22.93	2	2	266100	1	1	1		56571	Glucocorticoid modulatory element-binding protein 2 OS=Rattus norvegicus OX=10116 GN=Gmeb2 PE=1 SV=1
114	116	P62755|RS6_RAT	22.85	4	4	9098500	1	1	2		28681	40S ribosomal protein S6 OS=Rattus norvegicus OX=10116 GN=Rps6 PE=1 SV=1
106	112	Q66HA2|CR3L1_RAT	22.84	2	2	60865	1	1	1		57134	Cyclic AMP-responsive element-binding protein 3-like protein 1 OS=Rattus norvegicus OX=10116 GN=Creb3l1 PE=2 SV=1
91	111	F1LNJ2|U520_RAT	22.8	0	0	239380	1	1	1		244873	U5 small nuclear ribonucleoprotein 200 kDa helicase OS=Rattus norvegicus OX=10116 GN=Snrnp200 PE=1 SV=1
120	193	Q4KM93|TM177_RAT	22.76	3	3	454270	1	1	1	Oxidation (M)	34001	Transmembrane protein 177 OS=Rattus norvegicus OX=10116 GN=Tmem177 PE=2 SV=1
110	462	P00406|COX2_RAT	22.76	8	8	4858700	2	2	3	Oxidation (M)	25928	Cytochrome c oxidase subunit 2 OS=Rattus norvegicus OX=10116 GN=Mtco2 PE=1 SV=3
93	131	P16638|ACLY_RAT	22.73	3	3	3774600	3	3	5	Oxidation (M)	120636	ATP-citrate synthase OS=Rattus norvegicus OX=10116 GN=Acly PE=1 SV=1
37	132	Q9Z1A6|VIGLN_RAT	22.7	1	1	6969600	1	1	3		141583	Vigilin OS=Rattus norvegicus OX=10116 GN=Hdlbp PE=1 SV=1
119	133	P54258|ATN1_RAT	22.63	1	1	925210	1	1	1		124779	Atrophin-1 OS=Rattus norvegicus OX=10116 GN=Atn1 PE=1 SV=1
107	134	O88884|AKAP1_RAT	22.62	1	1	1610900	1	1	2		91747	A-kinase anchor protein 1 mitochondrial OS=Rattus norvegicus OX=10116 GN=Akap1 PE=1 SV=1
176	141	D4AAT7|NNRD_RAT	22.61	3	3	114410	1	1	1		36518	ATP-dependent (S)-NAD(P)H-hydrate dehydratase OS=Rattus norvegicus OX=10116 GN=Naxd PE=3 SV=1
108	159	Q62901|RERE_RAT	22.48	1	1	330040	1	1	1		171814	Arginine-glutamic acid dipeptide repeats protein OS=Rattus norvegicus OX=10116 GN=Rere PE=1 SV=2
190	143	P97574|STC1_RAT	22.47	4	4	365430	1	1	1		27507	Stanniocalcin-1 OS=Rattus norvegicus OX=10116 GN=Stc1 PE=2 SV=1
178	1714	Q7TP90|ARRD4_RAT	22.4	3	3	115600	1	1	1		33275	Arrestin domain-containing protein 4 OS=Rattus norvegicus OX=10116 GN=Arrdc4 PE=2 SV=1
139	140	P62752|RL23A_RAT	22.35	6	6	258900	1	1	1		17695	60S ribosomal protein L23a OS=Rattus norvegicus OX=10116 GN=Rpl23a PE=2 SV=1
100	136	Q9WTZ3|MBTP1_RAT	22.28	1	1	1147500	1	1	1		117462	Membrane-bound transcription factor site-1 protease OS=Rattus norvegicus OX=10116 GN=Mbtps1 PE=1 SV=2
99	138	O35779|BHE41_RAT	22.21	2	2	2111200	1	1	2		43917	Class E basic helix-loop-helix protein 41 OS=Rattus norvegicus OX=10116 GN=Bhlhb3 PE=2 SV=2
89	137	Q5I0E8|KIF22_RAT	22.16	3	3	4956000	3	3	5		73056	Kinesin-like protein KIF22 OS=Rattus norvegicus OX=10116 GN=Kif22 PE=2 SV=1
96	142	Q5RKI1|IF4A2_RAT	22.12	2	2	25934000	1	1	1		46402	Eukaryotic initiation factor 4A-II OS=Rattus norvegicus OX=10116 GN=Eif4a2 PE=1 SV=1
183	2941	Q4V8A9|SG196_RAT	22.1	3	3	199760	1	1	1		40054	Protein O-mannose kinase OS=Rattus norvegicus OX=10116 GN=Pomk PE=2 SV=1
143	1034	O88658|KIF1B_RAT	22.08	0	0	913940	1	1	1		204169	Kinesin-like protein KIF1B OS=Rattus norvegicus OX=10116 GN=Kif1b PE=1 SV=2
117	182	Q63617|HYOU1_RAT	22.01	1	1	66475	1	1	1		111289	Hypoxia up-regulated protein 1 OS=Rattus norvegicus OX=10116 GN=Hyou1 PE=1 SV=1
191	146	Q5M969|NANP_RAT	21.99	4	4	182600	1	1	1		27741	N-acylneuraminate-9-phosphatase OS=Rattus norvegicus OX=10116 GN=Nanp PE=1 SV=1
97	144	P35559|IDE_RAT	21.97	2	2	280100	2	2	2		117710	Insulin-degrading enzyme OS=Rattus norvegicus OX=10116 GN=Ide PE=1 SV=1
140	225	Q6AYD4|ESAM_RAT	21.87	2	2	47285	1	1	1		41936	Endothelial cell-selective adhesion molecule OS=Rattus norvegicus OX=10116 GN=Esam PE=1 SV=1
8	5	O35314|SCG1_RAT	122.59	13	13	9129400	12	12	17		77536	Secretogranin-1 OS=Rattus norvegicus OX=10116 GN=Chgb PE=1 SV=2
28	62	P06883|GLUC_RAT	97.3	9	9	4887200	5	5	7		20846	Pro-glucagon OS=Rattus norvegicus OX=10116 GN=Gcg PE=1 SV=1
24	12	P10362|SCG2_RAT	93.19	13	13	1781600	8	8	9	Oxidation (M)	71031	Secretogranin-2 OS=Rattus norvegicus OX=10116 GN=Scg2 PE=1 SV=1
20	73	Q7TP54|RIPR2_RAT	64.64	2	2	7851900	3	3	8		144708	Rho family-interacting cell polarization regulator 2 OS=Rattus norvegicus OX=10116 GN=Ripor2 PE=1 SV=1
20	172	P02793|FRIL1_RAT	64.64	11	11	7851900	3	3	8		20748	Ferritin light chain 1 OS=Rattus norvegicus OX=10116 GN=Ftl1 PE=1 SV=3
37	15	Q9QXU9|PCS1N_RAT	60.81	26	26	1593300	5	5	7		27414	ProSAAS OS=Rattus norvegicus OX=10116 GN=Pcsk1n PE=1 SV=1
47	130	P27682|7B2_RAT	56.18	15	15	622770	3	3	5	Oxidation (M)	23684	Neuroendocrine protein 7B2 OS=Rattus norvegicus OX=10116 GN=Scg5 PE=1 SV=1
52	9	Q8VHQ7|SYTL4_RAT	55.1	6	6	968230	5	5	5	Oxidation (M)	75901	Synaptotagmin-like protein 4 OS=Rattus norvegicus OX=10116 GN=Sytl4 PE=1 SV=1
40	85	Q9JJM9|SEPT5_RAT	54.95	3	3	728640	3	2	5		42852	Septin-5 OS=Rattus norvegicus OX=10116 GN=Septin5 PE=1 SV=2
55	23	Q5U2M8|MDC1_RAT	53.36	2	2	893970	4	4	6		136948	Mediator of DNA damage checkpoint protein 1 OS=Rattus norvegicus OX=10116 GN=Mdc1 PE=1 SV=2
54	13	P05426|RL7_RAT	52.72	13	13	125470	4	4	5	Oxidation (M)	30329	60S ribosomal protein L7 OS=Rattus norvegicus OX=10116 GN=Rpl7 PE=1 SV=2
79	10	Q5U2Y1|GTF2I_RAT	51.28	3	3	410590	3	3	3	Oxidation (M)	110215	General transcription factor II-I OS=Rattus norvegicus OX=10116 GN=Gtf2i PE=1 SV=2
125	22	Q06486|KC1D_RAT	50.65	5	5	1688500	2	2	3		47316	Casein kinase I isoform delta OS=Rattus norvegicus OX=10116 GN=Csnk1d PE=1 SV=2
92	195	Q00715|H2B1_RAT	47.29	7	7	1818500	2	2	3		13990	Histone H2B type 1 OS=Rattus norvegicus OX=10116 PE=1 SV=2
92	202	Q00729|H2B1A_RAT	47.29	7	7	1818500	2	2	3		14225	Histone H2B type 1-A OS=Rattus norvegicus OX=10116 GN=H2bc1 PE=1 SV=2
81	55	Q562C2|BOP1_RAT	47.06	1	1	1601600	2	2	3		82640	Ribosome biogenesis protein BOP1 OS=Rattus norvegicus OX=10116 GN=Bop1 PE=1 SV=1
70	54	Q62780|DDX46_RAT	45.44	1	1	197560	2	2	3		117385	Probable ATP-dependent RNA helicase DDX46 OS=Rattus norvegicus OX=10116 GN=Ddx46 PE=1 SV=1
12	91	Q5XIG4|OCAD1_RAT	45.37	4	4	2532500	2	2	14		27659	OCIA domain-containing protein 1 OS=Rattus norvegicus OX=10116 GN=Ociad1 PE=1 SV=1
100	34	Q4V9H5|P20L1_RAT	45.13	2	2	153160	2	2	3		114084	PHD finger protein 20-like protein 1 OS=Rattus norvegicus OX=10116 GN=Phf20l1 PE=1 SV=2
223	75	A5HK05|APBP2_RAT	44.24	3	3	134780	2	2	2		66902	Amyloid protein-binding protein 2 OS=Rattus norvegicus OX=10116 GN=Appbp2 PE=2 SV=1
77	119	Q6P6Q9|MICU1_RAT	43.03	8	8	3534800	1	1	3	Oxidation (M)	54195	Calcium uptake protein 1 mitochondrial OS=Rattus norvegicus OX=10116 GN=Micu1 PE=2 SV=1
51	177	Q3T1I5|SRBP2_RAT	42.95	1	1	629170	3	3	5		122976	Sterol regulatory element-binding protein 2 OS=Rattus norvegicus OX=10116 GN=Srebf2 PE=2 SV=1
101	27	P49793|NUP98_RAT	41.93	1	1	676380	3	3	3	Oxidation (M)	197281	Nuclear pore complex protein Nup98-Nup96 OS=Rattus norvegicus OX=10116 GN=Nup98 PE=1 SV=2
148	218	Q6AYK8|EIF3D_RAT	40.95	3	3	603920	2	2	3	Oxidation (M); Deamidation (NQ)	63989	Eukaryotic translation initiation factor 3 subunit D OS=Rattus norvegicus OX=10116 GN=Eif3d PE=1 SV=1
118	113	Q765A7|PGAP1_RAT	40.62	1	1	3226500	2	2	3		104384	GPI inositol-deacylase OS=Rattus norvegicus OX=10116 GN=Pgap1 PE=1 SV=1
192	42	D4A2Z8|DHX36_RAT	39.54	1	1	138260	1	1	1		113843	ATP-dependent DNA/RNA helicase DHX36 OS=Rattus norvegicus OX=10116 GN=Dhx36 PE=1 SV=1
87	165	P62815|VATB2_RAT	38.94	2	2	900160	2	2	3		56551	V-type proton ATPase subunit B brain isoform OS=Rattus norvegicus OX=10116 GN=Atp6v1b2 PE=1 SV=1
238	104	Q9JI85|NUCB2_RAT	38.93	5	5	215390	1	1	1		50090	Nucleobindin-2 OS=Rattus norvegicus OX=10116 GN=Nucb2 PE=1 SV=1
145	74	P0C6C0|SPKAP_RAT	38.73	1	1	363850	2	2	2		184450	A-kinase anchor protein SPHKAP OS=Rattus norvegicus OX=10116 GN=Sphkap PE=1 SV=1
116	37	P84092|AP2M1_RAT	38.56	4	4	301680	2	2	2		49655	AP-2 complex subunit mu OS=Rattus norvegicus OX=10116 GN=Ap2m1 PE=1 SV=1
167	269	P07808|NPY_RAT	38.53	15	15	1535500	1	1	2		11033	Pro-neuropeptide Y OS=Rattus norvegicus OX=10116 GN=Npy PE=1 SV=1
88	97	P62718|RL18A_RAT	38.37	6	6	2333300	1	1	3		20732	60S ribosomal protein L18a OS=Rattus norvegicus OX=10116 GN=Rpl18a PE=2 SV=1
201	52	Q6MGA9|BRD2_RAT	38.19	1	1	297830	1	1	1		88051	Bromodomain-containing protein 2 OS=Rattus norvegicus OX=10116 GN=Brd2 PE=1 SV=1
74	121	P52590|NU107_RAT	38.15	1	1	1049000	2	2	3		107209	Nuclear pore complex protein Nup107 OS=Rattus norvegicus OX=10116 GN=Nup107 PE=1 SV=1
96	199	Q4KLL4|TM9S4_RAT	38	2	2	1109400	1	1	3		74675	Transmembrane 9 superfamily member 4 OS=Rattus norvegicus OX=10116 GN=Tm9sf4 PE=2 SV=1
112	208	Q64560|TPP2_RAT	36.85	1	1	617400	2	2	2		138292	Tripeptidyl-peptidase 2 OS=Rattus norvegicus OX=10116 GN=Tpp2 PE=2 SV=3
358	286	P80432|COX7C_RAT	36.58	21	21	305680	1	1	1		7375	Cytochrome c oxidase subunit 7C mitochondrial OS=Rattus norvegicus OX=10116 GN=Cox7c PE=1 SV=2
95	283	Q63396|TCP4_RAT	36.31	7	7	443980	2	2	3		14441	Activated RNA polymerase II transcriptional coactivator p15 OS=Rattus norvegicus OX=10116 GN=Sub1 PE=1 SV=3
106	132	P52303|AP1B1_RAT	35.68	2	2	218700	2	2	2		104589	AP-1 complex subunit beta-1 OS=Rattus norvegicus OX=10116 GN=Ap1b1 PE=1 SV=1
106	145	P62944|AP2B1_RAT	35.68	2	2	218700	2	2	2		104553	AP-2 complex subunit beta OS=Rattus norvegicus OX=10116 GN=Ap2b1 PE=1 SV=1
190	231	D3ZEF4|CUL7_RAT	35.43	1	1	33008	1	1	1		192659	Cullin-7 OS=Rattus norvegicus OX=10116 GN=Cul7 PE=1 SV=1
241	160	P19511|AT5F1_RAT	35.24	5	5	188690	1	1	1		28869	ATP synthase F(0) complex subunit B1 mitochondrial OS=Rattus norvegicus OX=10116 GN=Atp5pb PE=1 SV=1
73	328	Q9Z330|DNMT1_RAT	35.23	1	1	4064200	2	2	4	Oxidation (M)	182773	DNA (cytosine-5)-methyltransferase 1 OS=Rattus norvegicus OX=10116 GN=Dnmt1 PE=1 SV=2
48	344	Q9JKA7|HCN4_RAT	35.15	2	2	1139300	2	2	4	Oxidation (M)	128761	Potassium/sodium hyperpolarization-activated cyclic nucleotide-gated channel 4 OS=Rattus norvegicus OX=10116 GN=Hcn4 PE=1 SV=1
149	245	P41777|NOLC1_RAT	35.02	1	1	282800	2	2	2		73564	Nucleolar and coiled-body phosphoprotein 1 OS=Rattus norvegicus OX=10116 GN=Nolc1 PE=1 SV=2
123	395	P47868|SCG3_RAT	34.87	7	7	242570	3	3	3		53183	Secretogranin-3 OS=Rattus norvegicus OX=10116 GN=Scg3 PE=1 SV=1
320	122	B2RZC9|KTAP2_RAT	34.31	7	7	0	1	1	1		14662	Keratinocyte-associated protein 2 OS=Rattus norvegicus OX=10116 GN=Krtcap2 PE=2 SV=2
176	337	Q99NI4|IPMK_RAT	34.29	4	4	796470	2	2	2		44410	Inositol polyphosphate multikinase OS=Rattus norvegicus OX=10116 GN=Ipmk PE=1 SV=1
328	280	Q5U211|SNX3_RAT	33.89	7	7	229430	1	1	1		18762	Sorting nexin-3 OS=Rattus norvegicus OX=10116 GN=Snx3 PE=1 SV=1
340	125	Q0HA29|NMNA2_RAT	33.79	3	3	46493	1	1	1	Oxidation (M)	34445	Nicotinamide/nicotinic acid mononucleotide adenylyltransferase 2 OS=Rattus norvegicus OX=10116 GN=Nmnat2 PE=2 SV=1
110	302	P52591|PO121_RAT	33.4	1	1	238870	2	2	2		120785	Nuclear envelope pore membrane protein POM 121 OS=Rattus norvegicus OX=10116 GN=Pom121 PE=1 SV=1
78	390	Q3MJK5|CDK12_RAT	33.31	1	1	1567400	2	2	3		163789	Cyclin-dependent kinase 12 OS=Rattus norvegicus OX=10116 GN=Cdk12 PE=1 SV=1
98	44	Q9JIH7|WNK1_RAT	33.31	1	1	482830	2	2	3		225110	Serine/threonine-protein kinase WNK1 OS=Rattus norvegicus OX=10116 GN=Wnk1 PE=1 SV=2
202	197	Q63416|ITIH3_RAT	33.18	2	2	185310	1	1	1	Oxidation (M)	99098	Inter-alpha-trypsin inhibitor heavy chain H3 OS=Rattus norvegicus OX=10116 GN=Itih3 PE=2 SV=1
128	311	P62083|RS7_RAT	33.08	6	6	12019000	3	3	5		22127	40S ribosomal protein S7 OS=Rattus norvegicus OX=10116 GN=Rps7 PE=1 SV=1
237	101	P07872|ACOX1_RAT	33.01	2	2	176420	1	1	1		74679	Peroxisomal acyl-coenzyme A oxidase 1 OS=Rattus norvegicus OX=10116 GN=Acox1 PE=1 SV=1
385	135	Q8CH27|RCAN2_RAT	32.48	5	5	61522	1	1	1		21991	Calcipressin-2 OS=Rattus norvegicus OX=10116 GN=Rcan2 PE=2 SV=1
343	128	Q5U2Z0|ZN367_RAT	32.35	4	4	23757	1	1	1		37472	Zinc finger protein 367 OS=Rattus norvegicus OX=10116 GN=Znf367 PE=2 SV=1
205	243	O54880|RPH3L_RAT	32.32	4	4	1386300	1	1	1		33433	Rab effector Noc2 OS=Rattus norvegicus OX=10116 GN=Rph3al PE=1 SV=1
236	70	P36370|TAP1_RAT	32.28	1	1	134840	1	1	2		79150	Antigen peptide transporter 1 OS=Rattus norvegicus OX=10116 GN=Tap1 PE=1 SV=2
236	71	P36372|TAP2_RAT	32.28	1	1	134840	1	1	2		77713	Antigen peptide transporter 2 OS=Rattus norvegicus OX=10116 GN=Tap2 PE=1 SV=1
224	92	P29314|RS9_RAT	32.18	6	6	317100	1	1	1		22591	40S ribosomal protein S9 OS=Rattus norvegicus OX=10116 GN=Rps9 PE=1 SV=4
161	330	P63174|RL38_RAT	32.04	43	43	0	2	2	2	Deamidation (NQ)	8218	60S ribosomal protein L38 OS=Rattus norvegicus OX=10116 GN=Rpl38 PE=1 SV=2
198	155	Q3MIF2|LMBL2_RAT	31.97	1	1	139110	1	1	2		78967	Lethal(3)malignant brain tumor-like protein 2 OS=Rattus norvegicus OX=10116 GN=L3mbtl2 PE=1 SV=1
193	53	Q63358|MYO9B_RAT	31.87	0	0	313940	1	1	1		225035	Unconventional myosin-IXb OS=Rattus norvegicus OX=10116 GN=Myo9b PE=1 SV=1
195	48	P86410|RLGPB_RAT	31.78	1	1	122330	1	1	1		165366	Ral GTPase-activating protein subunit beta OS=Rattus norvegicus OX=10116 GN=Ralgapb PE=1 SV=1
264	112	Q3ZAV8|EDC4_RAT	31.74	1	1	119980	1	1	1	Oxidation (M)	152595	Enhancer of mRNA-decapping protein 4 OS=Rattus norvegicus OX=10116 GN=Edc4 PE=1 SV=1
342	127	Q9R1Z0|VDAC3_RAT	31.49	3	3	1120000	1	1	1		30798	Voltage-dependent anion-selective channel protein 3 OS=Rattus norvegicus OX=10116 GN=Vdac3 PE=1 SV=2
53	57	P49134|ITB1_RAT	31.48	1	1	713860	1	1	4		88495	Integrin beta-1 OS=Rattus norvegicus OX=10116 GN=Itgb1 PE=2 SV=1
154	124	P17702|RL28_RAT	31.42	7	7	1608400	1	1	2		15849	60S ribosomal protein L28 OS=Rattus norvegicus OX=10116 GN=Rpl28 PE=1 SV=4
197	43	Q9QYM0|MRP5_RAT	31.34	1	1	914620	2	2	2		160856	Multidrug resistance-associated protein 5 OS=Rattus norvegicus OX=10116 GN=Abcc5 PE=2 SV=1
345	133	B0BNE2|RPAB1_RAT	30.52	5	5	70495	1	1	1		24570	DNA-directed RNA polymerases I II and III subunit RPABC1 OS=Rattus norvegicus OX=10116 GN=Polr2e PE=2 SV=1
80	61	B5D5N9|CTR2_RAT	30.39	1	1	3150300	1	1	4		71694	Cationic amino acid transporter 2 OS=Rattus norvegicus OX=10116 GN=Slc7a2 PE=1 SV=1
80	93	P30823|SL7A1_RAT	30.39	1	1	3150300	1	1	4		67267	High affinity cationic amino acid transporter 1 OS=Rattus norvegicus OX=10116 GN=Slc7a1 PE=2 SV=1
293	223	Q5HZY0|UBXN4_RAT	30.3	2	2	56699	1	1	1		56394	UBX domain-containing protein 4 OS=Rattus norvegicus OX=10116 GN=Ubxn4 PE=1 SV=1
115	69	Q6P502|TCPG_RAT	30.29	2	2	255520	1	1	2	Deamidation (NQ)	60647	T-complex protein 1 subunit gamma OS=Rattus norvegicus OX=10116 GN=Cct3 PE=1 SV=1
325	226	O35217|MINP1_RAT	30.15	4	4	106550	1	1	1		54590	Multiple inositol polyphosphate phosphatase 1 OS=Rattus norvegicus OX=10116 GN=Minpp1 PE=1 SV=3
85	138	P60570|PANX1_RAT	29.97	2	2	775770	1	1	4		48073	Pannexin-1 OS=Rattus norvegicus OX=10116 GN=Panx1 PE=1 SV=1
346	152	P60892|PRPS1_RAT	29.8	3	3	230740	1	1	1		34834	Ribose-phosphate pyrophosphokinase 1 OS=Rattus norvegicus OX=10116 GN=Prps1 PE=1 SV=2
386	176	Q6AXQ8|MNS1_RAT	29.76	2	2	394860	1	1	1		61240	Meiosis-specific nuclear structural protein 1 OS=Rattus norvegicus OX=10116 GN=Mns1 PE=2 SV=1
245	292	P62919|RL8_RAT	29.41	6	6	1012100	2	2	2		28025	60S ribosomal protein L8 OS=Rattus norvegicus OX=10116 GN=Rpl8 PE=2 SV=2
165	167	Q4G074|KBP_RAT	29.34	1	1	1104200	1	1	3	Oxidation (M)	71296	KIF-binding protein OS=Rattus norvegicus OX=10116 GN=Kifbp PE=2 SV=1
169	170	Q5M807|RNF5_RAT	29.23	5	5	1580700	1	1	2		19837	E3 ubiquitin-protein ligase RNF5 OS=Rattus norvegicus OX=10116 GN=Rnf5 PE=2 SV=1
347	175	Q9QXL7|NDK7_RAT	29.18	3	3	30654	1	1	1		44540	Nucleoside diphosphate kinase 7 OS=Rattus norvegicus OX=10116 GN=Nme7 PE=1 SV=1
144	300	P20280|RL21_RAT	29.17	8	8	390710	1	1	2	Oxidation (M)	18466	60S ribosomal protein L21 OS=Rattus norvegicus OX=10116 GN=Rpl21 PE=1 SV=3
290	153	Q5FWY5|AIP_RAT	29.15	4	4	72077	1	1	1		37599	AH receptor-interacting protein OS=Rattus norvegicus OX=10116 GN=Aip PE=1 SV=1
170	184	Q05310|L10K_RAT	29	10	10	707420	1	1	2		9984	Leydig cell tumor 10 kDa protein OS=Rattus norvegicus OX=10116 PE=1 SV=1
387	185	P27158|KITH_RAT	28.99	7	7	278940	1	1	1	Oxidation (M)	13511	Thymidine kinase cytosolic (Fragment) OS=Rattus norvegicus OX=10116 GN=Tk1 PE=1 SV=1
361	304	D4A612|ELOV2_RAT	28.93	3	3	56246	1	1	1		32417	Elongation of very long chain fatty acids protein 2 OS=Rattus norvegicus OX=10116 GN=Elovl2 PE=1 SV=1
361	306	D4ADY9|ELOV7_RAT	28.93	3	3	56246	1	1	1		33547	Elongation of very long chain fatty acids protein 7 OS=Rattus norvegicus OX=10116 GN=Elovl7 PE=3 SV=1
164	151	O70454|BUD31_RAT	28.91	6	6	608240	1	1	2		17000	Protein BUD31 homolog OS=Rattus norvegicus OX=10116 GN=Bud31 PE=2 SV=2
398	273	Q6AYS6|SNX17_RAT	28.89	2	2	130630	1	1	1		52882	Sorting nexin-17 OS=Rattus norvegicus OX=10116 GN=Snx17 PE=1 SV=1
168	2112	Q7M0E7|RM14_RAT	28.77	13	13	1378000	2	2	2	Oxidation (M)	15913	39S ribosomal protein L14 mitochondrial OS=Rattus norvegicus OX=10116 GN=Mrpl14 PE=1 SV=2
220	154	O35244|PRDX6_RAT	28.54	4	4	957970	1	1	1		24819	Peroxiredoxin-6 OS=Rattus norvegicus OX=10116 GN=Prdx6 PE=1 SV=3
266	166	P51577|P2RX4_RAT	28.46	2	2	57125	1	1	1		43501	P2X purinoceptor 4 OS=Rattus norvegicus OX=10116 GN=P2rx4 PE=1 SV=1
403	279	Q9JJW3|ATPMD_RAT	28.18	16	16	60238	1	1	1		6408	ATP synthase membrane subunit DAPIT mitochondrial OS=Rattus norvegicus OX=10116 GN=Atp5md PE=1 SV=1
107	241	P70478|APC_RAT	28.11	0	0	706410	1	1	2		310533	Adenomatous polyposis coli protein OS=Rattus norvegicus OX=10116 GN=Apc PE=1 SV=1
117	156	P54287|CACB3_RAT	28.07	2	2	621490	1	1	2		54564	Voltage-dependent L-type calcium channel subunit beta-3 OS=Rattus norvegicus OX=10116 GN=Cacnb3 PE=1 SV=1
287	95	D3ZIE4|FYB1_RAT	28.06	1	1	42223	1	1	1	Oxidation (M)	91412	FYN-binding protein 1 OS=Rattus norvegicus OX=10116 GN=Fyb1 PE=1 SV=2
405	312	Q63009|ANM1_RAT	28.05	3	3	66498	1	1	1		40522	Protein arginine N-methyltransferase 1 OS=Rattus norvegicus OX=10116 GN=Prmt1 PE=1 SV=1
155	146	Q66H44|TM39B_RAT	27.95	2	2	530050	1	1	2		56375	Transmembrane protein 39B OS=Rattus norvegicus OX=10116 GN=Tmem39b PE=2 SV=1
404	281	Q8K4I6|CBY1_RAT	27.87	8	8	124630	1	1	1		14549	Protein chibby homolog 1 OS=Rattus norvegicus OX=10116 GN=Cby1 PE=1 SV=1
291	164	P27952|RS2_RAT	27.82	3	3	148630	1	1	1	Oxidation (M)	31231	40S ribosomal protein S2 OS=Rattus norvegicus OX=10116 GN=Rps2 PE=1 SV=1
242	224	A7VJC2|ROA2_RAT	27.73	3	3	204170	1	1	1		37478	Heterogeneous nuclear ribonucleoproteins A2/B1 OS=Rattus norvegicus OX=10116 GN=Hnrnpa2b1 PE=1 SV=1
156	149	Q9QZA2|PDC6I_RAT	27.68	1	1	348550	1	1	2		96631	Programmed cell death 6-interacting protein OS=Rattus norvegicus OX=10116 GN=Pdcd6ip PE=1 SV=2
217	250	P11915|NLTP_RAT	27.58	2	2	70426	1	1	1	Oxidation (M)	58813	Non-specific lipid-transfer protein OS=Rattus norvegicus OX=10116 GN=Scp2 PE=1 SV=3
212	242	Q4V887|S39A6_RAT	27.58	2	2	178230	2	2	2	Deamidation (NQ)	83231	Zinc transporter ZIP6 OS=Rattus norvegicus OX=10116 GN=Slc39a6 PE=1 SV=1
288	140	Q62909|KIF2C_RAT	27.5	1	1	657150	1	1	1		75572	Kinesin-like protein KIF2C OS=Rattus norvegicus OX=10116 GN=Kif2c PE=2 SV=3
388	189	Q91V33|KHDR1_RAT	27.49	2	2	0	1	1	1		48315	KH domain-containing RNA-binding signal transduction-associated protein 1 OS=Rattus norvegicus OX=10116 GN=Khdrbs1 PE=1 SV=1
120	78	Q5EIC4|I2BPL_RAT	27.46	1	1	406640	1	1	2		81496	Probable E3 ubiquitin-protein ligase IRF2BPL OS=Rattus norvegicus OX=10116 GN=Irf2bpl PE=1 SV=1
151	260	P35565|CALX_RAT	27.36	2	2	1538200	1	1	3		67255	Calnexin OS=Rattus norvegicus OX=10116 GN=Canx PE=1 SV=1
141	168	P0C0S7|H2AZ_RAT	27.27	8	8	809630	1	1	3		13553	Histone H2A.Z OS=Rattus norvegicus OX=10116 GN=H2az1 PE=1 SV=2
196	324	P12336|GTR2_RAT	27.16	2	2	365540	1	1	1	Oxidation (M)	57086	Solute carrier family 2 facilitated glucose transporter member 2 OS=Rattus norvegicus OX=10116 GN=Slc2a2 PE=2 SV=1
113	103	Q5RKI8|MITOS_RAT	27.11	2	2	216080	1	1	2		77770	Mitochondrial potassium channel ATP-binding subunit OS=Rattus norvegicus OX=10116 GN=Abcb8 PE=2 SV=1
49	80	Q2TL32|UBR4_RAT	27.01	0	0	5842900	1	1	4	Oxidation (M)	573799	E3 ubiquitin-protein ligase UBR4 OS=Rattus norvegicus OX=10116 GN=Ubr4 PE=1 SV=2
391	206	O35162|HSP13_RAT	26.97	2	2	83754	1	1	1		51795	Heat shock 70 kDa protein 13 OS=Rattus norvegicus OX=10116 GN=Hspa13 PE=1 SV=2
392	207	P97541|HSPB6_RAT	26.94	6	6	380250	1	1	1		17505	Heat shock protein beta-6 OS=Rattus norvegicus OX=10116 GN=Hspb6 PE=1 SV=1
232	114	Q64428|ECHA_RAT	26.89	1	1	188320	1	1	1		82665	Trifunctional enzyme subunit alpha mitochondrial OS=Rattus norvegicus OX=10116 GN=Hadha PE=1 SV=2
323	201	P01346|IGF2_RAT	26.86	5	5	51515	1	1	1		20086	Insulin-like growth factor II OS=Rattus norvegicus OX=10116 GN=Igf2 PE=1 SV=1
393	210	Q9JMI1|AACS_RAT	26.84	1	1	98214	1	1	1		75040	Acetoacetyl-CoA synthetase OS=Rattus norvegicus OX=10116 GN=Aacs PE=1 SV=1
239	115	Q5BJL5|SBNO1_RAT	26.64	1	1	290590	1	1	1	Oxidation (M)	140740	Protein strawberry notch homolog 1 OS=Rattus norvegicus OX=10116 GN=Sbno1 PE=1 SV=2
351	209	P20695|IFRD1_RAT	26.62	2	2	766260	1	1	1		49783	Interferon-related developmental regulator 1 OS=Rattus norvegicus OX=10116 GN=Ifrd1 PE=2 SV=1
244	258	Q4V8D6|BRF2_RAT	26.54	2	2	0	1	1	1		46596	Transcription factor IIIB 50 kDa subunit OS=Rattus norvegicus OX=10116 GN=Brf2 PE=2 SV=1
174	288	Q810T5|KAT7_RAT	26.48	2	2	120130	1	1	2		70514	Histone acetyltransferase KAT7 OS=Rattus norvegicus OX=10116 GN=Kat7 PE=1 SV=1
267	171	P15207|ANDR_RAT	26.28	1	1	487970	1	1	1		98218	Androgen receptor OS=Rattus norvegicus OX=10116 GN=Ar PE=1 SV=1
194	277	Q5XI01|LARP7_RAT	26.17	2	2	47539	1	1	1		64950	La-related protein 7 OS=Rattus norvegicus OX=10116 GN=Larp7 PE=1 SV=2
269	190	Q66H58|INT14_RAT	26.14	2	2	212710	1	1	1		57144	Integrator complex subunit 14 OS=Rattus norvegicus OX=10116 GN=Ints14 PE=2 SV=1
233	179	Q62910|SYNJ1_RAT	26.05	1	1	26033	1	1	1		172880	Synaptojanin-1 OS=Rattus norvegicus OX=10116 GN=Synj1 PE=1 SV=3
240	141	Q62976|KCMA1_RAT	26	1	1	67144	1	1	1		134374	Calcium-activated potassium channel subunit alpha-1 OS=Rattus norvegicus OX=10116 GN=Kcnma1 PE=1 SV=3
270	198	P62278|RS13_RAT	25.98	6	6	977410	1	1	1		17222	40S ribosomal protein S13 OS=Rattus norvegicus OX=10116 GN=Rps13 PE=1 SV=2
324	215	Q6AYY8|ACATN_RAT	25.87	2	2	41469	1	1	1		61102	Acetyl-coenzyme A transporter 1 OS=Rattus norvegicus OX=10116 GN=Slc33a1 PE=2 SV=1
56	840	Q5XIC0|ECI2_RAT	25.84	3	3	4154100	1	1	6		43021	Enoyl-CoA delta isomerase 2 OS=Rattus norvegicus OX=10116 GN=Eci2 PE=1 SV=1
172	221	Q5XIJ6|BABA1_RAT	25.84	3	3	295410	1	1	2		36878	BRISC and BRCA1-A complex member 1 OS=Rattus norvegicus OX=10116 GN=Babam1 PE=1 SV=1
271	204	O54874|MRCKA_RAT	25.81	1	1	414130	1	1	1		197063	Serine/threonine-protein kinase MRCK alpha OS=Rattus norvegicus OX=10116 GN=Cdc42bpa PE=1 SV=1
216	192	P60123|RUVB1_RAT	25.65	2	2	98103	1	1	1		50214	RuvB-like 1 OS=Rattus norvegicus OX=10116 GN=Ruvbl1 PE=1 SV=1
216	232	Q641W4|RFC2_RAT	25.65	3	3	98103	1	1	1		38657	Replication factor C subunit 2 OS=Rattus norvegicus OX=10116 GN=Rfc2 PE=2 SV=1
273	301	P46462|TERA_RAT	25.63	1	1	535550	1	1	1	Oxidation (M)	89349	Transitional endoplasmic reticulum ATPase OS=Rattus norvegicus OX=10116 GN=Vcp PE=1 SV=3
395	246	Q5XIK7|KATL1_RAT	25.57	2	2	240790	1	1	1		55201	Katanin p60 ATPase-containing subunit A-like 1 OS=Rattus norvegicus OX=10116 GN=Katnal1 PE=1 SV=1
243	228	Q9JHY8|DNLI1_RAT	25.49	2	2	225030	2	2	2		102482	DNA ligase 1 OS=Rattus norvegicus OX=10116 GN=Lig1 PE=1 SV=1
227	233	Q3B8Q1|DDX21_RAT	25.42	1	1	122310	1	1	1		85966	Nucleolar RNA helicase 2 OS=Rattus norvegicus OX=10116 GN=Ddx21 PE=2 SV=1
228	235	O89047|KCNH3_RAT	25.41	1	1	299880	1	1	1		117580	Potassium voltage-gated channel subfamily H member 3 OS=Rattus norvegicus OX=10116 GN=Kcnh3 PE=2 SV=1
143	225	P24464|CP4AC_RAT	25.39	2	2	665090	1	1	2		58559	Cytochrome P450 4A12 OS=Rattus norvegicus OX=10116 GN=Cyp4a12 PE=2 SV=2
143	249	P08516|CP4AA_RAT	25.39	2	2	665090	1	1	2		58215	Cytochrome P450 4A10 OS=Rattus norvegicus OX=10116 GN=Cyp4a10 PE=1 SV=2
353	251	Q64610|ENPP2_RAT	25.33	1	1	0	1	1	1	Oxidation (M)	101576	Ectonucleotide pyrophosphatase/phosphodiesterase family member 2 OS=Rattus norvegicus OX=10116 GN=Enpp2 PE=1 SV=2
274	309	Q5M844|SYNE4_RAT	25.33	3	3	427870	1	1	2		36515	Nesprin-4 OS=Rattus norvegicus OX=10116 GN=Syne4 PE=2 SV=1
278	361	Q99ML5|PCYOX_RAT	25.25	2	2	86000	1	1	2	Oxidation (M)	56288	Prenylcysteine oxidase OS=Rattus norvegicus OX=10116 GN=Pcyox1 PE=1 SV=1
226	211	Q63186|EI2BD_RAT	25.14	2	2	404530	1	1	1		57809	Translation initiation factor eIF-2B subunit delta OS=Rattus norvegicus OX=10116 GN=Eif2b4 PE=2 SV=1
158	247	P51514|HTF4_RAT	25.1	1	1	4493500	1	1	2		75896	Transcription factor 12 OS=Rattus norvegicus OX=10116 GN=Tcf12 PE=1 SV=1
182	341	Q6AYK1|RNPS1_RAT	24.97	4	4	341870	1	1	2		34238	RNA-binding protein with serine-rich domain 1 OS=Rattus norvegicus OX=10116 GN=Rnps1 PE=2 SV=1
248	338	Q62627|PAWR_RAT	24.9	3	3	669320	1	1	1		35866	PRKC apoptosis WT1 regulator protein OS=Rattus norvegicus OX=10116 GN=Pawr PE=1 SV=1
295	252	P31423|GRM4_RAT	24.72	1	1	84526	1	1	1	Oxidation (M)	101819	Metabotropic glutamate receptor 4 OS=Rattus norvegicus OX=10116 GN=Grm4 PE=1 SV=1
355	263	P0C546|S2542_RAT	24.69	3	3	24880	1	1	1		35100	Mitochondrial coenzyme A transporter SLC25A42 OS=Rattus norvegicus OX=10116 GN=Slc25a42 PE=2 SV=1
208	234	Q6P7C4|LRC26_RAT	24.54	4	4	0	1	1	1		36073	Leucine-rich repeat-containing protein 26 OS=Rattus norvegicus OX=10116 GN=Lrrc26 PE=2 SV=1
177	707	P62630|EF1A1_RAT	24.5	2	2	115950	1	1	2	Oxidation (M)	50114	Elongation factor 1-alpha 1 OS=Rattus norvegicus OX=10116 GN=Eef1a1 PE=2 SV=1
177	708	P62632|EF1A2_RAT	24.5	2	2	115950	1	1	2	Oxidation (M)	50454	Elongation factor 1-alpha 2 OS=Rattus norvegicus OX=10116 GN=Eef1a2 PE=1 SV=1
229	248	F1MA98|TPR_RAT	24.4	0	0	1670700	1	1	1		267303	Nucleoprotein TPR OS=Rattus norvegicus OX=10116 GN=Tpr PE=1 SV=1
396	265	P05712|RAB2A_RAT	24.38	5	5	63580	1	1	1		23536	Ras-related protein Rab-2A OS=Rattus norvegicus OX=10116 GN=Rab2a PE=2 SV=1
306	536	Q1AAU6|ASAP1_RAT	24.38	1	1	97040	1	1	1		127088	Arf-GAP with SH3 domain ANK repeat and PH domain-containing protein 1 OS=Rattus norvegicus OX=10116 GN=Asap1 PE=1 SV=2
173	255	P04797|G3P_RAT	24.32	3	3	83822	1	1	2		35828	Glyceraldehyde-3-phosphate dehydrogenase OS=Rattus norvegicus OX=10116 GN=Gapdh PE=1 SV=3
397	267	Q5M856|SPC25_RAT	24.27	4	4	104410	1	1	1		26189	Kinetochore protein Spc25 OS=Rattus norvegicus OX=10116 GN=Spc25 PE=2 SV=1
180	268	P04764|ENOA_RAT	24.27	2	2	819970	1	1	2		47128	Alpha-enolase OS=Rattus norvegicus OX=10116 GN=Eno1 PE=1 SV=4
294	244	F1M4A4|KIF1A_RAT	24.19	1	1	304320	1	1	1		192933	Kinesin-like protein KIF1A OS=Rattus norvegicus OX=10116 GN=Kif1a PE=1 SV=3
279	628	Q5XFW6|WDR6_RAT	24.16	1	1	0	1	1	1		121937	WD repeat-containing protein 6 OS=Rattus norvegicus OX=10116 GN=Wdr6 PE=1 SV=2
326	254	Q4KLH4|PSPC1_RAT	24.15	2	2	188260	1	1	1	Oxidation (M)	58760	Paraspeckle component 1 OS=Rattus norvegicus OX=10116 GN=Pspc1 PE=1 SV=1
354	257	B4F769|SMAL1_RAT	24.13	1	1	131380	1	1	1		101212	SWI/SNF-related matrix-associated actin-dependent regulator of chromatin subfamily A-like protein 1 OS=Rattus norvegicus OX=10116 GN=Smarcal1 PE=2 SV=1
203	335	Q9ESR9|ABCA2_RAT	24.12	0	0	359780	1	1	1		270926	ATP-binding cassette sub-family A member 2 OS=Rattus norvegicus OX=10116 GN=Abca2 PE=1 SV=1
363	346	P09606|GLNA_RAT	24.05	3	3	904130	1	1	1		42268	Glutamine synthetase OS=Rattus norvegicus OX=10116 GN=Glul PE=1 SV=3
181	271	Q5EB68|KAD6_RAT	24.03	5	5	2892400	1	1	2		19944	Adenylate kinase isoenzyme 6 OS=Rattus norvegicus OX=10116 GN=Ak6 PE=2 SV=1
222	459	Q8K581|TXND9_RAT	24	5	5	150060	1	1	1	Oxidation (M)	26272	Thioredoxin domain-containing protein 9 OS=Rattus norvegicus OX=10116 GN=Txndc9 PE=2 SV=2
257	336	P48037|ANXA6_RAT	23.94	1	1	310670	1	1	2		75754	Annexin A6 OS=Rattus norvegicus OX=10116 GN=Anxa6 PE=1 SV=2
302	348	Q32Q06|AP1M1_RAT	23.88	2	2	322050	1	1	1		48557	AP-1 complex subunit mu-1 OS=Rattus norvegicus OX=10116 GN=Ap1m1 PE=1 SV=3
356	272	P36972|APT_RAT	23.86	5	5	20205	1	1	1		19546	Adenine phosphoribosyltransferase OS=Rattus norvegicus OX=10116 GN=Aprt PE=1 SV=1
401	276	P09456|KAP0_RAT	23.8	2	2	672310	1	1	1		43095	cAMP-dependent protein kinase type I-alpha regulatory subunit OS=Rattus norvegicus OX=10116 GN=Prkar1a PE=1 SV=2
399	274	Q02874|H2AY_RAT	23.79	2	2	270600	1	1	1		39504	Core histone macro-H2A.1 OS=Rattus norvegicus OX=10116 GN=Macroh2a1 PE=1 SV=4
327	264	Q6PDV7|RL10_RAT	23.76	4	4	219220	1	1	1		24604	60S ribosomal protein L10 OS=Rattus norvegicus OX=10116 GN=Rpl10 PE=1 SV=3
410	355	Q62623|CDC20_RAT	23.61	2	2	0	1	1	1		54829	Cell division cycle protein 20 homolog OS=Rattus norvegicus OX=10116 GN=Cdc20 PE=1 SV=2
373	2114	P19814|TGON3_RAT	23.58	3	3	111460	1	1	1		38305	Trans-Golgi network integral membrane protein TGN38 OS=Rattus norvegicus OX=10116 GN=Ttgn1 PE=1 SV=1
221	340	Q9Z1W6|LYRIC_RAT	23.56	2	2	207290	1	1	2		63969	Protein LYRIC OS=Rattus norvegicus OX=10116 GN=Mtdh PE=1 SV=2
329	289	Q6AYM1|CE034_RAT	23.56	1	1	1681700	1	1	1		72365	Uncharacterized protein C5orf34 homolog OS=Rattus norvegicus OX=10116 PE=2 SV=1
122	310	O08774|RGS12_RAT	23.55	1	1	135920	1	1	2		150468	Regulator of G-protein signaling 12 OS=Rattus norvegicus OX=10116 GN=Rgs12 PE=1 SV=1
411	356	Q6IUP3|ELP5_RAT	23.5	3	3	203140	1	1	1		35490	Elongator complex protein 5 OS=Rattus norvegicus OX=10116 GN=Elp5 PE=2 SV=1
359	291	A0A096MJY4|MEF2C_RAT	23.47	2	2	164860	1	1	1		51217	Myocyte-specific enhancer factor 2C OS=Rattus norvegicus OX=10116 GN=Mef2c PE=1 SV=1
277	349	Q75Q40|TOM40_RAT	23.43	3	3	70792	1	1	1		37919	Mitochondrial import receptor subunit TOM40 homolog OS=Rattus norvegicus OX=10116 GN=Tomm40 PE=1 SV=1
298	318	Q4KLY2|FBX46_RAT	23.39	1	1	57921	1	1	1		65239	F-box only protein 46 OS=Rattus norvegicus OX=10116 GN=Fbxo46 PE=2 SV=1
30	325	P63159|HMGB1_RAT	23.38	4	4	3553600	1	1	8		24894	High mobility group protein B1 OS=Rattus norvegicus OX=10116 GN=Hmgb1 PE=1 SV=2
230	339	Q05096|MYO1B_RAT	23.33	1	1	139520	1	1	1	Oxidation (M)	131918	Unconventional myosin-Ib OS=Rattus norvegicus OX=10116 GN=Myo1b PE=1 SV=1
362	321	G3V6U9|SETD3_RAT	23.33	2	2	119380	1	1	1		67420	Actin-histidine N-methyltransferase OS=Rattus norvegicus OX=10116 GN=Setd3 PE=1 SV=1
218	747	Q5PQK8|TBRG1_RAT	23.21	2	2	125670	1	1	1		44785	Transforming growth factor beta regulator 1 OS=Rattus norvegicus OX=10116 GN=Tbrg1 PE=2 SV=2
300	327	Q64640|ADK_RAT	23.13	3	3	282430	2	2	2		40134	Adenosine kinase OS=Rattus norvegicus OX=10116 GN=Adk PE=1 SV=3
256	314	O54772|SMRD2_RAT	22.98	2	2	35993	1	1	1		59128	SWI/SNF-related matrix-associated actin-dependent regulator of chromatin subfamily D member 2 OS=Rattus norvegicus OX=10116 GN=Smarcd2 PE=1 SV=3
246	320	Q9QZ81|AGO2_RAT	22.9	1	1	0	1	1	1		97318	Protein argonaute-2 OS=Rattus norvegicus OX=10116 GN=Ago2 PE=1 SV=2
275	317	Q8R500|MFN2_RAT	22.88	1	1	69638	1	1	1		86123	Mitofusin-2 OS=Rattus norvegicus OX=10116 GN=Mfn2 PE=1 SV=1
370	537	P11598|PDIA3_RAT	22.8	2	2	61254	1	1	1		56623	Protein disulfide-isomerase A3 OS=Rattus norvegicus OX=10116 GN=Pdia3 PE=1 SV=2
234	565	Q3MIB4|LONP2_RAT	22.67	1	1	88408	1	1	1		94393	Lon protease homolog 2 peroxisomal OS=Rattus norvegicus OX=10116 GN=Lonp2 PE=1 SV=2
368	522	P09057|DCOR_RAT	22.67	2	2	107650	1	1	1		51047	Ornithine decarboxylase OS=Rattus norvegicus OX=10116 GN=Odc1 PE=1 SV=1
368	552	Q63764|AZIN1_RAT	22.67	2	2	107650	1	1	1		49333	Antizyme inhibitor 1 OS=Rattus norvegicus OX=10116 GN=Azin1 PE=1 SV=1
304	359	Q63357|MYO1D_RAT	22.67	1	1	45835	1	1	1		116095	Unconventional myosin-Id OS=Rattus norvegicus OX=10116 GN=Myo1d PE=1 SV=3
282	2157	Q569C3|UBP1_RAT	22.66	1	1	0	1	1	1		87329	Ubiquitin carboxyl-terminal hydrolase 1 OS=Rattus norvegicus OX=10116 GN=Usp1 PE=1 SV=1
247	322	Q62717|CAPS1_RAT	22.61	1	1	65556	1	1	1	Oxidation (M)	146266	Calcium-dependent secretion activator 1 OS=Rattus norvegicus OX=10116 GN=Cadps PE=1 SV=1
210	315	P43245|MDR1_RAT	22.6	1	1	115250	1	1	1		141387	ATP-dependent translocase ABCB1 OS=Rattus norvegicus OX=10116 GN=Abcb1 PE=2 SV=1
284	2309	B2GV05|RBM5_RAT	22.48	1	1	0	1	1	1		92352	RNA-binding protein 5 OS=Rattus norvegicus OX=10116 GN=Rbm5 PE=1 SV=1
284	2876	P70501|RBM10_RAT	22.48	1	1	0	1	1	1		94388	RNA-binding protein 10 OS=Rattus norvegicus OX=10116 GN=Rbm10 PE=1 SV=1
299	326	Q3T1H2|NGRN_RAT	22.44	3	3	312820	1	1	1		32951	Neugrin OS=Rattus norvegicus OX=10116 GN=Ngrn PE=2 SV=3
207	319	P25977|UBF1_RAT	22.4	1	1	0	1	1	1		89437	Nucleolar transcription factor 1 OS=Rattus norvegicus OX=10116 GN=Ubtf PE=1 SV=1
206	307	Q63505|TF3C1_RAT	22.23	0	0	3524300	1	1	3	Oxidation (M)	242303	General transcription factor 3C polypeptide 1 OS=Rattus norvegicus OX=10116 GN=Gtf3c1 PE=1 SV=1
301	331	D3ZZL9|GCC2_RAT	22.18	1	1	35622	1	1	1	Oxidation (M)	195082	GRIP and coiled-coil domain-containing protein 2 OS=Rattus norvegicus OX=10116 GN=Gcc2 PE=1 SV=1
276	323	Q5XIF6|TBA4A_RAT	22.17	2	2	22829	1	1	1		49924	Tubulin alpha-4A chain OS=Rattus norvegicus OX=10116 GN=Tuba4a PE=1 SV=1
276	332	Q6AY56|TBA8_RAT	22.17	2	2	22829	1	1	1		50038	Tubulin alpha-8 chain OS=Rattus norvegicus OX=10116 GN=Tuba8 PE=2 SV=1
186	305	Q9QW30|NOTC2_RAT	22.16	4	4	38458	2	2	2	Deamidation (NQ); Cysteinylation	265368	Neurogenic locus notch homolog protein 2 OS=Rattus norvegicus OX=10116 GN=Notch2 PE=1 SV=1
252	541	Q9JKB5|ARI4B_RAT	22.11	1	1	518790	1	1	1		137080	AT-rich interactive domain-containing protein 4B OS=Rattus norvegicus OX=10116 GN=Arid4b PE=1 SV=1
418	2893	Q02356|AMPD2_RAT	22.04	1	1	34645	1	1	1		94787	AMP deaminase 2 OS=Rattus norvegicus OX=10116 GN=Ampd2 PE=1 SV=2
249	343	Q68FR7|LTV1_RAT	21.92	2	2	0	1	1	1		53562	Protein LTV1 homolog OS=Rattus norvegicus OX=10116 GN=Ltv1 PE=2 SV=1
419	2899	P62856|RS26_RAT	21.91	7	7	595110	1	1	1		13015	40S ribosomal protein S26 OS=Rattus norvegicus OX=10116 GN=Rps26 PE=3 SV=3
259	360	P62243|RS8_RAT	21.85	4	4	211380	1	1	1		24205	40S ribosomal protein S8 OS=Rattus norvegicus OX=10116 GN=Rps8 PE=1 SV=2
364	372	Q6AYT3|RTCB_RAT	21.83	2	2	929460	1	1	2		55249	RNA-splicing ligase RtcB homolog OS=Rattus norvegicus OX=10116 GN=Rtcb PE=2 SV=1
187	478	Q8K1P7|SMCA4_RAT	21.83	1	1	0	1	1	1		181426	Transcription activator BRG1 OS=Rattus norvegicus OX=10116 GN=Smarca4 PE=1 SV=1
133	2303	D3ZJP6|MYO10_RAT	21.81	0	0	10532000	1	1	2		237260	Unconventional myosin-X OS=Rattus norvegicus OX=10116 GN=Myo10 PE=1 SV=1
303	358	B0BNF1|SEPT8_RAT	21.77	2	2	48756	1	1	1		51252	Septin-8 OS=Rattus norvegicus OX=10116 GN=Septin8 PE=1 SV=1
412	387	Q5PR01|PPDPF_RAT	21.65	8	8	184490	1	1	1	Oxidation (M)	12088	Pancreatic progenitor cell differentiation and proliferation factor OS=Rattus norvegicus OX=10116 GN=Ppdpf PE=3 SV=1
378	2838	Q4KLG9|ZFN2B_RAT	21.59	3	3	0	1	1	1		27925	AN1-type zinc finger protein 2B OS=Rattus norvegicus OX=10116 GN=Zfand2b PE=1 SV=1
421	2910	Q6P9U4|PLD3B_RAT	21.57	5	5	3446600	1	1	1		21572	PRELI domain containing protein 3B OS=Rattus norvegicus OX=10116 GN=Prelid3b PE=1 SV=1
261	835	P0C644|VIP1_RAT	21.55	1	1	0	1	1	1		159618	Inositol hexakisphosphate and diphosphoinositol-pentakisphosphate kinase 1 OS=Rattus norvegicus OX=10116 GN=Ppip5k1 PE=1 SV=1
178	2736	P15473|IBP3_RAT	21.48	3	3	238750	1	1	2		31680	Insulin-like growth factor-binding protein 3 OS=Rattus norvegicus OX=10116 GN=Igfbp3 PE=1 SV=2
422	2915	Q64LC9|RBM4B_RAT	21.45	3	3	333620	1	1	1		39991	RNA-binding protein 4B OS=Rattus norvegicus OX=10116 GN=Rbm4b PE=2 SV=2
423	2916	Q5I0D7|PEPD_RAT	21.45	2	2	229610	1	1	1		54751	Xaa-Pro dipeptidase OS=Rattus norvegicus OX=10116 GN=Pepd PE=2 SV=1
231	342	D3ZSP7|TTC3_RAT	21.45	1	1	4336100	2	2	2		225781	E3 ubiquitin-protein ligase TTC3 OS=Rattus norvegicus OX=10116 GN=Ttc3 PE=3 SV=3
213	495	Q99MH9|BBS2_RAT	21.43	1	1	91300	1	1	1	Oxidation (M)	79918	Bardet-Biedl syndrome 2 protein homolog OS=Rattus norvegicus OX=10116 GN=Bbs2 PE=2 SV=1
366	397	Q62639|RHEB_RAT	21.37	5	5	0	1	1	1	Oxidation (M)	20479	GTP-binding protein Rheb OS=Rattus norvegicus OX=10116 GN=Rheb PE=1 SV=1
424	2923	Q07936|ANXA2_RAT	21.35	3	3	257880	1	1	1		38678	Annexin A2 OS=Rattus norvegicus OX=10116 GN=Anxa2 PE=1 SV=2
413	401	Q6AXS5|PAIRB_RAT	21.29	2	2	101150	1	1	1		44754	Plasminogen activator inhibitor 1 RNA-binding protein OS=Rattus norvegicus OX=10116 GN=Serbp1 PE=1 SV=2
335	2288	Q64057|AL7A1_RAT	21.28	2	2	215750	1	1	1		58749	Alpha-aminoadipic semialdehyde dehydrogenase OS=Rattus norvegicus OX=10116 GN=Aldh7a1 PE=1 SV=2
305	364	P04961|PCNA_RAT	21.2	4	4	68763	1	1	1		28749	Proliferating cell nuclear antigen OS=Rattus norvegicus OX=10116 GN=Pcna PE=1 SV=1
382	3015	Q5M9G6|SNIP1_RAT	21.16	2	2	634000	1	1	1		44923	Smad nuclear interacting protein 1 OS=Rattus norvegicus OX=10116 GN=Snip1 PE=1 SV=1
337	2452	Q6P6G2|CF089_RAT	21.15	3	3	81778	1	1	1		39572	Bombesin receptor-activated protein C6orf89 homolog OS=Rattus norvegicus OX=10116 PE=2 SV=1
365	394	Q5XI69|DHX40_RAT	21.15	1	1	75245	1	1	1		88514	Probable ATP-dependent RNA helicase DHX40 OS=Rattus norvegicus OX=10116 GN=Dhx40 PE=2 SV=1
429	3459	Q5XI41|TRAM1_RAT	21.09	2	2	43852	1	1	1		43030	Translocating chain-associated membrane protein 1 OS=Rattus norvegicus OX=10116 GN=Tram1 PE=1 SV=3
262	1147	Q9QYF3|MYO5A_RAT	21.06	0	0	81120	1	1	1		211762	Unconventional myosin-Va OS=Rattus norvegicus OX=10116 GN=Myo5a PE=1 SV=1
367	411	Q9JID1|PDCD4_RAT	21.05	2	2	0	1	1	1		51736	Programmed cell death protein 4 OS=Rattus norvegicus OX=10116 GN=Pdcd4 PE=1 SV=2
313	945	Q4V7B8|RNF44_RAT	20.93	3	3	87064	1	1	1		39228	RING finger protein 44 OS=Rattus norvegicus OX=10116 GN=Rnf44 PE=2 SV=1
414	469	Q9R085|UBP15_RAT	20.9	1	1	263190	1	1	1	Oxidation (M)	109255	Ubiquitin carboxyl-terminal hydrolase 15 OS=Rattus norvegicus OX=10116 GN=Usp15 PE=1 SV=1
415	488	Q68FV8|UBTD1_RAT	20.83	4	4	69486	1	1	1		25958	Ubiquitin domain-containing protein 1 OS=Rattus norvegicus OX=10116 GN=Ubtd1 PE=2 SV=1
316	2312	P28480|TCPA_RAT	20.7	2	2	160140	1	1	1		60360	T-complex protein 1 subunit alpha OS=Rattus norvegicus OX=10116 GN=Tcp1 PE=1 SV=1
430	3506	P62959|HINT1_RAT	20.62	7	7	135220	1	1	1		13777	Histidine triad nucleotide-binding protein 1 OS=Rattus norvegicus OX=10116 GN=Hint1 PE=1 SV=5
426	2944	Q5XIK5|RN146_RAT	20.62	3	3	3501400	1	1	1		38224	E3 ubiquitin-protein ligase RNF146 OS=Rattus norvegicus OX=10116 GN=Rnf146 PE=1 SV=1
312	913	P84087|CPLX2_RAT	20.57	9	9	134010	1	1	1	Oxidation (M)	15394	Complexin-2 OS=Rattus norvegicus OX=10116 GN=Cplx2 PE=1 SV=1
312	3511	P63041|CPLX1_RAT	20.57	9	9	134010	1	1	1	Oxidation (M)	15122	Complexin-1 OS=Rattus norvegicus OX=10116 GN=Cplx1 PE=1 SV=1
251	363	P22002|CAC1C_RAT	20.57	0	0	173740	1	1	1		243480	Voltage-dependent L-type calcium channel subunit alpha-1C OS=Rattus norvegicus OX=10116 GN=Cacna1c PE=1 SV=1
416	534	Q2YDU3|OTUD5_RAT	20.57	2	2	34119	1	1	1		60288	OTU domain-containing protein 5 OS=Rattus norvegicus OX=10116 GN=Otud5 PE=1 SV=2
371	538	Q09426|CGT_RAT	20.49	2	2	2027200	1	1	2	Oxidation (M)	61126	2-hydroxyacylsphingosine 1-beta-galactosyltransferase OS=Rattus norvegicus OX=10116 GN=Ugt8 PE=1 SV=1
379	2933	P21708|MK03_RAT	20.45	2	2	98897	1	1	1	Oxidation (M)	43081	Mitogen-activated protein kinase 3 OS=Rattus norvegicus OX=10116 GN=Mapk3 PE=1 SV=5
379	3020	P63086|MK01_RAT	20.45	3	3	98897	1	1	1	Oxidation (M)	41276	Mitogen-activated protein kinase 1 OS=Rattus norvegicus OX=10116 GN=Mapk1 PE=1 SV=3
311	902	Q5FVI6|VATC1_RAT	20.25	3	3	115340	1	1	1	Oxidation (M)	43901	V-type proton ATPase subunit C 1 OS=Rattus norvegicus OX=10116 GN=Atp6v1c1 PE=1 SV=1
339	3075	Q5M7W5|MAP4_RAT	20.22	1	1	1594600	1	1	2		110301	Microtubule-associated protein 4 OS=Rattus norvegicus OX=10116 GN=Map4 PE=1 SV=1
199	2290	F1M3G7|AKP13_RAT	20.19	0	0	179870	1	1	1	Oxidation (M)	301402	A-kinase anchor protein 13 OS=Rattus norvegicus OX=10116 GN=Akap13 PE=1 SV=2
307	540	Q5XIA9|KLD8B_RAT	20.05	5	5	438000	2	2	3	Oxidation (M)	37593	Kelch domain-containing protein 8B OS=Rattus norvegicus OX=10116 GN=Klhdc8b PE=2 SV=1
214	757	Q00918|LTBP1_RAT	19.98	3	3	3970900	1	1	1	Deamidation (NQ); Cysteinylation	186598	Latent-transforming growth factor beta-binding protein 1 OS=Rattus norvegicus OX=10116 GN=Ltbp1 PE=1 SV=1
427	2969	Q761X5|UNC5C_RAT	19.92	1	1	1164300	1	1	1		103135	Netrin receptor UNC5C OS=Rattus norvegicus OX=10116 GN=Unc5c PE=1 SV=1
309	612	Q5PQN6|SPE39_RAT	19.91	2	2	0	1	1	1		53305	Spermatogenesis-defective protein 39 homolog OS=Rattus norvegicus OX=10116 GN=Vipas39 PE=1 SV=1
254	3014	P52947|PDX1_RAT	19.85	3	3	134420	1	1	2		30831	Pancreas/duodenum homeobox protein 1 OS=Rattus norvegicus OX=10116 GN=Pdx1 PE=1 SV=1
383	3030	Q62609|NOE1_RAT	19.84	2	2	0	1	1	1		55442	Noelin OS=Rattus norvegicus OX=10116 GN=Olfm1 PE=1 SV=1
431	3598	P28077|PSB9_RAT	19.78	4	4	0	1	1	1		23324	Proteasome subunit beta type-9 OS=Rattus norvegicus OX=10116 GN=Psmb9 PE=1 SV=2
381	2987	Q06393|CLCKA_RAT	19.75	1	1	0	1	1	1		75569	Chloride channel protein ClC-Ka OS=Rattus norvegicus OX=10116 GN=Clcnka PE=1 SV=3
384	3089	Q568Z9|PHYIP_RAT	19.75	3	3	1390100	1	1	1	Oxidation (M)	37555	Phytanoyl-CoA hydroxylase-interacting protein OS=Rattus norvegicus OX=10116 GN=Phyhip PE=2 SV=1
384	3133	Q6AYN4|PHIPL_RAT	19.75	2	2	1390100	1	1	1	Oxidation (M)	42412	Phytanoyl-CoA hydroxylase-interacting protein-like OS=Rattus norvegicus OX=10116 GN=Phyhipl PE=1 SV=2
314	2277	Q9WVR1|INP5E_RAT	19.65	1	1	336490	1	1	1		72040	Phosphatidylinositol polyphosphate 5-phosphatase type IV OS=Rattus norvegicus OX=10116 GN=Inpp5e PE=1 SV=3
428	2983	Q9Z2Z8|DHCR7_RAT	19.59	2	2	100130	1	1	1		54155	7-dehydrocholesterol reductase OS=Rattus norvegicus OX=10116 GN=Dhcr7 PE=1 SV=1
338	2762	P97839|DLGP4_RAT	19.49	1	1	139130	1	1	1		108035	Disks large-associated protein 4 OS=Rattus norvegicus OX=10116 GN=Dlgap4 PE=1 SV=1
336	2332	Q6AXV4|SAM50_RAT	19.43	2	2	0	1	1	1		51960	Sorting and assembly machinery component 50 homolog OS=Rattus norvegicus OX=10116 GN=Samm50 PE=1 SV=1
333	2102	B1WC10|FRITZ_RAT	19.37	1	1	267670	1	1	1		81910	WD repeat-containing and planar cell polarity effector protein fritz homolog OS=Rattus norvegicus OX=10116 GN=Wdpcp PE=2 SV=1
283	2281	Q6AYH0|MIIP_RAT	19.35	2	2	569680	1	1	2		43339	Migration and invasion-inhibitory protein OS=Rattus norvegicus OX=10116 GN=Miip PE=1 SV=2
185	373	Q9R172|NOTC3_RAT	19.34	2	2	0	1	1	1	Deamidation (NQ)	244299	Neurogenic locus notch homolog protein 3 OS=Rattus norvegicus OX=10116 GN=Notch3 PE=2 SV=2
204	446	Q9QYV0|ADA15_RAT	19.32	7	7	130990	1	1	2	Deamidation (NQ)	93308	Disintegrin and metalloproteinase domain-containing protein 15 OS=Rattus norvegicus OX=10116 GN=Adam15 PE=2 SV=2
281	1103	Q9QZI7|TSAP1_RAT	19.32	6	6	141280	2	2	2		32454	tRNA selenocysteine 1-associated protein 1 OS=Rattus norvegicus OX=10116 GN=Trnau1ap PE=1 SV=1
374	2382	P35407|CXCR2_RAT	19.26	3	3	0	1	1	1		40532	C-X-C chemokine receptor type 2 OS=Rattus norvegicus OX=10116 GN=Cxcr2 PE=2 SV=2
377	2797	Q4AEF8|COPG1_RAT	19.1	1	1	207980	1	1	1		97614	Coatomer subunit gamma-1 OS=Rattus norvegicus OX=10116 GN=Copg1 PE=2 SV=1
334	2280	Q5RJS8|TPST2_RAT	19.08	2	2	165510	1	1	1		42068	Protein-tyrosine sulfotransferase 2 OS=Rattus norvegicus OX=10116 GN=Tpst2 PE=2 SV=1
253	636	O35821|MBB1A_RAT	19.03	1	1	57965	1	1	1		152286	Myb-binding protein 1A OS=Rattus norvegicus OX=10116 GN=Mybbp1a PE=1 SV=2

## Sheet: 2. Control KO
Protein Group	Protein ID	Accession	-10lgP	Coverage (%)	Coverage (%) Failed KO2_Rep1	Area Failed KO2_Rep1	#Peptides	#Unique	#Spec Failed KO2_Rep1	PTM	Avg. Mass	Description
10	1638	P04644|RS17_RAT	74.68	21	21	29667000	4	4	8	Oxidation (M)	15510	40S ribosomal protein S17 OS=Rattus norvegicus OX=10116 GN=Rps17 PE=1 SV=3
2	1627	Q4G017|NISCH_RAT	74.37	3	3	92195000	8	8	61	Cysteinylation	166502	Nischarin OS=Rattus norvegicus OX=10116 GN=Nisch PE=2 SV=2
42	1628	Q68FR7|LTV1_RAT	71.55	8	8	614720	4	4	5		53562	Protein LTV1 homolog OS=Rattus norvegicus OX=10116 GN=Ltv1 PE=2 SV=1
5	1728	P62986|RL40_RAT	70.46	8	8	34668000	3	3	11	Deamidation (NQ)	14728	Ubiquitin-60S ribosomal protein L40 OS=Rattus norvegicus OX=10116 GN=Uba52 PE=1 SV=2
5	1736	P62982|RS27A_RAT	70.46	6	6	34668000	3	3	11	Deamidation (NQ)	17951	Ubiquitin-40S ribosomal protein S27a OS=Rattus norvegicus OX=10116 GN=Rps27a PE=1 SV=2
5	1741	P0CG51|UBB_RAT	70.46	3	3	34668000	3	3	11	Deamidation (NQ)	34369	Polyubiquitin-B OS=Rattus norvegicus OX=10116 GN=Ubb PE=1 SV=1
5	1742	Q63429|UBC_RAT	70.46	1	1	34668000	3	3	11	Deamidation (NQ)	91087	Polyubiquitin-C OS=Rattus norvegicus OX=10116 GN=Ubc PE=1 SV=1
3	1630	P61980|HNRPK_RAT	68.62	6	6	34222000	6	6	29		50976	Heterogeneous nuclear ribonucleoprotein K OS=Rattus norvegicus OX=10116 GN=Hnrnpk PE=1 SV=1
14	1633	P41516|TOP2A_RAT	68.29	2	2	27104000	6	6	9		173220	DNA topoisomerase 2-alpha OS=Rattus norvegicus OX=10116 GN=Top2a PE=1 SV=1
21	591	Q5U2Y1|GTF2I_RAT	66.45	6	6	791770	8	8	8		110215	General transcription factor II-I OS=Rattus norvegicus OX=10116 GN=Gtf2i PE=1 SV=2
16	1700	Q5FVN2|TM41B_RAT	66.04	3	3	2348700	4	4	8		32511	Transmembrane protein 41B OS=Rattus norvegicus OX=10116 GN=Tmem41b PE=2 SV=1
32	326	Q5PQQ2|WBP11_RAT	65.67	2	2	2728100	2	2	4		69996	WW domain-binding protein 11 OS=Rattus norvegicus OX=10116 GN=Wbp11 PE=1 SV=1
30	243	P12785|FAS_RAT	63.19	1	1	3623000	4	4	6		272648	Fatty acid synthase OS=Rattus norvegicus OX=10116 GN=Fasn PE=1 SV=3
56	1629	P01323|INS2_RAT	61.52	43	43	2284600	9	9	10	Oxidation (M); Cysteinylation	12339	Insulin-2 OS=Rattus norvegicus OX=10116 GN=Ins2 PE=1 SV=1
72	1658	Q6PCT5|PQBP1_RAT	61.47	8	8	871930	4	4	4		30529	Polyglutamine-binding protein 1 OS=Rattus norvegicus OX=10116 GN=Pqbp1 PE=2 SV=1
57	1689	P09895|RL5_RAT	61.18	4	4	237070	4	4	4		34459	60S ribosomal protein L5 OS=Rattus norvegicus OX=10116 GN=Rpl5 PE=1 SV=3
41	1730	Q00715|H2B1_RAT	59.3	7	7	1666800	3	3	5		13990	Histone H2B type 1 OS=Rattus norvegicus OX=10116 PE=1 SV=2
41	1743	Q00729|H2B1A_RAT	59.3	7	7	1666800	3	3	5		14225	Histone H2B type 1-A OS=Rattus norvegicus OX=10116 GN=H2bc1 PE=1 SV=2
1	1639	Q66X93|SND1_RAT	59.29	2	2	151850000	3	3	77	Oxidation (M)	101952	Staphylococcal nuclease domain-containing protein 1 OS=Rattus norvegicus OX=10116 GN=Snd1 PE=1 SV=1
44	1661	P62832|RL23_RAT	58.46	16	16	3194000	2	2	4		14865	60S ribosomal protein L23 OS=Rattus norvegicus OX=10116 GN=Rpl23 PE=2 SV=1
60	1688	Q63416|ITIH3_RAT	58.25	2	2	633650	2	2	3	Oxidation (M)	99098	Inter-alpha-trypsin inhibitor heavy chain H3 OS=Rattus norvegicus OX=10116 GN=Itih3 PE=2 SV=1
37	949	Q8R478|WBP2_RAT	57.72	4	4	979600	2	2	4		28131	WW domain-binding protein 2 OS=Rattus norvegicus OX=10116 GN=Wbp2 PE=1 SV=1
52	1686	Q62780|DDX46_RAT	57.65	1	1	329190	3	3	4		117385	Probable ATP-dependent RNA helicase DDX46 OS=Rattus norvegicus OX=10116 GN=Ddx46 PE=1 SV=1
62	1657	P05197|EF2_RAT	57	2	2	598560	3	3	4		95284	Elongation factor 2 OS=Rattus norvegicus OX=10116 GN=Eef2 PE=1 SV=4
4	1762	P04646|RL35A_RAT	56.96	9	9	30205000	3	3	13		12554	60S ribosomal protein L35a OS=Rattus norvegicus OX=10116 GN=Rpl35a PE=3 SV=1
20	1656	Q62812|MYH9_RAT	56.82	1	1	904540	3	3	6	Oxidation (M)	226336	Myosin-9 OS=Rattus norvegicus OX=10116 GN=Myh9 PE=1 SV=3
69	1659	P18420|PSA1_RAT	56.03	16	16	264520	2	2	3	Oxidation (M)	29517	Proteasome subunit alpha type-1 OS=Rattus norvegicus OX=10116 GN=Psma1 PE=1 SV=2
26	1631	E9PU28|IMDH2_RAT	54.99	5	5	5561400	3	3	8	Oxidation (M); Deamidation (NQ)	55815	Inosine-5'-monophosphate dehydrogenase 2 OS=Rattus norvegicus OX=10116 GN=Impdh2 PE=1 SV=1
61	639	P38650|DYHC1_RAT	54.99	1	1	2550200	4	4	4	Oxidation (M)	532256	Cytoplasmic dynein 1 heavy chain 1 OS=Rattus norvegicus OX=10116 GN=Dync1h1 PE=1 SV=1
39	1642	P06761|BIP_RAT	54.45	3	3	310260	2	1	4		72347	Endoplasmic reticulum chaperone BiP OS=Rattus norvegicus OX=10116 GN=Hspa5 PE=1 SV=1
107	1664	P29419|ATP5I_RAT	53.63	32	32	1324600	2	2	3	Oxidation (M)	8255	ATP synthase subunit e mitochondrial OS=Rattus norvegicus OX=10116 GN=Atp5me PE=1 SV=3
35	1643	Q63028|ADDA_RAT	53.31	3	3	2392600	2	2	5		80355	Alpha-adducin OS=Rattus norvegicus OX=10116 GN=Add1 PE=1 SV=2
65	1636	Q6MG08|ABCF1_RAT	53.16	3	3	704820	3	3	4	Cysteinylation	95252	ATP-binding cassette sub-family F member 1 OS=Rattus norvegicus OX=10116 GN=Abcf1 PE=1 SV=1
38	1640	P63018|HSP7C_RAT	52.99	4	4	367750	3	2	5		70871	Heat shock cognate 71 kDa protein OS=Rattus norvegicus OX=10116 GN=Hspa8 PE=1 SV=1
117	1670	P35565|CALX_RAT	52.48	3	3	1169700	2	2	3	Oxidation (M)	67255	Calnexin OS=Rattus norvegicus OX=10116 GN=Canx PE=1 SV=1
11	70	Q62671|UBR5_RAT	52.25	0	0	6401700	4	4	9		308026	E3 ubiquitin-protein ligase UBR5 OS=Rattus norvegicus OX=10116 GN=Ubr5 PE=1 SV=3
27	1740	P07151|B2MG_RAT	51.76	14	14	773950	2	2	12		13720	Beta-2-microglobulin OS=Rattus norvegicus OX=10116 GN=B2m PE=1 SV=1
64	1632	P82995|HS90A_RAT	51.43	4	4	1043800	3	2	4	Oxidation (M)	84815	Heat shock protein HSP 90-alpha OS=Rattus norvegicus OX=10116 GN=Hsp90aa1 PE=1 SV=3
73	1669	P05503|COX1_RAT	51.04	5	5	858260	3	3	5	Oxidation (M)	56845	Cytochrome c oxidase subunit 1 OS=Rattus norvegicus OX=10116 GN=Mtco1 PE=2 SV=3
22	1644	P60711|ACTB_RAT	50.58	5	5	10553000	2	2	6	Oxidation (M)	41737	Actin cytoplasmic 1 OS=Rattus norvegicus OX=10116 GN=Actb PE=1 SV=1
22	1645	P63259|ACTG_RAT	50.58	5	5	10553000	2	2	6	Oxidation (M)	41793	Actin cytoplasmic 2 OS=Rattus norvegicus OX=10116 GN=Actg1 PE=1 SV=1
22	1648	P68136|ACTS_RAT	50.58	5	5	10553000	2	2	6	Oxidation (M)	42051	Actin alpha skeletal muscle OS=Rattus norvegicus OX=10116 GN=Acta1 PE=1 SV=1
22	1649	P62738|ACTA_RAT	50.58	5	5	10553000	2	2	6	Oxidation (M)	42009	Actin aortic smooth muscle OS=Rattus norvegicus OX=10116 GN=Acta2 PE=2 SV=1
22	1650	P63269|ACTH_RAT	50.58	5	5	10553000	2	2	6	Oxidation (M)	41877	Actin gamma-enteric smooth muscle OS=Rattus norvegicus OX=10116 GN=Actg2 PE=2 SV=1
22	1651	P68035|ACTC_RAT	50.58	5	5	10553000	2	2	6	Oxidation (M)	42019	Actin alpha cardiac muscle 1 OS=Rattus norvegicus OX=10116 GN=Actc1 PE=2 SV=1
101	1663	Q4KSH7|MP2K7_RAT	50.45	5	5	122360	2	2	2		47536	Dual specificity mitogen-activated protein kinase kinase 7 OS=Rattus norvegicus OX=10116 GN=Map2k7 PE=1 SV=1
83	1662	P12969|IAPP_RAT	50.44	37	37	1018500	4	4	4		10015	Islet amyloid polypeptide OS=Rattus norvegicus OX=10116 GN=Iapp PE=1 SV=1
48	1655	P25886|RL29_RAT	49.58	19	19	1227000	2	2	4		17326	60S ribosomal protein L29 OS=Rattus norvegicus OX=10116 GN=Rpl29 PE=1 SV=3
55	358	O08815|SLK_RAT	49.51	2	2	3448900	5	5	7		137888	STE20-like serine/threonine-protein kinase OS=Rattus norvegicus OX=10116 GN=Slk PE=1 SV=1
98	1647	P34058|HS90B_RAT	49.46	3	3	86805	2	1	2	Oxidation (M)	83281	Heat shock protein HSP 90-beta OS=Rattus norvegicus OX=10116 GN=Hsp90ab1 PE=1 SV=4
43	1641	P15978|HA11_RAT	49.22	6	6	3999700	2	2	4	Oxidation (M)	36570	Class I histocompatibility antigen Non-RT1.A alpha-1 chain OS=Rattus norvegicus OX=10116 GN=RT1-Aw2 PE=1 SV=1
77	1671	P47198|RL22_RAT	48.91	8	8	20559000	2	2	4		14789	60S ribosomal protein L22 OS=Rattus norvegicus OX=10116 GN=Rpl22 PE=2 SV=2
23	1660	Q5I0E8|KIF22_RAT	48.8	3	3	5198500	3	3	9	Deamidation (NQ)	73056	Kinesin-like protein KIF22 OS=Rattus norvegicus OX=10116 GN=Kif22 PE=2 SV=1
78	1152	P30427|PLEC_RAT	48.74	0	0	1149000	2	2	2		533545	Plectin OS=Rattus norvegicus OX=10116 GN=Plec PE=1 SV=2
75	1677	P41777|NOLC1_RAT	48.62	3	3	524640	3	3	3		73564	Nucleolar and coiled-body phosphoprotein 1 OS=Rattus norvegicus OX=10116 GN=Nolc1 PE=1 SV=2
28	1707	P17046|LAMP2_RAT	48.5	2	2	5840300	2	2	5		45156	Lysosome-associated membrane glycoprotein 2 OS=Rattus norvegicus OX=10116 GN=Lamp2 PE=1 SV=3
46	1754	Q6P6Q9|MICU1_RAT	48.42	8	8	2600900	1	1	5	Oxidation (M); Deamidation (NQ)	54195	Calcium uptake protein 1 mitochondrial OS=Rattus norvegicus OX=10116 GN=Micu1 PE=2 SV=1
119	1818	P60868|RS20_RAT	48.09	10	10	1100400	2	2	2		13373	40S ribosomal protein S20 OS=Rattus norvegicus OX=10116 GN=Rps20 PE=3 SV=1
63	1114	A1A5S1|PRP6_RAT	47.37	1	1	240320	3	3	4		106764	Pre-mRNA-processing factor 6 OS=Rattus norvegicus OX=10116 GN=Prpf6 PE=1 SV=1
9	1653	B5D5N9|CTR2_RAT	47.09	3	3	12637000	2	2	8		71694	Cationic amino acid transporter 2 OS=Rattus norvegicus OX=10116 GN=Slc7a2 PE=1 SV=1
67	1214	P62193|PRS4_RAT	46.56	4	4	1153500	2	2	3		49185	26S proteasome regulatory subunit 4 OS=Rattus norvegicus OX=10116 GN=Psmc1 PE=1 SV=1
290	1763	Q80Z34|NREP_RAT	46.2	15	15	318710	1	1	1		7648	Neuronal regeneration-related protein OS=Rattus norvegicus OX=10116 GN=Nrep PE=3 SV=1
53	1646	P36370|TAP1_RAT	45.86	3	3	350760	2	2	3		79150	Antigen peptide transporter 1 OS=Rattus norvegicus OX=10116 GN=Tap1 PE=1 SV=2
111	559	Q9QZ86|NOP58_RAT	45.83	3	3	297020	2	2	2		60071	Nucleolar protein 58 OS=Rattus norvegicus OX=10116 GN=Nop58 PE=1 SV=1
88	1652	Q6AYN2|SARAF_RAT	45.64	6	6	127790	2	2	2		35885	Store-operated calcium entry-associated regulatory factor OS=Rattus norvegicus OX=10116 GN=Saraf PE=2 SV=1
66	1666	Q9WVC0|SEPT7_RAT	44.77	5	5	2495400	2	2	3		50508	Septin-7 OS=Rattus norvegicus OX=10116 GN=Septin7 PE=1 SV=1
109	1718	P17708|DCAM_RAT	44.44	3	3	1015800	2	2	2		38137	S-adenosylmethionine decarboxylase proenzyme OS=Rattus norvegicus OX=10116 GN=Amd1 PE=1 SV=3
99	814	Q62599|MTA1_RAT	44.43	1	1	1582500	2	2	3		79412	Metastasis-associated protein MTA1 OS=Rattus norvegicus OX=10116 GN=Mta1 PE=1 SV=1
36	1683	P62961|YBOX1_RAT	44.25	5	5	3766800	1	1	6		35730	Y-box-binding protein 1 OS=Rattus norvegicus OX=10116 GN=Ybx1 PE=2 SV=3
6	1769	Q71UE8|NEDD8_RAT	44.24	14	14	8189400	1	1	11	Oxidation (M)	8972	NEDD8 OS=Rattus norvegicus OX=10116 GN=Nedd8 PE=1 SV=1
129	1678	Q3B7D0|HEM6_RAT	44.18	5	5	186340	2	2	2		49278	Oxygen-dependent coproporphyrinogen-III oxidase mitochondrial OS=Rattus norvegicus OX=10116 GN=Cpox PE=1 SV=1
7	1724	Q5XI63|KIFC1_RAT	43.84	1	1	18513000	2	2	10		76141	Kinesin-like protein KIFC1 OS=Rattus norvegicus OX=10116 GN=Kifc1 PE=2 SV=1
59	1668	Q6AYT3|RTCB_RAT	43.41	4	4	4290200	2	2	5		55249	RNA-splicing ligase RtcB homolog OS=Rattus norvegicus OX=10116 GN=Rtcb PE=2 SV=1
47	1807	P61354|RL27_RAT	43.31	7	7	16902000	3	3	7		15798	60S ribosomal protein L27 OS=Rattus norvegicus OX=10116 GN=Rpl27 PE=2 SV=2
191	1699	P62718|RL18A_RAT	42.83	6	6	437140	1	1	2		20732	60S ribosomal protein L18a OS=Rattus norvegicus OX=10116 GN=Rpl18a PE=2 SV=1
94	1721	Q4KLY2|FBX46_RAT	42.8	2	2	299110	2	2	2		65239	F-box only protein 46 OS=Rattus norvegicus OX=10116 GN=Fbxo46 PE=2 SV=1
54	1674	O35779|BHE41_RAT	42.1	4	4	3383100	2	2	3		43917	Class E basic helix-loop-helix protein 41 OS=Rattus norvegicus OX=10116 GN=Bhlhb3 PE=2 SV=2
15	1731	Q4R180|ORC3_RAT	41.88	1	1	20181000	3	3	11		81901	Origin recognition complex subunit 3 OS=Rattus norvegicus OX=10116 GN=Orc3 PE=2 SV=1
93	1634	Q3B8Q1|DDX21_RAT	41.32	4	4	128560	3	3	3		85966	Nucleolar RNA helicase 2 OS=Rattus norvegicus OX=10116 GN=Ddx21 PE=2 SV=1
89	1695	P11915|NLTP_RAT	41.1	2	2	808540	1	1	2	Oxidation (M)	58813	Non-specific lipid-transfer protein OS=Rattus norvegicus OX=10116 GN=Scp2 PE=1 SV=3
90	1665	D3ZS28|RBL1_RAT	40.97	2	2	19837	2	2	2	Oxidation (M)	117817	Retinoblastoma-like protein 1 OS=Rattus norvegicus OX=10116 GN=Rbl1 PE=1 SV=4
92	1692	D3ZSI8|PI51A_RAT	40.92	2	2	2087800	1	1	2	Oxidation (M)	60605	Phosphatidylinositol 4-phosphate 5-kinase type-1 alpha OS=Rattus norvegicus OX=10116 GN=Pip5k1a PE=1 SV=1
122	1799	Q5U211|SNX3_RAT	40.61	7	7	253110	1	1	2		18762	Sorting nexin-3 OS=Rattus norvegicus OX=10116 GN=Snx3 PE=1 SV=1
79	1637	P15205|MAP1B_RAT	40.61	1	1	742640	4	4	4	Oxidation (M)	269640	Microtubule-associated protein 1B OS=Rattus norvegicus OX=10116 GN=Map1b PE=1 SV=3
18	1809	P63081|VATL_RAT	40.6	6	6	3377000	1	1	7		15808	V-type proton ATPase 16 kDa proteolipid subunit OS=Rattus norvegicus OX=10116 GN=Atp6v0c PE=1 SV=1
87	1635	Q5XIA8|GHITM_RAT	39.89	9	9	836020	3	3	5	Oxidation (M)	37178	Growth hormone-inducible transmembrane protein OS=Rattus norvegicus OX=10116 GN=Ghitm PE=2 SV=1
96	1035	Q3MIF2|LMBL2_RAT	39.82	1	1	222290	1	1	2		78967	Lethal(3)malignant brain tumor-like protein 2 OS=Rattus norvegicus OX=10116 GN=L3mbtl2 PE=1 SV=1
112	1737	P84087|CPLX2_RAT	39.34	9	9	625870	2	2	3	Oxidation (M)	15394	Complexin-2 OS=Rattus norvegicus OX=10116 GN=Cplx2 PE=1 SV=1
112	1750	P63041|CPLX1_RAT	39.34	9	9	625870	2	2	3	Oxidation (M)	15122	Complexin-1 OS=Rattus norvegicus OX=10116 GN=Cplx1 PE=1 SV=1
198	1702	P19511|AT5F1_RAT	39.32	5	5	449450	2	2	3		28869	ATP synthase F(0) complex subunit B1 mitochondrial OS=Rattus norvegicus OX=10116 GN=Atp5pb PE=1 SV=1
181	1727	Q99P39|NFS1_RAT	39.07	4	4	24903	1	1	1		50013	Cysteine desulfurase mitochondrial OS=Rattus norvegicus OX=10116 GN=Nfs1 PE=2 SV=1
204	1706	Q62902|LMAN1_RAT	39.05	2	2	0	1	1	1		57957	Protein ERGIC-53 OS=Rattus norvegicus OX=10116 GN=Lman1 PE=1 SV=1
100	1654	P04764|ENOA_RAT	38.7	9	9	510310	3	3	6		47128	Alpha-enolase OS=Rattus norvegicus OX=10116 GN=Eno1 PE=1 SV=4
169	1719	P10362|SCG2_RAT	38.6	2	2	99110	1	1	1		71031	Secretogranin-2 OS=Rattus norvegicus OX=10116 GN=Scg2 PE=1 SV=1
8	478	Q5U367|PLOD3_RAT	38.4	4	4	12323000	3	3	11		85061	Multifunctional procollagen lysine hydroxylase and glycosyltransferase LH3 OS=Rattus norvegicus OX=10116 GN=Plod3 PE=1 SV=1
148	1715	Q5U2Z0|ZN367_RAT	38.35	6	6	310220	2	2	2		37472	Zinc finger protein 367 OS=Rattus norvegicus OX=10116 GN=Znf367 PE=2 SV=1
84	638	P97852|DHB4_RAT	37.89	2	2	271830	1	1	2		79428	Peroxisomal multifunctional enzyme type 2 OS=Rattus norvegicus OX=10116 GN=Hsd17b4 PE=1 SV=3
24	1687	Q6AYU3|DNJB6_RAT	37.68	3	3	2246800	1	1	5		38922	DnaJ homolog subfamily B member 6 OS=Rattus norvegicus OX=10116 GN=Dnajb6 PE=1 SV=1
294	1831	Q6AY96|T2FA_RAT	37.42	2	2	307000	1	1	1		57181	General transcription factor IIF subunit 1 OS=Rattus norvegicus OX=10116 GN=Gtf2f1 PE=1 SV=1
82	145	Q6J1Y9|UBP19_RAT	37.24	1	1	1157400	1	1	3		150302	Ubiquitin carboxyl-terminal hydrolase 19 OS=Rattus norvegicus OX=10116 GN=Usp19 PE=1 SV=1
74	1782	Q5RJZ6|SCOC_RAT	37.09	9	9	828030	1	1	4		13689	Short coiled-coil protein OS=Rattus norvegicus OX=10116 GN=Scoc PE=2 SV=1
97	1698	Q7TNK3|ZNF24_RAT	36.81	3	3	3261700	1	1	2		41910	Zinc finger protein 24 OS=Rattus norvegicus OX=10116 GN=Znf24 PE=2 SV=1
165	1729	P50399|GDIB_RAT	36.14	3	3	642960	1	1	2	Oxidation (M)	50537	Rab GDP dissociation inhibitor beta OS=Rattus norvegicus OX=10116 GN=Gdi2 PE=1 SV=2
40	1696	P49134|ITB1_RAT	35.97	1	1	900730	1	1	4		88495	Integrin beta-1 OS=Rattus norvegicus OX=10116 GN=Itgb1 PE=2 SV=1
199	1722	D4A2H2|SPTC1_RAT	35.71	4	4	1479500	2	2	3		52549	Serine palmitoyltransferase 1 OS=Rattus norvegicus OX=10116 GN=Sptlc1 PE=1 SV=1
168	1703	Q62908|CSRP2_RAT	35.68	6	6	112970	1	1	1		20940	Cysteine and glycine-rich protein 2 OS=Rattus norvegicus OX=10116 GN=Csrp2 PE=1 SV=3
45	1748	Q810T5|KAT7_RAT	35.62	2	2	728790	1	1	5		70514	Histone acetyltransferase KAT7 OS=Rattus norvegicus OX=10116 GN=Kat7 PE=1 SV=1
155	1738	Q6AYE3|TAD2A_RAT	35.61	2	2	590160	1	1	1		51399	Transcriptional adapter 2-alpha OS=Rattus norvegicus OX=10116 GN=Tada2a PE=2 SV=1
86	1726	Q5XIB5|CCD86_RAT	35.61	3	3	1356000	2	2	3		38585	Coiled-coil domain-containing protein 86 OS=Rattus norvegicus OX=10116 GN=Ccdc86 PE=1 SV=1
58	1711	Q6RJR6|RTN3_RAT	35.54	1	1	3526800	1	1	4		101517	Reticulon-3 OS=Rattus norvegicus OX=10116 GN=Rtn3 PE=1 SV=1
214	1774	P07872|ACOX1_RAT	35.07	2	2	135060	1	1	1		74679	Peroxisomal acyl-coenzyme A oxidase 1 OS=Rattus norvegicus OX=10116 GN=Acox1 PE=1 SV=1
85	1690	Q6P7A9|LYAG_RAT	35.01	1	1	796890	1	1	2		106207	Lysosomal alpha-glucosidase OS=Rattus norvegicus OX=10116 GN=Gaa PE=2 SV=1
17	1756	P62268|RS23_RAT	34.93	6	6	4629600	3	3	9		15808	40S ribosomal protein S23 OS=Rattus norvegicus OX=10116 GN=Rps23 PE=1 SV=3
49	1779	Q62733|LAP2_RAT	34.82	2	2	3227100	1	1	5		50278	Lamina-associated polypeptide 2 isoform beta OS=Rattus norvegicus OX=10116 GN=Tmpo PE=1 SV=3
108	1697	Q6AYK1|RNPS1_RAT	34.69	4	4	301770	1	1	3	Deamidation (NQ)	34238	RNA-binding protein with serine-rich domain 1 OS=Rattus norvegicus OX=10116 GN=Rnps1 PE=2 SV=1
267	1801	Q5M939|HAT1_RAT	34.43	2	2	157350	1	1	1		49241	Histone acetyltransferase type B catalytic subunit OS=Rattus norvegicus OX=10116 GN=Hat1 PE=2 SV=1
174	1708	Q66H78|PXYP1_RAT	34.42	2	2	889260	1	1	1		54958	2-phosphoxylose phosphatase 1 OS=Rattus norvegicus OX=10116 GN=Pxylp1 PE=2 SV=1
130	1833	O08839|BIN1_RAT	34.21	2	2	4027400	1	1	2		64533	Myc box-dependent-interacting protein 1 OS=Rattus norvegicus OX=10116 GN=Bin1 PE=1 SV=1
203	1704	Q68FU7|COQ6_RAT	34.12	2	2	29769	1	1	1		51496	Ubiquinone biosynthesis monooxygenase COQ6 mitochondrial OS=Rattus norvegicus OX=10116 GN=Coq6 PE=2 SV=1
268	1802	B0K012|CMKMT_RAT	33.85	4	4	1046000	1	1	2		35883	Calmodulin-lysine N-methyltransferase OS=Rattus norvegicus OX=10116 GN=Camkmt PE=1 SV=1
265	1778	Q63617|HYOU1_RAT	33.75	1	1	48319	1	1	1		111289	Hypoxia up-regulated protein 1 OS=Rattus norvegicus OX=10116 GN=Hyou1 PE=1 SV=1
188	1693	P07153|RPN1_RAT	33.74	3	3	294930	2	2	2		68304	Dolichyl-diphosphooligosaccharide--protein glycosyltransferase subunit 1 OS=Rattus norvegicus OX=10116 GN=Rpn1 PE=2 SV=1
274	1834	Q63009|ANM1_RAT	33.43	3	3	776840	1	1	1		40522	Protein arginine N-methyltransferase 1 OS=Rattus norvegicus OX=10116 GN=Prmt1 PE=1 SV=1
29	1760	P97690|SMC3_RAT	33.16	1	1	9938300	1	1	6		138448	Structural maintenance of chromosomes protein 3 OS=Rattus norvegicus OX=10116 GN=Smc3 PE=1 SV=1
291	1780	P62494|RB11A_RAT	33.03	4	4	200680	1	1	1		24394	Ras-related protein Rab-11A OS=Rattus norvegicus OX=10116 GN=Rab11a PE=1 SV=3
291	1781	O35509|RB11B_RAT	33.03	4	4	200680	1	1	1		24488	Ras-related protein Rab-11B OS=Rattus norvegicus OX=10116 GN=Rab11b PE=1 SV=4
233	1796	Q641X8|EIF3E_RAT	33.02	2	2	8748300	2	2	2		52221	Eukaryotic translation initiation factor 3 subunit E OS=Rattus norvegicus OX=10116 GN=Eif3e PE=2 SV=1
50	421	Q9JKA9|HCN2_RAT	32.87	1	1	2453300	1	1	3		94920	Potassium/sodium hyperpolarization-activated cyclic nucleotide-gated channel 2 OS=Rattus norvegicus OX=10116 GN=Hcn2 PE=1 SV=3
246	1785	B2RZC9|KTAP2_RAT	32.75	7	7	227790	1	1	1		14662	Keratinocyte-associated protein 2 OS=Rattus norvegicus OX=10116 GN=Krtcap2 PE=2 SV=2
299	1840	P49088|ASNS_RAT	32.69	2	2	686460	1	1	1		64247	Asparagine synthetase [glutamine-hydrolyzing] OS=Rattus norvegicus OX=10116 GN=Asns PE=2 SV=3
71	1803	Q9Z325|DPM2_RAT	32.65	13	13	7673100	1	1	4		9344	Dolichol phosphate-mannose biosynthesis regulatory protein OS=Rattus norvegicus OX=10116 GN=Dpm2 PE=1 SV=3
162	1732	P11730|KCC2G_RAT	32.65	2	2	1102100	1	1	2		59038	Calcium/calmodulin-dependent protein kinase type II subunit gamma OS=Rattus norvegicus OX=10116 GN=Camk2g PE=1 SV=1
162	1733	P08413|KCC2B_RAT	32.65	2	2	1102100	1	1	2		60402	Calcium/calmodulin-dependent protein kinase type II subunit beta OS=Rattus norvegicus OX=10116 GN=Camk2b PE=1 SV=1
162	1745	P11275|KCC2A_RAT	32.65	2	2	1102100	1	1	2		54115	Calcium/calmodulin-dependent protein kinase type II subunit alpha OS=Rattus norvegicus OX=10116 GN=Camk2a PE=1 SV=1
162	1777	P15791|KCC2D_RAT	32.65	2	2	1102100	1	1	2		60081	Calcium/calmodulin-dependent protein kinase type II subunit delta OS=Rattus norvegicus OX=10116 GN=Camk2d PE=1 SV=1
195	1773	Q5PQL4|CLP1_RAT	32.4	2	2	74304	1	1	1		47738	Polyribonucleotide 5'-hydroxyl-kinase Clp1 OS=Rattus norvegicus OX=10116 GN=Clp1 PE=2 SV=1
182	1789	P0C644|VIP1_RAT	32.33	1	1	275460	1	1	2		159618	Inositol hexakisphosphate and diphosphoinositol-pentakisphosphate kinase 1 OS=Rattus norvegicus OX=10116 GN=Ppip5k1 PE=1 SV=1
269	1804	Q91V33|KHDR1_RAT	32.25	2	2	565370	1	1	1		48315	KH domain-containing RNA-binding signal transduction-associated protein 1 OS=Rattus norvegicus OX=10116 GN=Khdrbs1 PE=1 SV=1
170	1735	Q63406|MCF2L_RAT	32.08	1	1	420900	1	1	1		129410	Guanine nucleotide exchange factor DBS OS=Rattus norvegicus OX=10116 GN=Mcf2l PE=1 SV=3
91	1685	O54888|RPA2_RAT	32.07	2	2	2046100	2	2	4		127728	DNA-directed RNA polymerase I subunit RPA2 OS=Rattus norvegicus OX=10116 GN=Polr1b PE=1 SV=1
206	1786	P62752|RL23A_RAT	31.61	6	6	68771	2	2	4		17695	60S ribosomal protein L23a OS=Rattus norvegicus OX=10116 GN=Rpl23a PE=2 SV=1
301	1852	P26772|CH10_RAT	31.56	9	9	367750	1	1	1		10902	10 kDa heat shock protein mitochondrial OS=Rattus norvegicus OX=10116 GN=Hspe1 PE=1 SV=3
296	1837	P84079|ARF1_RAT	31.48	5	5	80319	1	1	1		20697	ADP-ribosylation factor 1 OS=Rattus norvegicus OX=10116 GN=Arf1 PE=1 SV=2
212	1712	Q99ML5|PCYOX_RAT	31.45	4	4	94082	2	2	2	Oxidation (M)	56288	Prenylcysteine oxidase OS=Rattus norvegicus OX=10116 GN=Pcyox1 PE=1 SV=1
295	1836	P05765|RS21_RAT	31.45	13	13	21671	1	1	1		9127	40S ribosomal protein S21 OS=Rattus norvegicus OX=10116 GN=Rps21 PE=1 SV=1
115	1815	Q568Z4|SPCS3_RAT	31.42	6	6	901370	1	1	2		20160	Signal peptidase complex subunit 3 OS=Rattus norvegicus OX=10116 GN=Spcs3 PE=2 SV=1
302	1854	O35142|COPB2_RAT	31.18	1	1	101120	1	1	1		102551	Coatomer subunit beta' OS=Rattus norvegicus OX=10116 GN=Copb2 PE=1 SV=3
25	1822	Q5XIG4|OCAD1_RAT	31.16	4	4	2384400	1	1	12		27659	OCIA domain-containing protein 1 OS=Rattus norvegicus OX=10116 GN=Ociad1 PE=1 SV=1
202	3302	Q4KLL4|TM9S4_RAT	31.1	2	2	87745	1	1	1		74675	Transmembrane 9 superfamily member 4 OS=Rattus norvegicus OX=10116 GN=Tm9sf4 PE=2 SV=1
189	1783	Q5XI81|FXR1_RAT	31.01	3	3	1267300	2	2	2		63948	Fragile X mental retardation syndrome-related protein 1 OS=Rattus norvegicus OX=10116 GN=Fxr1 PE=1 SV=1
189	1794	Q80WE1|FMR1_RAT	31.01	2	2	1224800	1	1	1		66780	Synaptic functional regulator FMR1 OS=Rattus norvegicus OX=10116 GN=Fmr1 PE=1 SV=2
200	535	P62815|VATB2_RAT	30.93	2	2	749730	2	2	3		56551	V-type proton ATPase subunit B brain isoform OS=Rattus norvegicus OX=10116 GN=Atp6v1b2 PE=1 SV=1
144	1672	Q6P9V9|TBA1B_RAT	30.92	4	4	308930	4	4	4		50152	Tubulin alpha-1B chain OS=Rattus norvegicus OX=10116 GN=Tuba1b PE=1 SV=1
144	1675	Q6AYZ1|TBA1C_RAT	30.92	4	4	308930	4	4	4		49937	Tubulin alpha-1C chain OS=Rattus norvegicus OX=10116 GN=Tuba1c PE=1 SV=1
144	1676	P68370|TBA1A_RAT	30.92	4	4	308930	4	4	4		50136	Tubulin alpha-1A chain OS=Rattus norvegicus OX=10116 GN=Tuba1a PE=1 SV=1
144	1755	Q68FR8|TBA3_RAT	30.92	2	2	284410	3	3	3		49960	Tubulin alpha-3 chain OS=Rattus norvegicus OX=10116 GN=Tuba3a PE=2 SV=1
114	856	Q9Z272|GIT1_RAT	30.9	2	2	844520	1	1	2		85231	ARF GTPase-activating protein GIT1 OS=Rattus norvegicus OX=10116 GN=Git1 PE=1 SV=1
297	1838	P62845|RS15_RAT	30.77	6	6	195430	1	1	1	Oxidation (M)	17040	40S ribosomal protein S15 OS=Rattus norvegicus OX=10116 GN=Rps15 PE=1 SV=2
216	1790	Q2THW7|ZDHC5_RAT	30.76	1	1	836560	1	1	1		77430	Palmitoyltransferase ZDHHC5 OS=Rattus norvegicus OX=10116 GN=Zdhhc5 PE=1 SV=1
248	1817	Q561R9|LACB2_RAT	30.55	3	3	65898	1	1	1		32484	Endoribonuclease LACTB2 OS=Rattus norvegicus OX=10116 GN=Lactb2 PE=2 SV=1
161	463	Q4V7B8|RNF44_RAT	30.5	5	5	416030	2	2	2		39228	RING finger protein 44 OS=Rattus norvegicus OX=10116 GN=Rnf44 PE=2 SV=1
298	1839	P55770|NH2L1_RAT	30.49	7	7	75040	1	1	1		14174	NHP2-like protein 1 OS=Rattus norvegicus OX=10116 GN=Snu13 PE=2 SV=4
207	1788	Q5M934|TRUB1_RAT	30.49	3	3	34620	1	1	1		36404	Probable tRNA pseudouridine synthase 1 OS=Rattus norvegicus OX=10116 GN=Trub1 PE=2 SV=1
232	1775	Q6PEC3|YIF1B_RAT	30.4	4	4	148580	1	1	1		28418	Protein YIF1B OS=Rattus norvegicus OX=10116 GN=Yif1b PE=1 SV=2
235	1843	P22002|CAC1C_RAT	30.32	0	0	554130	1	1	2		243480	Voltage-dependent L-type calcium channel subunit alpha-1C OS=Rattus norvegicus OX=10116 GN=Cacna1c PE=1 SV=1
277	1846	Q4V8D6|BRF2_RAT	30.22	2	2	548450	1	1	1		46596	Transcription factor IIIB 50 kDa subunit OS=Rattus norvegicus OX=10116 GN=Brf2 PE=2 SV=1
250	1841	P09606|GLNA_RAT	30.22	3	3	705370	1	1	1		42268	Glutamine synthetase OS=Rattus norvegicus OX=10116 GN=Glul PE=1 SV=3
164	1717	Q63014|AKAP8_RAT	30.15	1	1	1350500	1	1	1		76162	A-kinase anchor protein 8 OS=Rattus norvegicus OX=10116 GN=Akap8 PE=1 SV=1
278	1851	F1LRS8|CD2AP_RAT	30.15	1	1	23059	1	1	1		70491	CD2-associated protein OS=Rattus norvegicus OX=10116 GN=Cd2ap PE=1 SV=2
271	1820	P11598|PDIA3_RAT	30.12	2	2	231010	1	1	1		56623	Protein disulfide-isomerase A3 OS=Rattus norvegicus OX=10116 GN=Pdia3 PE=1 SV=2
213	1752	Q4V898|RBMX_RAT	30.12	2	2	2353000	1	1	1		42258	RNA-binding motif protein X chromosome OS=Rattus norvegicus OX=10116 GN=Rbmx PE=1 SV=1
178	1746	Q9JLT0|MYH10_RAT	30.1	1	1	131490	2	2	2		228963	Myosin-10 OS=Rattus norvegicus OX=10116 GN=Myh10 PE=1 SV=1
33	1795	P62912|RL32_RAT	30.03	8	8	31839000	5	5	9		15860	60S ribosomal protein L32 OS=Rattus norvegicus OX=10116 GN=Rpl32 PE=1 SV=2
289	4328	P29418|ATP5E_RAT	30.02	98	98	5665200	1	1	1		5767	ATP synthase subunit epsilon mitochondrial OS=Rattus norvegicus OX=10116 GN=Atp5f1e PE=1 SV=2
13	1813	P21571|ATP5J_RAT	30.02	10	10	429650	1	1	7		12494	ATP synthase-coupling factor 6 mitochondrial OS=Rattus norvegicus OX=10116 GN=Atp5pf PE=1 SV=1
131	1856	Q63073|BTG1_RAT	29.97	5	5	1044700	1	1	2		19195	Protein BTG1 OS=Rattus norvegicus OX=10116 GN=Btg1 PE=2 SV=1
152	1747	F1LPQ2|ASCC3_RAT	29.91	0	0	179960	1	1	1		250218	Activating signal cointegrator 1 complex subunit 3 OS=Rattus norvegicus OX=10116 GN=Ascc3 PE=3 SV=1
121	1857	Q9EST6|AN32B_RAT	29.91	3	3	3077500	1	1	3		31061	Acidic leucine-rich nuclear phosphoprotein 32 family member B OS=Rattus norvegicus OX=10116 GN=Anp32b PE=1 SV=1
245	1784	Q62609|NOE1_RAT	29.88	2	2	111240	1	1	1		55442	Noelin OS=Rattus norvegicus OX=10116 GN=Olfm1 PE=1 SV=1
105	37	P0C6C0|SPKAP_RAT	29.76	1	1	486050	1	1	2		184450	A-kinase anchor protein SPHKAP OS=Rattus norvegicus OX=10116 GN=Sphkap PE=1 SV=1
219	1842	A7VJC2|ROA2_RAT	29.69	3	3	337650	2	2	3		37478	Heterogeneous nuclear ribonucleoproteins A2/B1 OS=Rattus norvegicus OX=10116 GN=Hnrnpa2b1 PE=1 SV=1
163	1758	D3ZD32|CHD5_RAT	29.64	0	0	93545	1	1	2		222261	Chromodomain-helicase-DNA-binding protein 5 OS=Rattus norvegicus OX=10116 GN=Chd5 PE=1 SV=1
187	1680	Q9JHY8|DNLI1_RAT	29.55	2	2	330740	2	2	2		102482	DNA ligase 1 OS=Rattus norvegicus OX=10116 GN=Lig1 PE=1 SV=1
70	1757	P48037|ANXA6_RAT	29.51	1	1	1610000	1	1	3		75754	Annexin A6 OS=Rattus norvegicus OX=10116 GN=Anxa6 PE=1 SV=2
95	1701	Q2KN99|CYTSA_RAT	29.5	1	1	484930	1	1	2		124338	Cytospin-A OS=Rattus norvegicus OX=10116 GN=Specc1l PE=1 SV=1
173	1849	Q6QI89|MO4L2_RAT	29.49	3	3	1934600	1	1	1		32214	Mortality factor 4-like protein 2 OS=Rattus norvegicus OX=10116 GN=Morf4l2 PE=2 SV=1
120	1848	Q5PQN6|SPE39_RAT	29.48	2	2	863330	1	1	2		53305	Spermatogenesis-defective protein 39 homolog OS=Rattus norvegicus OX=10116 GN=Vipas39 PE=1 SV=1
279	1860	Q6AYK8|EIF3D_RAT	29.47	2	2	275110	1	1	1	Oxidation (M)	63989	Eukaryotic translation initiation factor 3 subunit D OS=Rattus norvegicus OX=10116 GN=Eif3d PE=1 SV=1
322	2562	P25093|FAAA_RAT	29.39	2	2	0	1	1	1		45976	Fumarylacetoacetase OS=Rattus norvegicus OX=10116 GN=Fah PE=1 SV=1
126	1862	Q08013|SSRG_RAT	29.34	6	6	862960	1	1	2		21064	Translocon-associated protein subunit gamma OS=Rattus norvegicus OX=10116 GN=Ssr3 PE=1 SV=2
76	1821	P04797|G3P_RAT	29.3	3	3	763420	1	1	3		35828	Glyceraldehyde-3-phosphate dehydrogenase OS=Rattus norvegicus OX=10116 GN=Gapdh PE=1 SV=3
113	1766	Q5U2M8|MDC1_RAT	29.3	1	1	317110	1	1	2		136948	Mediator of DNA damage checkpoint protein 1 OS=Rattus norvegicus OX=10116 GN=Mdc1 PE=1 SV=2
194	1753	O54772|SMRD2_RAT	29.29	2	2	74665	1	1	2		59128	SWI/SNF-related matrix-associated actin-dependent regulator of chromatin subfamily D member 2 OS=Rattus norvegicus OX=10116 GN=Smarcd2 PE=1 SV=3
51	1709	Q5EIC4|I2BPL_RAT	29.26	1	1	2298100	1	1	9		81496	Probable E3 ubiquitin-protein ligase IRF2BPL OS=Rattus norvegicus OX=10116 GN=Irf2bpl PE=1 SV=1
103	1194	O70511|ANK3_RAT	29.2	0	0	244320	1	1	2	Deamidation (NQ)	284441	Ankyrin-3 OS=Rattus norvegicus OX=10116 GN=Ank3 PE=1 SV=3
236	1202	Q62627|PAWR_RAT	29.15	3	3	2305600	1	1	3		35866	PRKC apoptosis WT1 regulator protein OS=Rattus norvegicus OX=10116 GN=Pawr PE=1 SV=1
125	1859	P15473|IBP3_RAT	29.14	3	3	1273300	1	1	2		31680	Insulin-like growth factor-binding protein 3 OS=Rattus norvegicus OX=10116 GN=Igfbp3 PE=1 SV=2
270	1811	P0C606|SGF29_RAT	28.99	3	3	243010	1	1	2		33268	SAGA-associated factor 29 OS=Rattus norvegicus OX=10116 GN=Sgf29 PE=1 SV=1
158	121	O08629|TIF1B_RAT	28.95	1	1	171290	1	1	1		88956	Transcription intermediary factor 1-beta OS=Rattus norvegicus OX=10116 GN=Trim28 PE=1 SV=2
306	1877	Q5PQK8|TBRG1_RAT	28.91	2	2	295340	1	1	1		44785	Transforming growth factor beta regulator 1 OS=Rattus norvegicus OX=10116 GN=Tbrg1 PE=2 SV=2
80	963	Q9QZA2|PDC6I_RAT	28.89	2	2	155040	2	2	3		96631	Programmed cell death 6-interacting protein OS=Rattus norvegicus OX=10116 GN=Pdcd6ip PE=1 SV=2
183	1797	Q9JKB5|ARI4B_RAT	28.88	1	1	467900	2	2	2		137080	AT-rich interactive domain-containing protein 4B OS=Rattus norvegicus OX=10116 GN=Arid4b PE=1 SV=1
179	1673	Q66HA5|C2D1A_RAT	28.87	2	2	118680	2	2	3		103587	Coiled-coil and C2 domain-containing protein 1A OS=Rattus norvegicus OX=10116 GN=Cc2d1a PE=1 SV=2
31	19	Q2TL32|UBR4_RAT	28.87	0	0	4106100	2	2	5	Oxidation (M)	573799	E3 ubiquitin-protein ligase UBR4 OS=Rattus norvegicus OX=10116 GN=Ubr4 PE=1 SV=2
176	572	Q6GVH5|GGNB2_RAT	28.82	1	1	638170	1	1	2	Oxidation (M)	79010	Gametogenetin-binding protein 2 OS=Rattus norvegicus OX=10116 GN=Ggnbp2 PE=2 SV=1
128	1889	Q71UF4|RBBP7_RAT	28.8	2	2	1301500	1	1	3		47820	Histone-binding protein RBBP7 OS=Rattus norvegicus OX=10116 GN=Rbbp7 PE=2 SV=1
167	1679	P20760|IGG2A_RAT	28.8	7	7	357990	3	3	3		35186	Ig gamma-2A chain C region OS=Rattus norvegicus OX=10116 GN=Igg-2a PE=1 SV=1
167	1681	P20759|IGHG1_RAT	28.8	7	7	357990	3	3	3		35946	Ig gamma-1 chain C region OS=Rattus norvegicus OX=10116 PE=1 SV=1
153	1725	Q6P502|TCPG_RAT	28.79	2	2	1169600	1	1	2	Deamidation (NQ)	60647	T-complex protein 1 subunit gamma OS=Rattus norvegicus OX=10116 GN=Cct3 PE=1 SV=1
177	1723	P86410|RLGPB_RAT	28.79	1	1	55248	1	1	1		165366	Ral GTPase-activating protein subunit beta OS=Rattus norvegicus OX=10116 GN=Ralgapb PE=1 SV=1
308	1899	Q9Z2G8|NP1L1_RAT	28.77	2	2	99974	1	1	1		45322	Nucleosome assembly protein 1-like 1 OS=Rattus norvegicus OX=10116 GN=Nap1l1 PE=1 SV=1
238	1861	Q66HC5|NUP93_RAT	28.68	1	1	28118	1	1	1		93302	Nuclear pore complex protein Nup93 OS=Rattus norvegicus OX=10116 GN=Nup93 PE=1 SV=1
175	811	D3ZSP7|TTC3_RAT	28.59	0	0	200480	1	1	2		225781	E3 ubiquitin-protein ligase TTC3 OS=Rattus norvegicus OX=10116 GN=Ttc3 PE=3 SV=3
145	1792	Q9Z330|DNMT1_RAT	28.5	1	1	1657500	2	2	3	Oxidation (M)	182773	DNA (cytosine-5)-methyltransferase 1 OS=Rattus norvegicus OX=10116 GN=Dnmt1 PE=1 SV=2
142	1791	P49793|NUP98_RAT	28.45	0	0	225330	1	1	1		197281	Nuclear pore complex protein Nup98-Nup96 OS=Rattus norvegicus OX=10116 GN=Nup98 PE=1 SV=2
292	1814	Q6E0V2|KTNA1_RAT	28.43	2	2	63632	1	1	1		55844	Katanin p60 ATPase-containing subunit A1 OS=Rattus norvegicus OX=10116 GN=Katna1 PE=1 SV=1
81	82	Q9Z2Q1|SC31A_RAT	28.4	1	1	441660	1	1	2		135272	Protein transport protein Sec31A OS=Rattus norvegicus OX=10116 GN=Sec31a PE=1 SV=2
281	1915	P62271|RS18_RAT	28.4	9	9	72514	1	1	1		17719	40S ribosomal protein S18 OS=Rattus norvegicus OX=10116 GN=Rps18 PE=1 SV=3
68	1894	P63159|HMGB1_RAT	28.36	4	4	3401200	1	1	9		24894	High mobility group protein B1 OS=Rattus norvegicus OX=10116 GN=Hmgb1 PE=1 SV=2
159	1826	O88884|AKAP1_RAT	28.32	1	1	500800	1	1	3		91747	A-kinase anchor protein 1 mitochondrial OS=Rattus norvegicus OX=10116 GN=Akap1 PE=1 SV=1
141	1805	F1LNJ2|U520_RAT	28.29	0	0	181710	1	1	1		244873	U5 small nuclear ribonucleoprotein 200 kDa helicase OS=Rattus norvegicus OX=10116 GN=Snrnp200 PE=1 SV=1
133	1922	Q1AAU6|ASAP1_RAT	28.22	1	1	823460	1	1	2		127088	Arf-GAP with SH3 domain ANK repeat and PH domain-containing protein 1 OS=Rattus norvegicus OX=10116 GN=Asap1 PE=1 SV=2
151	1806	P70478|APC_RAT	28.12	0	0	338360	1	1	1		310533	Adenomatous polyposis coli protein OS=Rattus norvegicus OX=10116 GN=Apc PE=1 SV=1
19	1772	F1M775|DIAP1_RAT	28.12	2	2	2788700	3	3	17		140418	Protein diaphanous homolog 1 OS=Rattus norvegicus OX=10116 GN=Diaph1 PE=1 SV=3
136	2	Q9JKS6|PCLO_RAT	28.09	0	0	344180	1	1	1		552723	Protein piccolo OS=Rattus norvegicus OX=10116 GN=Pclo PE=1 SV=1
193	1751	Q6AY79|HGH1_RAT	28.07	4	4	212500	2	2	4		43132	Protein HGH1 homolog OS=Rattus norvegicus OX=10116 GN=Hgh1 PE=2 SV=1
134	1705	Q64560|TPP2_RAT	28.06	1	1	701510	3	3	4		138292	Tripeptidyl-peptidase 2 OS=Rattus norvegicus OX=10116 GN=Tpp2 PE=2 SV=3
251	1902	Q63396|TCP4_RAT	28	7	7	1257000	2	2	3		14441	Activated RNA polymerase II transcriptional coactivator p15 OS=Rattus norvegicus OX=10116 GN=Sub1 PE=1 SV=3
215	1787	P05712|RAB2A_RAT	27.95	5	5	156110	1	1	1		23536	Ras-related protein Rab-2A OS=Rattus norvegicus OX=10116 GN=Rab2a PE=2 SV=1
137	16	Q8K1P7|SMCA4_RAT	27.89	1	1	534540	2	2	5		181426	Transcription activator BRG1 OS=Rattus norvegicus OX=10116 GN=Smarca4 PE=1 SV=1
197	1897	O70260|PIAS3_RAT	27.88	3	3	238480	2	2	3		68364	E3 SUMO-protein ligase PIAS3 OS=Rattus norvegicus OX=10116 GN=Pias3 PE=1 SV=2
12	2603	Q5XIC0|ECI2_RAT	27.79	3	3	8831900	1	1	17		43021	Enoyl-CoA delta isomerase 2 OS=Rattus norvegicus OX=10116 GN=Eci2 PE=1 SV=1
123	1816	Q5BJT2|UBL3_RAT	27.77	9	9	659100	1	1	2		13180	Ubiquitin-like protein 3 OS=Rattus norvegicus OX=10116 GN=Ubl3 PE=3 SV=1
184	1850	Q4V882|EPN3_RAT	27.73	1	1	1211100	1	1	1		65048	Epsin-3 OS=Rattus norvegicus OX=10116 GN=Epn3 PE=1 SV=1
184	1855	Q9Z1Z3|EPN2_RAT	27.73	2	2	1211100	1	1	1		62349	Epsin-2 OS=Rattus norvegicus OX=10116 GN=Epn2 PE=1 SV=1
184	1914	O88339|EPN1_RAT	27.73	2	2	1211100	1	1	1		60158	Epsin-1 OS=Rattus norvegicus OX=10116 GN=Epn1 PE=1 SV=1
223	1905	P62864|RS30_RAT	27.7	15	15	1440800	2	2	4		6648	40S ribosomal protein S30 OS=Rattus norvegicus OX=10116 GN=Fau PE=1 SV=1
224	1923	D3ZH22|SWET1_RAT	27.64	4	4	53522	1	1	1		24694	Sugar transporter SWEET1 OS=Rattus norvegicus OX=10116 GN=Slc50a1 PE=1 SV=1
209	1904	Q5XIK5|RN146_RAT	27.64	3	3	2707600	1	1	1		38224	E3 ubiquitin-protein ligase RNF146 OS=Rattus norvegicus OX=10116 GN=Rnf146 PE=1 SV=1
102	1667	Q68SB1|STAU2_RAT	27.54	3	3	2441200	2	2	5		62682	Double-stranded RNA-binding protein Staufen homolog 2 OS=Rattus norvegicus OX=10116 GN=Stau2 PE=1 SV=1
230	1767	O08679|MARK2_RAT	27.54	1	1	164270	1	1	1		80872	Serine/threonine-protein kinase MARK2 OS=Rattus norvegicus OX=10116 GN=Mark2 PE=1 SV=1
196	1896	O89038|MEF2D_RAT	27.5	2	2	340460	1	1	1		54368	Myocyte-specific enhancer factor 2D OS=Rattus norvegicus OX=10116 GN=Mef2d PE=1 SV=1
217	1812	Q9R1Z0|VDAC3_RAT	27.49	5	5	346460	2	2	3		30798	Voltage-dependent anion-selective channel protein 3 OS=Rattus norvegicus OX=10116 GN=Vdac3 PE=1 SV=2
283	1921	O88984|NXF1_RAT	27.47	1	1	350700	1	1	1	Oxidation (M)	70362	Nuclear RNA export factor 1 OS=Rattus norvegicus OX=10116 GN=Nxf1 PE=2 SV=1
124	1823	Q9JMI1|AACS_RAT	27.47	1	1	231390	1	1	3		75040	Acetoacetyl-CoA synthetase OS=Rattus norvegicus OX=10116 GN=Aacs PE=1 SV=1
253	1908	P0C0S7|H2AZ_RAT	27.32	8	8	234570	1	1	2		13553	Histone H2A.Z OS=Rattus norvegicus OX=10116 GN=H2az1 PE=1 SV=2
116	1874	Q63768|CRK_RAT	27.31	3	3	795470	1	1	2		33845	Adapter molecule crk OS=Rattus norvegicus OX=10116 GN=Crk PE=1 SV=1
229	1761	Q562C2|BOP1_RAT	27.29	1	1	162190	1	1	1		82640	Ribosome biogenesis protein BOP1 OS=Rattus norvegicus OX=10116 GN=Bop1 PE=1 SV=1
239	1867	Q6P7R8|DHB12_RAT	27.28	3	3	45612	1	1	1		34841	Very-long-chain 3-oxoacyl-CoA reductase OS=Rattus norvegicus OX=10116 GN=Hsd17b12 PE=2 SV=1
309	1909	Q4KM73|KCY_RAT	27.27	5	5	117530	1	1	1		22169	UMP-CMP kinase OS=Rattus norvegicus OX=10116 GN=Cmpk1 PE=1 SV=2
234	1825	Q4KM49|SYYC_RAT	27.24	2	2	52758	1	1	1		59115	Tyrosine--tRNA ligase cytoplasmic OS=Rattus norvegicus OX=10116 GN=Yars1 PE=2 SV=3
231	1771	Q63798|PSME2_RAT	27.2	4	4	284730	1	1	1		26857	Proteasome activator complex subunit 2 OS=Rattus norvegicus OX=10116 GN=Psme2 PE=2 SV=3
221	1864	Q568Z9|PHYIP_RAT	27.1	3	3	2271600	1	1	2	Oxidation (M)	37555	Phytanoyl-CoA hydroxylase-interacting protein OS=Rattus norvegicus OX=10116 GN=Phyhip PE=2 SV=1
221	1887	Q6AYN4|PHIPL_RAT	27.1	2	2	2271600	1	1	2	Oxidation (M)	42412	Phytanoyl-CoA hydroxylase-interacting protein-like OS=Rattus norvegicus OX=10116 GN=Phyhipl PE=1 SV=2
150	411	Q63505|TF3C1_RAT	27.08	0	0	590050	1	1	1	Oxidation (M)	242303	General transcription factor 3C polypeptide 1 OS=Rattus norvegicus OX=10116 GN=Gtf3c1 PE=1 SV=1
310	1912	Q569A6|ERD21_RAT	27.07	4	4	11757	1	1	1		24546	ER lumen protein-retaining receptor 1 OS=Rattus norvegicus OX=10116 GN=Kdelr1 PE=2 SV=1
310	907	Q5U305|ERD22_RAT	27.07	4	4	11757	1	1	1		24454	ER lumen protein-retaining receptor 2 OS=Rattus norvegicus OX=10116 GN=Kdelr2 PE=2 SV=1
192	1744	Q8VHU4|ELP1_RAT	27.06	1	1	385220	1	1	1		149170	Elongator complex protein 1 OS=Rattus norvegicus OX=10116 GN=Elp1 PE=2 SV=1
311	1913	Q00438|PTBP1_RAT	26.99	3	3	108970	1	1	1		59354	Polypyrimidine tract-binding protein 1 OS=Rattus norvegicus OX=10116 GN=Ptbp1 PE=1 SV=1
254	1927	P70501|RBM10_RAT	26.9	1	1	185290	1	1	1		94388	RNA-binding protein 10 OS=Rattus norvegicus OX=10116 GN=Rbm10 PE=1 SV=1
254	1931	B2GV05|RBM5_RAT	26.9	1	1	185290	1	1	1		92352	RNA-binding protein 5 OS=Rattus norvegicus OX=10116 GN=Rbm5 PE=1 SV=1
252	1906	Q6AY09|HNRH2_RAT	26.9	2	2	66051	1	1	1		49294	Heterogeneous nuclear ribonucleoprotein H2 OS=Rattus norvegicus OX=10116 GN=Hnrnph2 PE=1 SV=1
252	1917	Q8VHV7|HNRH1_RAT	26.9	2	2	66051	1	1	1		49188	Heterogeneous nuclear ribonucleoprotein H OS=Rattus norvegicus OX=10116 GN=Hnrnph1 PE=1 SV=2
160	1828	Q32Q06|AP1M1_RAT	26.89	2	2	234040	1	1	1		48557	AP-1 complex subunit mu-1 OS=Rattus norvegicus OX=10116 GN=Ap1m1 PE=1 SV=3
312	1943	Q76LT8|UBP48_RAT	26.83	1	1	68908	1	1	1		118787	Ubiquitin carboxyl-terminal hydrolase 48 OS=Rattus norvegicus OX=10116 GN=Usp48 PE=1 SV=1
293	1829	Q9Z2L9|NDRG4_RAT	26.81	3	3	210320	1	1	1		38487	Protein NDRG4 OS=Rattus norvegicus OX=10116 GN=Ndrg4 PE=1 SV=1
140	1810	Q3MJK5|CDK12_RAT	26.77	1	1	823700	2	2	4	Oxidation (M)	163789	Cyclin-dependent kinase 12 OS=Rattus norvegicus OX=10116 GN=Cdk12 PE=1 SV=1
249	1819	P12749|RL26_RAT	26.71	6	6	713710	1	1	1		17277	60S ribosomal protein L26 OS=Rattus norvegicus OX=10116 GN=Rpl26 PE=1 SV=1
282	1919	P28077|PSB9_RAT	26.58	4	4	0	1	1	2		23324	Proteasome subunit beta type-9 OS=Rattus norvegicus OX=10116 GN=Psmb9 PE=1 SV=2
272	1824	P0C546|S2542_RAT	26.58	3	3	59184	1	1	1		35100	Mitochondrial coenzyme A transporter SLC25A42 OS=Rattus norvegicus OX=10116 GN=Slc25a42 PE=2 SV=1
247	1808	P04961|PCNA_RAT	26.55	4	4	51888	1	1	1		28749	Proliferating cell nuclear antigen OS=Rattus norvegicus OX=10116 GN=Pcna PE=1 SV=1
225	1925	Q07936|ANXA2_RAT	26.54	3	3	143950	1	1	1		38678	Annexin A2 OS=Rattus norvegicus OX=10116 GN=Anxa2 PE=1 SV=2
313	1949	P09034|ASSY_RAT	26.52	2	2	171410	1	1	1		46496	Argininosuccinate synthase OS=Rattus norvegicus OX=10116 GN=Ass1 PE=1 SV=1
280	1911	Q5U2U2|CRKL_RAT	26.48	3	3	90027	1	1	1		33865	Crk-like protein OS=Rattus norvegicus OX=10116 GN=Crkl PE=1 SV=1
106	1947	B5DEL1|KCTD5_RAT	26.46	5	5	357690	1	1	4		26164	BTB/POZ domain-containing protein KCTD5 OS=Rattus norvegicus OX=10116 GN=Kctd5 PE=2 SV=1
172	1830	P09057|DCOR_RAT	26.43	2	2	21486	1	1	1		51047	Ornithine decarboxylase OS=Rattus norvegicus OX=10116 GN=Odc1 PE=1 SV=1
172	1907	Q63764|AZIN1_RAT	26.43	2	2	21486	1	1	1		49333	Antizyme inhibitor 1 OS=Rattus norvegicus OX=10116 GN=Azin1 PE=1 SV=1
180	885	Q9WTZ3|MBTP1_RAT	26.4	2	2	815190	3	3	3		117462	Membrane-bound transcription factor site-1 protease OS=Rattus norvegicus OX=10116 GN=Mbtps1 PE=1 SV=2
266	1800	Q5FWT8|RCOR2_RAT	26.31	2	2	147900	1	1	1	Oxidation (M)	57981	REST corepressor 2 OS=Rattus norvegicus OX=10116 GN=Rcor2 PE=1 SV=1
286	1958	P68255|1433T_RAT	26.22	4	4	193010	1	1	1		27778	14-3-3 protein theta OS=Rattus norvegicus OX=10116 GN=Ywhaq PE=1 SV=1
211	3276	P12075|COX5B_RAT	26.19	22	22	1347300	1	1	1	Oxidation (M)	13915	Cytochrome c oxidase subunit 5B mitochondrial OS=Rattus norvegicus OX=10116 GN=Cox5b PE=1 SV=2
257	1945	Q6P9U4|PLD3B_RAT	26.17	5	5	4269100	1	1	1		21572	PRELI domain containing protein 3B OS=Rattus norvegicus OX=10116 GN=Prelid3b PE=1 SV=1
154	1714	Q62901|RERE_RAT	26.14	1	1	602530	1	1	2		171814	Arginine-glutamic acid dipeptide repeats protein OS=Rattus norvegicus OX=10116 GN=Rere PE=1 SV=2
110	1895	Q75Q41|TOM22_RAT	26.11	6	6	3659400	1	1	6		15491	Mitochondrial import receptor subunit TOM22 homolog OS=Rattus norvegicus OX=10116 GN=Tomm22 PE=1 SV=1
242	1878	P05426|RL7_RAT	26.09	4	4	271390	2	2	2		30329	60S ribosomal protein L7 OS=Rattus norvegicus OX=10116 GN=Rpl7 PE=1 SV=2
208	1866	Q99NI4|IPMK_RAT	25.96	2	2	115000	1	1	1		44410	Inositol polyphosphate multikinase OS=Rattus norvegicus OX=10116 GN=Ipmk PE=1 SV=1
139	416	Q9JKA8|HCN3_RAT	25.95	2	2	870640	2	2	4		86809	Potassium/sodium hyperpolarization-activated cyclic nucleotide-gated channel 3 OS=Rattus norvegicus OX=10116 GN=Hcn3 PE=1 SV=1
273	1827	P30839|AL3A2_RAT	25.95	2	2	618370	1	1	1		54082	Aldehyde dehydrogenase family 3 member A2 OS=Rattus norvegicus OX=10116 GN=Aldh3a2 PE=1 SV=1
241	965	Q66H44|TM39B_RAT	25.93	2	2	367320	1	1	2		56375	Transmembrane protein 39B OS=Rattus norvegicus OX=10116 GN=Tmem39b PE=2 SV=1
34	1868	P52947|PDX1_RAT	25.91	3	3	787710	1	1	4		30831	Pancreas/duodenum homeobox protein 1 OS=Rattus norvegicus OX=10116 GN=Pdx1 PE=1 SV=1
205	1776	Q4V9H5|P20L1_RAT	25.88	2	2	133410	2	2	2		114084	PHD finger protein 20-like protein 1 OS=Rattus norvegicus OX=10116 GN=Phf20l1 PE=1 SV=2
300	1844	Q765A7|PGAP1_RAT	25.87	1	1	131950	1	1	1		104384	GPI inositol-deacylase OS=Rattus norvegicus OX=10116 GN=Pgap1 PE=1 SV=1
276	1845	P97541|HSPB6_RAT	25.84	6	6	816240	1	1	2		17505	Heat shock protein beta-6 OS=Rattus norvegicus OX=10116 GN=Hspb6 PE=1 SV=1
258	1946	Q62725|NFYC_RAT	25.83	2	2	468060	1	1	2		37254	Nuclear transcription factor Y subunit gamma OS=Rattus norvegicus OX=10116 GN=Nfyc PE=2 SV=1
256	1944	Q4KM93|TM177_RAT	25.82	3	3	516350	1	1	1	Oxidation (M)	34001	Transmembrane protein 177 OS=Rattus norvegicus OX=10116 GN=Tmem177 PE=2 SV=1
284	1941	P49816|TSC2_RAT	25.8	0	0	121290	1	1	1		201277	Tuberin OS=Rattus norvegicus OX=10116 GN=Tsc2 PE=1 SV=1
166	1749	P20156|VGF_RAT	25.78	3	3	882310	2	2	4		68179	Neurosecretory protein VGF OS=Rattus norvegicus OX=10116 GN=Vgf PE=1 SV=3
259	1948	Q498D9|GIPC2_RAT	25.72	3	3	41745	1	1	1		34202	PDZ domain-containing protein GIPC2 OS=Rattus norvegicus OX=10116 GN=Gipc2 PE=2 SV=1
185	1879	P62083|RS7_RAT	25.7	5	5	1624700	2	2	2		22127	40S ribosomal protein S7 OS=Rattus norvegicus OX=10116 GN=Rps7 PE=1 SV=1
303	1865	Q99P77|NOG1_RAT	25.69	1	1	41842	1	1	1		74288	Nucleolar GTP-binding protein 1 OS=Rattus norvegicus OX=10116 GN=Gtpbp4 PE=2 SV=3
285	1955	P13383|NUCL_RAT	25.68	1	1	114120	1	1	2		77148	Nucleolin OS=Rattus norvegicus OX=10116 GN=Ncl PE=1 SV=3
146	1956	Q02195|FGF7_RAT	25.64	5	5	453240000	1	1	2		22268	Fibroblast growth factor 7 OS=Rattus norvegicus OX=10116 GN=Fgf7 PE=1 SV=1
314	1957	Q06486|KC1D_RAT	25.62	2	2	961040	1	1	1		47316	Casein kinase I isoform delta OS=Rattus norvegicus OX=10116 GN=Csnk1d PE=1 SV=2
237	881	P27653|C1TC_RAT	25.6	1	1	241910	1	1	1		100996	C-1-tetrahydrofolate synthase cytoplasmic OS=Rattus norvegicus OX=10116 GN=Mthfd1 PE=1 SV=3
222	1901	Q62825|EXOC3_RAT	25.58	1	1	19856	1	1	1		86497	Exocyst complex component 3 OS=Rattus norvegicus OX=10116 GN=Exoc3 PE=1 SV=1
226	1942	Q4AEF8|COPG1_RAT	25.54	1	1	272910	1	1	2		97614	Coatomer subunit gamma-1 OS=Rattus norvegicus OX=10116 GN=Copg1 PE=2 SV=1
243	1934	Q925S8|YMEL1_RAT	25.54	1	1	48907	1	1	1		79867	ATP-dependent zinc metalloprotease YME1L1 OS=Rattus norvegicus OX=10116 GN=Yme1l1 PE=2 SV=1
317	1969	Q5M9H1|LRC41_RAT	25.53	1	1	210580	1	1	1		88508	Leucine-rich repeat-containing protein 41 OS=Rattus norvegicus OX=10116 GN=Lrrc41 PE=2 SV=1
255	1929	P48679|LMNA_RAT	25.52	2	2	70284	1	1	1		74324	Prelamin-A/C OS=Rattus norvegicus OX=10116 GN=Lmna PE=1 SV=1
156	1759	Q6AYM1|CE034_RAT	25.44	1	1	913810	1	1	2		72365	Uncharacterized protein C5orf34 homolog OS=Rattus norvegicus OX=10116 PE=2 SV=1
190	1898	Q04931|SSRP1_RAT	25.41	1	1	249380	1	1	3		80915	FACT complex subunit SSRP1 OS=Rattus norvegicus OX=10116 GN=Ssrp1 PE=1 SV=2
210	1954	B1WC10|FRITZ_RAT	25.37	1	1	310080	1	1	2		81910	WD repeat-containing and planar cell polarity effector protein fritz homolog OS=Rattus norvegicus OX=10116 GN=Wdpcp PE=2 SV=1
244	1935	M0R7T9|TBC12_RAT	25.37	1	1	149460	2	2	2		76674	TBC1 domain family member 12 OS=Rattus norvegicus OX=10116 GN=Tbc1d12 PE=3 SV=1
127	1869	Q5EB68|KAD6_RAT	25.34	5	5	2328400	1	1	2		19944	Adenylate kinase isoenzyme 6 OS=Rattus norvegicus OX=10116 GN=Ak6 PE=2 SV=1
218	1832	Q9R085|UBP15_RAT	25.32	1	1	60895	1	1	1	Oxidation (M)	109255	Ubiquitin carboxyl-terminal hydrolase 15 OS=Rattus norvegicus OX=10116 GN=Usp15 PE=1 SV=1
315	1961	Q91VC0|DCTP1_RAT	25.32	5	5	87435	1	1	1		18474	dCTP pyrophosphatase 1 OS=Rattus norvegicus OX=10116 GN=Dctpp1 PE=2 SV=1
240	1870	O35244|PRDX6_RAT	25.24	4	4	1805200	1	1	2		24819	Peroxiredoxin-6 OS=Rattus norvegicus OX=10116 GN=Prdx6 PE=1 SV=3
138	1684	P16638|ACLY_RAT	25.24	2	2	1462600	5	5	6		120636	ATP-citrate synthase OS=Rattus norvegicus OX=10116 GN=Acly PE=1 SV=1
104	1933	P00406|COX2_RAT	25.23	4	4	5215300	1	1	2	Oxidation (M)	25928	Cytochrome c oxidase subunit 2 OS=Rattus norvegicus OX=10116 GN=Mtco2 PE=1 SV=3
316	1963	Q9QZR6|SEPT9_RAT	25.22	2	2	88787	1	1	1		63792	Septin-9 OS=Rattus norvegicus OX=10116 GN=Septin9 PE=1 SV=1
304	1871	Q68FV8|UBTD1_RAT	25.19	4	4	55681	1	1	1		25958	Ubiquitin domain-containing protein 1 OS=Rattus norvegicus OX=10116 GN=Ubtd1 PE=2 SV=1
305	1872	Q07205|IF5_RAT	25.18	2	2	233690	1	1	1		48954	Eukaryotic translation initiation factor 5 OS=Rattus norvegicus OX=10116 GN=Eif5 PE=1 SV=1
260	1951	Q62976|KCMA1_RAT	25.16	1	1	195540	1	1	2		134374	Calcium-activated potassium channel subunit alpha-1 OS=Rattus norvegicus OX=10116 GN=Kcnma1 PE=1 SV=3
118	1873	Q4G074|KBP_RAT	25.05	1	1	697920	1	1	3	Oxidation (M)	71296	KIF-binding protein OS=Rattus norvegicus OX=10116 GN=Kifbp PE=2 SV=1
261	1979	B2GUZ1|UBP4_RAT	25.05	1	1	114260	1	1	1		108373	Ubiquitin carboxyl-terminal hydrolase 4 OS=Rattus norvegicus OX=10116 GN=Usp4 PE=1 SV=1
186	1892	Q9QZA1|PHLA1_RAT	25.04	3	3	121690	2	2	3		45746	Pleckstrin homology-like domain family A member 1 OS=Rattus norvegicus OX=10116 GN=Phlda1 PE=2 SV=2
287	760	P63079|GBRB3_RAT	25.03	2	2	68457	1	1	1		54166	Gamma-aminobutyric acid receptor subunit beta-3 OS=Rattus norvegicus OX=10116 GN=Gabrb3 PE=1 SV=1
287	1960	P15431|GBRB1_RAT	25.03	2	2	68457	1	1	1		54072	Gamma-aminobutyric acid receptor subunit beta-1 OS=Rattus norvegicus OX=10116 GN=Gabrb1 PE=1 SV=1
287	761	P63138|GBRB2_RAT	25.03	2	2	68457	1	1	1		54634	Gamma-aminobutyric acid receptor subunit beta-2 OS=Rattus norvegicus OX=10116 GN=Gabrb2 PE=1 SV=1
132	1875	P28841|NEC2_RAT	25	1	1	424460	1	1	2		70753	Neuroendocrine convertase 2 OS=Rattus norvegicus OX=10116 GN=Pcsk2 PE=1 SV=1
228	1965	P13471|RS14_RAT	24.99	7	7	1578200	1	1	2		16259	40S ribosomal protein S14 OS=Rattus norvegicus OX=10116 GN=Rps14 PE=2 SV=3
320	1992	P10354|CMGA_RAT	24.92	2	2	0	1	1	1		52025	Chromogranin-A OS=Rattus norvegicus OX=10116 GN=Chga PE=1 SV=1
264	1993	A2RRU3|UTP15_RAT	24.84	2	2	586790	1	1	2		59515	U3 small nucleolar RNA-associated protein 15 homolog OS=Rattus norvegicus OX=10116 GN=Utp15 PE=2 SV=1
227	1953	P70615|LMNB1_RAT	24.84	2	2	479700	1	1	1		66607	Lamin-B1 OS=Rattus norvegicus OX=10116 GN=Lmnb1 PE=1 SV=3
143	428	Q9JKA7|HCN4_RAT	24.82	1	1	1772000	1	1	4		128761	Potassium/sodium hyperpolarization-activated cyclic nucleotide-gated channel 4 OS=Rattus norvegicus OX=10116 GN=Hcn4 PE=1 SV=1
262	1988	P62919|RL8_RAT	24.78	4	4	199180	1	1	1		28025	60S ribosomal protein L8 OS=Rattus norvegicus OX=10116 GN=Rpl8 PE=2 SV=2
147	1770	P54258|ATN1_RAT	24.66	1	1	1478900	1	1	1		124779	Atrophin-1 OS=Rattus norvegicus OX=10116 GN=Atn1 PE=1 SV=1
318	1972	Q5M844|SYNE4_RAT	24.63	3	3	122610	1	1	1		36515	Nesprin-4 OS=Rattus norvegicus OX=10116 GN=Syne4 PE=2 SV=1
319	1975	O35162|HSP13_RAT	24.63	2	2	104620	1	1	1		51795	Heat shock 70 kDa protein 13 OS=Rattus norvegicus OX=10116 GN=Hspa13 PE=1 SV=2
135	1881	Q9ESR9|ABCA2_RAT	24.57	0	0	361170	1	1	2		270926	ATP-binding cassette sub-family A member 2 OS=Rattus norvegicus OX=10116 GN=Abca2 PE=1 SV=1
321	1995	Q6IRE4|TS101_RAT	24.55	2	2	7414.2	1	1	1		44078	Tumor susceptibility gene 101 protein OS=Rattus norvegicus OX=10116 GN=Tsg101 PE=1 SV=1
171	1793	P56500|UCP2_RAT	24.54	3	3	153920	1	1	1		33377	Mitochondrial uncoupling protein 2 OS=Rattus norvegicus OX=10116 GN=Ucp2 PE=2 SV=1
263	1991	Q4VSI4|UBP7_RAT	24.53	1	1	1121900	2	2	2		128431	Ubiquitin carboxyl-terminal hydrolase 7 OS=Rattus norvegicus OX=10116 GN=Usp7 PE=1 SV=1
307	1888	P20695|IFRD1_RAT	24.51	2	2	199810	1	1	1		49783	Interferon-related developmental regulator 1 OS=Rattus norvegicus OX=10116 GN=Ifrd1 PE=2 SV=1
201	1959	Q5U2Y3|MPP7_RAT	24.45	2	2	51088	1	1	1		65623	MAGUK p55 subfamily member 7 OS=Rattus norvegicus OX=10116 GN=Mpp7 PE=2 SV=2
220	1853	Q5XI70|PCGF6_RAT	24.37	3	3	0	1	1	1		39706	Polycomb group RING finger protein 6 OS=Rattus norvegicus OX=10116 GN=Pcgf6 PE=2 SV=1
632	1903	P51514|HTF4_RAT	24.35	1	1	6925000	3	3	6		75896	Transcription factor 12 OS=Rattus norvegicus OX=10116 GN=Tcf12 PE=1 SV=1
2	648	P01322|INS1_RAT	145.8	65	65	56834000	55	35	82	Cysteinylation	12421	Insulin-1 OS=Rattus norvegicus OX=10116 GN=Ins1 PE=1 SV=1
35	6679	O35314|SCG1_RAT	73.32	3	3	994130	3	3	5		77536	Secretogranin-1 OS=Rattus norvegicus OX=10116 GN=Chgb PE=1 SV=2
39	1858	P15178|SYDC_RAT	62.44	4	4	1479400	3	3	4		57126	Aspartate--tRNA ligase cytoplasmic OS=Rattus norvegicus OX=10116 GN=Dars1 PE=1 SV=1
51	4869	P17074|RS19_RAT	56.44	31	31	467660	3	3	4		16085	40S ribosomal protein S19 OS=Rattus norvegicus OX=10116 GN=Rps19 PE=2 SV=3
150	2990	Q6QBQ4|PLS3_RAT	53.71	7	7	472450	1	1	1		31646	Phospholipid scramblase 3 OS=Rattus norvegicus OX=10116 GN=Plscr3 PE=1 SV=1
57	6678	P47868|SCG3_RAT	48.35	7	7	337250	2	2	3		53183	Secretogranin-3 OS=Rattus norvegicus OX=10116 GN=Scg3 PE=1 SV=1
99	6677	Q9QXU9|PCS1N_RAT	45.88	13	13	1062800	3	3	3		27414	ProSAAS OS=Rattus norvegicus OX=10116 GN=Pcsk1n PE=1 SV=1
245	1996	P62275|RS29_RAT	44.91	25	25	93187	1	1	1		6677	40S ribosomal protein S29 OS=Rattus norvegicus OX=10116 GN=Rps29 PE=1 SV=2
149	2031	Q6IMY8|HNRPU_RAT	44.5	2	2	99753	1	1	1		87733	Heterogeneous nuclear ribonucleoprotein U OS=Rattus norvegicus OX=10116 GN=Hnrnpu PE=1 SV=1
252	6689	P80432|COX7C_RAT	44.15	21	21	456270	1	1	1		7375	Cytochrome c oxidase subunit 7C mitochondrial OS=Rattus norvegicus OX=10116 GN=Cox7c PE=1 SV=2
75	1966	P52590|NU107_RAT	40.83	1	1	768810	2	2	3		107209	Nuclear pore complex protein Nup107 OS=Rattus norvegicus OX=10116 GN=Nup107 PE=1 SV=1
78	6680	Q7TP54|RIPR2_RAT	40.55	1	1	563250	1	1	2		144708	Rho family-interacting cell polarization regulator 2 OS=Rattus norvegicus OX=10116 GN=Ripor2 PE=1 SV=1
78	6681	P02793|FRIL1_RAT	40.55	10	10	563250	1	1	2		20748	Ferritin light chain 1 OS=Rattus norvegicus OX=10116 GN=Ftl1 PE=1 SV=3
73	1893	Q9Z1M9|SMC1A_RAT	38.75	1	1	441410	2	2	2		143205	Structural maintenance of chromosomes protein 1A OS=Rattus norvegicus OX=10116 GN=Smc1a PE=1 SV=1
246	2929	P55062|BI1_RAT	38.15	4	4	3263000	1	1	1		26464	Bax inhibitor 1 OS=Rattus norvegicus OX=10116 GN=Tmbim6 PE=2 SV=2
92	1084	Q7TPB1|TCPD_RAT	36.83	2	2	110020	1	1	2		58100	T-complex protein 1 subunit delta OS=Rattus norvegicus OX=10116 GN=Cct4 PE=1 SV=3
176	6683	Q5XIE1|THEM6_RAT	36.54	5	5	25014	1	1	1		23748	Protein THEM6 OS=Rattus norvegicus OX=10116 GN=Them6 PE=2 SV=1
297	6685	Q5BJX1|RM41_RAT	35.24	7	7	75051	1	1	1		15193	39S ribosomal protein L41 mitochondrial OS=Rattus norvegicus OX=10116 GN=Mrpl41 PE=1 SV=1
299	1976	Q6AXQ8|MNS1_RAT	35.01	2	2	302180	1	1	1		61240	Meiosis-specific nuclear structural protein 1 OS=Rattus norvegicus OX=10116 GN=Mns1 PE=2 SV=1
144	3883	Q6MGA9|BRD2_RAT	34.73	1	1	95878	1	1	1		88051	Bromodomain-containing protein 2 OS=Rattus norvegicus OX=10116 GN=Brd2 PE=1 SV=1
193	6682	P29314|RS9_RAT	33.92	6	6	212870	1	1	1		22591	40S ribosomal protein S9 OS=Rattus norvegicus OX=10116 GN=Rps9 PE=1 SV=4
158	4759	Q7TP98|ILF2_RAT	33.29	3	3	36422	1	1	1		51381	Interleukin enhancer-binding factor 2 OS=Rattus norvegicus OX=10116 GN=Ilf2 PE=2 SV=1
132	6686	P61751|ARF4_RAT	33.29	5	5	515790	1	1	2		20397	ADP-ribosylation factor 4 OS=Rattus norvegicus OX=10116 GN=Arf4 PE=2 SV=2
302	6688	B2RZD2|T126B_RAT	30.96	4	4	46147	1	1	1		25213	Complex I assembly factor TMEM126B mitochondrial OS=Rattus norvegicus OX=10116 GN=Tmem126b PE=1 SV=2
220	578	Q6DKG0|NAA35_RAT	30.58	1	1	93797	1	1	1		83210	N-alpha-acetyltransferase 35 NatC auxiliary subunit OS=Rattus norvegicus OX=10116 GN=Naa35 PE=1 SV=1
304	4019	P61206|ARF3_RAT	29.58	5	5	227020	1	1	1		20601	ADP-ribosylation factor 3 OS=Rattus norvegicus OX=10116 GN=Arf3 PE=2 SV=2
148	2527	Q3T1I5|SRBP2_RAT	29.18	1	1	57160	1	1	1		122976	Sterol regulatory element-binding protein 2 OS=Rattus norvegicus OX=10116 GN=Srebf2 PE=2 SV=1
210	6684	B0BNE2|RPAB1_RAT	29.1	5	5	289430	1	1	1		24570	DNA-directed RNA polymerases I II and III subunit RPABC1 OS=Rattus norvegicus OX=10116 GN=Polr2e PE=2 SV=1
163	1926	O88269|MRP6_RAT	28.99	1	1	39752	1	1	1		164995	Multidrug resistance-associated protein 6 OS=Rattus norvegicus OX=10116 GN=Abcc6 PE=1 SV=1
247	5759	P18266|GSK3B_RAT	28.98	2	2	55885	1	1	1		46742	Glycogen synthase kinase-3 beta OS=Rattus norvegicus OX=10116 GN=Gsk3b PE=1 SV=1
122	2688	Q5XIJ6|BABA1_RAT	28.91	3	3	719860	1	1	2		36878	BRISC and BRCA1-A complex member 1 OS=Rattus norvegicus OX=10116 GN=Babam1 PE=1 SV=1
248	2809	P60570|PANX1_RAT	28.89	2	2	485560	1	1	2		48073	Pannexin-1 OS=Rattus norvegicus OX=10116 GN=Panx1 PE=1 SV=1
204	6687	P01346|IGF2_RAT	28.87	8	8	0	1	1	1	Oxidation (M)	20086	Insulin-like growth factor II OS=Rattus norvegicus OX=10116 GN=Igf2 PE=1 SV=1
154	2241	Q5M7W5|MAP4_RAT	28.14	1	1	976690	1	1	2		110301	Microtubule-associated protein 4 OS=Rattus norvegicus OX=10116 GN=Map4 PE=1 SV=1
217	7102	Q6IFW6|K1C10_RAT	27.97	3	3	78835	2	2	2		56505	Keratin type I cytoskeletal 10 OS=Rattus norvegicus OX=10116 GN=Krt10 PE=3 SV=1
171	4191	Q9JHE5|S38A2_RAT	27.77	2	2	84922	1	1	1		55554	Sodium-coupled neutral amino acid transporter 2 OS=Rattus norvegicus OX=10116 GN=Slc38a2 PE=1 SV=1
224	5218	Q9QXQ0|ACTN4_RAT	27.44	1	1	0	1	1	1		104915	Alpha-actinin-4 OS=Rattus norvegicus OX=10116 GN=Actn4 PE=1 SV=2
224	6690	Q9Z1P2|ACTN1_RAT	27.44	1	1	0	1	1	1		102960	Alpha-actinin-1 OS=Rattus norvegicus OX=10116 GN=Actn1 PE=1 SV=1
235	3677	P31643|SC6A6_RAT	27.35	1	1	71108	1	1	1		69869	Sodium- and chloride-dependent taurine transporter OS=Rattus norvegicus OX=10116 GN=Slc6a6 PE=2 SV=1
318	6693	P06883|GLUC_RAT	27.14	9	9	71025	1	1	1		20846	Pro-glucagon OS=Rattus norvegicus OX=10116 GN=Gcg PE=1 SV=1
264	1997	Q64LC9|RBM4B_RAT	26.87	3	3	761110	1	1	1		39991	RNA-binding protein 4B OS=Rattus norvegicus OX=10116 GN=Rbm4b PE=2 SV=2
202	1682	P46462|TERA_RAT	26.7	2	2	244940	2	1	3	Oxidation (M)	89349	Transitional endoplasmic reticulum ATPase OS=Rattus norvegicus OX=10116 GN=Vcp PE=1 SV=3
97	1900	Q9Z1A6|VIGLN_RAT	26.55	1	1	4307400	1	1	6		141583	Vigilin OS=Rattus norvegicus OX=10116 GN=Hdlbp PE=1 SV=1
95	1116	Q6IG03|K2C73_RAT	26.49	2	2	488920	1	1	4		60387	Keratin type II cytoskeletal 73 OS=Rattus norvegicus OX=10116 GN=Krt73 PE=1 SV=1
95	1982	Q6IG04|K2C72_RAT	26.49	2	2	488920	1	1	4		56851	Keratin type II cytoskeletal 72 OS=Rattus norvegicus OX=10116 GN=Krt72 PE=3 SV=2
303	2055	P27158|KITH_RAT	26.49	7	7	172240	1	1	1	Oxidation (M)	13511	Thymidine kinase cytosolic (Fragment) OS=Rattus norvegicus OX=10116 GN=Tk1 PE=1 SV=1
173	714	Q3ZAV8|EDC4_RAT	26.32	1	1	45963	1	1	1	Oxidation (M)	152595	Enhancer of mRNA-decapping protein 4 OS=Rattus norvegicus OX=10116 GN=Edc4 PE=1 SV=1
240	1984	Q3MIB4|LONP2_RAT	26.16	1	1	161420	1	1	1		94393	Lon protease homolog 2 peroxisomal OS=Rattus norvegicus OX=10116 GN=Lonp2 PE=1 SV=2
178	2632	Q63358|MYO9B_RAT	25.84	0	0	96129	1	1	1		225035	Unconventional myosin-IXb OS=Rattus norvegicus OX=10116 GN=Myo9b PE=1 SV=1
290	2010	P19814|TGON3_RAT	25.48	3	3	260270	1	1	1		38305	Trans-Golgi network integral membrane protein TGN38 OS=Rattus norvegicus OX=10116 GN=Ttgn1 PE=1 SV=1
169	1847	F1MA98|TPR_RAT	25.47	0	0	336240	1	1	1		267303	Nucleoprotein TPR OS=Rattus norvegicus OX=10116 GN=Tpr PE=1 SV=1
277	1885	Q62909|KIF2C_RAT	25.07	1	1	198310	1	1	1		75572	Kinesin-like protein KIF2C OS=Rattus norvegicus OX=10116 GN=Kif2c PE=2 SV=3
128	1891	Q8R500|MFN2_RAT	24.98	1	1	75717	1	1	2		86123	Mitofusin-2 OS=Rattus norvegicus OX=10116 GN=Mfn2 PE=1 SV=1
265	2529	Q91Y81|SEPT2_RAT	24.92	2	2	468250	1	1	1		41593	Septin-2 OS=Rattus norvegicus OX=10116 GN=Septin2 PE=1 SV=1
265	4138	Q9JJM9|SEPT5_RAT	24.92	2	2	468250	1	1	1		42852	Septin-5 OS=Rattus norvegicus OX=10116 GN=Septin5 PE=1 SV=2
308	1987	O08836|IGBP1_RAT	24.88	3	3	40776	1	1	1		39135	Immunoglobulin-binding protein 1 OS=Rattus norvegicus OX=10116 GN=Igbp1 PE=2 SV=2
241	6694	Q62724|MCM6_RAT	24.85	2	2	0	1	1	1		57370	DNA replication licensing factor MCM6 (Fragment) OS=Rattus norvegicus OX=10116 GN=Mcm6 PE=1 SV=2
309	2037	Q3T1H2|NGRN_RAT	24.78	3	3	206010	1	1	1		32951	Neugrin OS=Rattus norvegicus OX=10116 GN=Ngrn PE=2 SV=3
291	6695	Q9Z2L0|VDAC1_RAT	24.76	7	7	455140	1	1	2		30756	Voltage-dependent anion-selective channel protein 1 OS=Rattus norvegicus OX=10116 GN=Vdac1 PE=1 SV=4
310	1886	P09456|KAP0_RAT	24.71	2	2	387770	1	1	1		43095	cAMP-dependent protein kinase type I-alpha regulatory subunit OS=Rattus norvegicus OX=10116 GN=Prkar1a PE=1 SV=2
119	1977	P62755|RS6_RAT	24.64	4	4	2463900	1	1	2		28681	40S ribosomal protein S6 OS=Rattus norvegicus OX=10116 GN=Rps6 PE=1 SV=1
259	1978	Q6AXS5|PAIRB_RAT	24.53	2	2	218160	1	1	1		44754	Plasminogen activator inhibitor 1 RNA-binding protein OS=Rattus norvegicus OX=10116 GN=Serbp1 PE=1 SV=2
179	6691	P85971|6PGL_RAT	24.51	6	6	52757	1	1	1		27234	6-phosphogluconolactonase OS=Rattus norvegicus OX=10116 GN=Pgls PE=1 SV=1
279	1924	Q5M971|AF1Q_RAT	24.5	10	10	34910	1	1	1		10030	Protein AF1q OS=Rattus norvegicus OX=10116 GN=Mllt11 PE=1 SV=1
161	4168	P30277|CCNB1_RAT	24.42	2	2	594760	1	1	1	Oxidation (M)	47391	G2/mitotic-specific cyclin-B1 OS=Rattus norvegicus OX=10116 GN=Ccnb1 PE=2 SV=1
181	579	O08774|RGS12_RAT	24.28	1	1	47626	1	1	1		150468	Regulator of G-protein signaling 12 OS=Rattus norvegicus OX=10116 GN=Rgs12 PE=1 SV=1
283	6692	Q4QQW1|REEP4_RAT	24.14	4	4	105630	1	1	1		29660	Receptor expression-enhancing protein 4 OS=Rattus norvegicus OX=10116 GN=Reep4 PE=1 SV=1
225	28	Q9QYM0|MRP5_RAT	23.95	1	1	244750	1	1	1		160856	Multidrug resistance-associated protein 5 OS=Rattus norvegicus OX=10116 GN=Abcc5 PE=2 SV=1
230	1994	Q3T1J1|IF5A1_RAT	23.72	6	6	1641600	1	1	2	Oxidation (M)	16832	Eukaryotic translation initiation factor 5A-1 OS=Rattus norvegicus OX=10116 GN=Eif5a PE=1 SV=3
180	1980	Q5XIM9|TCPB_RAT	23.69	3	3	523640	2	2	2		57458	T-complex protein 1 subunit beta OS=Rattus norvegicus OX=10116 GN=Cct2 PE=1 SV=3
227	1983	Q05096|MYO1B_RAT	23.62	2	2	121930	2	2	2	Oxidation (M)	131918	Unconventional myosin-Ib OS=Rattus norvegicus OX=10116 GN=Myo1b PE=1 SV=1
136	2236	P81377|KAP1_RAT	23.51	2	2	64351	1	1	2		43282	cAMP-dependent protein kinase type I-beta regulatory subunit OS=Rattus norvegicus OX=10116 GN=Prkar1b PE=2 SV=2
319	1910	Q5M856|SPC25_RAT	23.41	4	4	28977	1	1	1		26189	Kinetochore protein Spc25 OS=Rattus norvegicus OX=10116 GN=Spc25 PE=2 SV=1
296	2041	B2RYG1|FA32A_RAT	23.19	8	8	353960	1	1	2		13242	Protein FAM32A OS=Rattus norvegicus OX=10116 GN=Fam32a PE=3 SV=1
293	2009	Q6IUP3|ELP5_RAT	23.05	3	3	67144	1	1	1		35490	Elongator complex protein 5 OS=Rattus norvegicus OX=10116 GN=Elp5 PE=2 SV=1
242	1835	P35559|IDE_RAT	22.94	1	1	132160	1	1	1		117710	Insulin-degrading enzyme OS=Rattus norvegicus OX=10116 GN=Ide PE=1 SV=1
294	4438	Q7M0E7|RM14_RAT	22.93	6	6	896000	1	1	1		15913	39S ribosomal protein L14 mitochondrial OS=Rattus norvegicus OX=10116 GN=Mrpl14 PE=1 SV=2
159	2282	A2VCW5|S38A5_RAT	22.74	2	2	0	1	1	1		52436	Sodium-coupled neutral amino acid transporter 5 OS=Rattus norvegicus OX=10116 GN=Slc38a5 PE=1 SV=1
295	6698	Q9Z254|GIPC1_RAT	22.69	3	3	67657	1	1	1		36133	PDZ domain-containing protein GIPC1 OS=Rattus norvegicus OX=10116 GN=Gipc1 PE=1 SV=2

## Sheet: 3. INS1E + GRP94i
Protein Group	Protein ID	Accession	-10lgP	Coverage (%)	Coverage (%) INS1E_GRP94i_Rep1	Area INS1E_GRP94i_Rep1	#Peptides	#Unique	#Spec INS1E_GRP94i_Rep1	PTM	Avg. Mass	Description
1	5	P01323|INS2_RAT	171.22	65	65	65076000	42	27	67	Cysteinylation; Oxidation (M); Deamidation (NQ)	12339	Insulin-2 OS=Rattus norvegicus OX=10116 GN=Ins2 PE=1 SV=1
4	1	P10354|CMGA_RAT	164.95	19	19	18584000	30	30	46	Oxidation (M)	52025	Chromogranin-A OS=Rattus norvegicus OX=10116 GN=Chga PE=1 SV=1
2	4	P01322|INS1_RAT	161.78	56	56	104580000	48	33	73	Cysteinylation	12421	Insulin-1 OS=Rattus norvegicus OX=10116 GN=Ins1 PE=1 SV=1
7	7	P12969|IAPP_RAT	127.09	42	42	11417000	18	18	23	Deamidation (NQ)	10015	Islet amyloid polypeptide OS=Rattus norvegicus OX=10116 GN=Iapp PE=1 SV=1
12	3	O35314|SCG1_RAT	116.33	9	9	7097900	11	11	18		77536	Secretogranin-1 OS=Rattus norvegicus OX=10116 GN=Chgb PE=1 SV=2
47	118	P06883|GLUC_RAT	106.13	26	26	3748400	5	5	6		20846	Pro-glucagon OS=Rattus norvegicus OX=10116 GN=Gcg PE=1 SV=1
11	2	P20156|VGF_RAT	98.56	16	16	6556700	9	9	15		68179	Neurosecretory protein VGF OS=Rattus norvegicus OX=10116 GN=Vgf PE=1 SV=3
8	10	P62982|RS27A_RAT	95.93	24	24	142580000	6	6	21		17951	Ubiquitin-40S ribosomal protein S27a OS=Rattus norvegicus OX=10116 GN=Rps27a PE=1 SV=2
8	12	P62986|RL40_RAT	95.93	30	30	142580000	6	6	21		14728	Ubiquitin-60S ribosomal protein L40 OS=Rattus norvegicus OX=10116 GN=Uba52 PE=1 SV=2
8	13	P0CG51|UBB_RAT	95.93	12	12	142580000	6	6	21		34369	Polyubiquitin-B OS=Rattus norvegicus OX=10116 GN=Ubb PE=1 SV=1
8	11	Q63429|UBC_RAT	95.93	5	5	142580000	6	6	21		91087	Polyubiquitin-C OS=Rattus norvegicus OX=10116 GN=Ubc PE=1 SV=1
14	40	Q5FVN2|TM41B_RAT	92.41	3	3	11287000	7	7	12		32511	Transmembrane protein 41B OS=Rattus norvegicus OX=10116 GN=Tmem41b PE=2 SV=1
20	34	Q6PCT5|PQBP1_RAT	86.41	10	10	5400700	6	6	11		30529	Polyglutamine-binding protein 1 OS=Rattus norvegicus OX=10116 GN=Pqbp1 PE=2 SV=1
34	6	P97574|STC1_RAT	78.8	13	13	1097100	6	6	6		27507	Stanniocalcin-1 OS=Rattus norvegicus OX=10116 GN=Stc1 PE=2 SV=1
19	24	Q62812|MYH9_RAT	77.49	1	1	4476600	6	6	9	Oxidation (M)	226336	Myosin-9 OS=Rattus norvegicus OX=10116 GN=Myh9 PE=1 SV=3
162	49	P18420|PSA1_RAT	76.93	16	16	0	2	2	2	Oxidation (M)	29517	Proteasome subunit alpha type-1 OS=Rattus norvegicus OX=10116 GN=Psma1 PE=1 SV=2
26	167	P62832|RL23_RAT	76.44	8	8	18906000	4	4	7		14865	60S ribosomal protein L23 OS=Rattus norvegicus OX=10116 GN=Rpl23 PE=2 SV=1
5	18	Q66X93|SND1_RAT	75.54	3	3	96482000	5	5	36	Oxidation (M)	101952	Staphylococcal nuclease domain-containing protein 1 OS=Rattus norvegicus OX=10116 GN=Snd1 PE=1 SV=1
29	37	Q62780|DDX46_RAT	73.23	2	2	480020	4	4	6	Oxidation (M)	117385	Probable ATP-dependent RNA helicase DDX46 OS=Rattus norvegicus OX=10116 GN=Ddx46 PE=1 SV=1
40	27	Q8VHQ7|SYTL4_RAT	72.68	9	9	2458700	8	8	11	Oxidation (M)	75901	Synaptotagmin-like protein 4 OS=Rattus norvegicus OX=10116 GN=Sytl4 PE=1 SV=1
3	21	Q4G017|NISCH_RAT	70.88	2	2	138580000	5	5	56		166502	Nischarin OS=Rattus norvegicus OX=10116 GN=Nisch PE=2 SV=2
10	139	P04646|RL35A_RAT	69.97	9	9	82291000	3	3	18	Deamidation (NQ)	12554	60S ribosomal protein L35a OS=Rattus norvegicus OX=10116 GN=Rpl35a PE=3 SV=1
108	132	P07151|B2MG_RAT	69.48	14	14	3034700	2	2	3		13720	Beta-2-microglobulin OS=Rattus norvegicus OX=10116 GN=B2m PE=1 SV=1
163	72	P17074|RS19_RAT	68.53	23	23	143380	3	3	3	Oxidation (M)	16085	40S ribosomal protein S19 OS=Rattus norvegicus OX=10116 GN=Rps19 PE=2 SV=3
17	22	P61980|HNRPK_RAT	68.18	6	6	35184000	5	5	15		50976	Heterogeneous nuclear ribonucleoprotein K OS=Rattus norvegicus OX=10116 GN=Hnrnpk PE=1 SV=1
16	74	Q62671|UBR5_RAT	67.91	0	0	9836200	4	4	12	Deamidation (NQ)	308026	E3 ubiquitin-protein ligase UBR5 OS=Rattus norvegicus OX=10116 GN=Ubr5 PE=1 SV=3
56	214	Q00729|H2B1A_RAT	67.88	7	7	3048900	3	3	5		14225	Histone H2B type 1-A OS=Rattus norvegicus OX=10116 GN=H2bc1 PE=1 SV=2
56	225	Q00715|H2B1_RAT	67.88	7	7	3048900	3	3	5		13990	Histone H2B type 1 OS=Rattus norvegicus OX=10116 PE=1 SV=2
35	44	P04644|RS17_RAT	67.5	21	21	27633000	3	3	6	Oxidation (M)	15510	40S ribosomal protein S17 OS=Rattus norvegicus OX=10116 GN=Rps17 PE=1 SV=3
69	94	Q8VIL3|ZWINT_RAT	66.41	4	4	6305200	3	3	4		30142	ZW10 interactor OS=Rattus norvegicus OX=10116 GN=Zwint PE=1 SV=1
30	33	Q63028|ADDA_RAT	65.74	4	4	7076000	4	4	7		80355	Alpha-adducin OS=Rattus norvegicus OX=10116 GN=Add1 PE=1 SV=2
28	14	P16638|ACLY_RAT	64.61	3	3	7514600	6	6	8	Oxidation (M)	120636	ATP-citrate synthase OS=Rattus norvegicus OX=10116 GN=Acly PE=1 SV=1
41	8	P82995|HS90A_RAT	64.14	5	5	3842000	4	2	6	Oxidation (M)	84815	Heat shock protein HSP 90-alpha OS=Rattus norvegicus OX=10116 GN=Hsp90aa1 PE=1 SV=3
46	38	P62193|PRS4_RAT	63.99	4	4	4565400	3	2	6		49185	26S proteasome regulatory subunit 4 OS=Rattus norvegicus OX=10116 GN=Psmc1 PE=1 SV=1
65	17	Q9QXU9|PCS1N_RAT	62.9	17	17	553990	3	3	4		27414	ProSAAS OS=Rattus norvegicus OX=10116 GN=Pcsk1n PE=1 SV=1
79	23	P12785|FAS_RAT	62.86	1	1	3316000	3	3	3		272648	Fatty acid synthase OS=Rattus norvegicus OX=10116 GN=Fasn PE=1 SV=3
25	15	P60711|ACTB_RAT	61.13	7	7	15926000	3	3	7	Oxidation (M)	41737	Actin cytoplasmic 1 OS=Rattus norvegicus OX=10116 GN=Actb PE=1 SV=1
25	16	P63259|ACTG_RAT	61.13	7	7	15926000	3	3	7	Oxidation (M)	41793	Actin cytoplasmic 2 OS=Rattus norvegicus OX=10116 GN=Actg1 PE=1 SV=1
178	137	A5HK05|APBP2_RAT	60.94	3	3	262180	2	2	2		66902	Amyloid protein-binding protein 2 OS=Rattus norvegicus OX=10116 GN=Appbp2 PE=2 SV=1
96	25	P05426|RL7_RAT	60.91	8	8	405730	3	3	4		30329	60S ribosomal protein L7 OS=Rattus norvegicus OX=10116 GN=Rpl7 PE=1 SV=2
74	47	P10362|SCG2_RAT	60.78	7	7	513460	4	4	4	Oxidation (M)	71031	Secretogranin-2 OS=Rattus norvegicus OX=10116 GN=Scg2 PE=1 SV=1
59	39	O70511|ANK3_RAT	60.75	1	1	1314500	3	3	5	Deamidation (NQ)	284441	Ankyrin-3 OS=Rattus norvegicus OX=10116 GN=Ank3 PE=1 SV=3
21	200	P63081|VATL_RAT	60.57	7	7	5680700	2	2	8		15808	V-type proton ATPase 16 kDa proteolipid subunit OS=Rattus norvegicus OX=10116 GN=Atp6v0c PE=1 SV=1
48	239	P55062|BI1_RAT	60.51	4	4	41014000	3	3	5		26464	Bax inhibitor 1 OS=Rattus norvegicus OX=10116 GN=Tmbim6 PE=2 SV=2
43	36	P41777|NOLC1_RAT	60.09	3	3	556150	3	3	6		73564	Nucleolar and coiled-body phosphoprotein 1 OS=Rattus norvegicus OX=10116 GN=Nolc1 PE=1 SV=2
104	98	P62815|VATB2_RAT	60.07	2	2	1743100	2	2	3		56551	V-type proton ATPase subunit B brain isoform OS=Rattus norvegicus OX=10116 GN=Atp6v1b2 PE=1 SV=1
63	19	P34058|HS90B_RAT	59.95	5	5	167560	3	1	4	Oxidation (M)	83281	Heat shock protein HSP 90-beta OS=Rattus norvegicus OX=10116 GN=Hsp90ab1 PE=1 SV=4
88	9	Q6MG08|ABCF1_RAT	59.37	2	2	1345300	2	2	3		95252	ATP-binding cassette sub-family F member 1 OS=Rattus norvegicus OX=10116 GN=Abcf1 PE=1 SV=1
42	20	P35559|IDE_RAT	59.03	5	5	963800	5	5	6		117710	Insulin-degrading enzyme OS=Rattus norvegicus OX=10116 GN=Ide PE=1 SV=1
87	106	Q63416|ITIH3_RAT	58.54	2	2	1349700	2	2	3	Oxidation (M)	99098	Inter-alpha-trypsin inhibitor heavy chain H3 OS=Rattus norvegicus OX=10116 GN=Itih3 PE=2 SV=1
99	26	Q5XIA8|GHITM_RAT	58.52	9	9	974240	3	3	3	Oxidation (M)	37178	Growth hormone-inducible transmembrane protein OS=Rattus norvegicus OX=10116 GN=Ghitm PE=2 SV=1
64	212	P05197|EF2_RAT	58.04	1	1	2895900	3	3	4		95284	Elongation factor 2 OS=Rattus norvegicus OX=10116 GN=Eef2 PE=1 SV=4
90	57	O08839|BIN1_RAT	57.77	3	3	2873900	2	2	3		64533	Myc box-dependent-interacting protein 1 OS=Rattus norvegicus OX=10116 GN=Bin1 PE=1 SV=1
24	46	P06761|BIP_RAT	57.2	4	4	8298100	4	4	8		72347	Endoplasmic reticulum chaperone BiP OS=Rattus norvegicus OX=10116 GN=Hspa5 PE=1 SV=1
86	138	Q62599|MTA1_RAT	56.61	1	1	3921900	2	2	3		79412	Metastasis-associated protein MTA1 OS=Rattus norvegicus OX=10116 GN=Mta1 PE=1 SV=1
70	114	P15178|SYDC_RAT	56.15	4	4	1624200	4	4	5	Oxidation (M)	57126	Aspartate--tRNA ligase cytoplasmic OS=Rattus norvegicus OX=10116 GN=Dars1 PE=1 SV=1
102	32	P41516|TOP2A_RAT	55.32	1	1	18538000	2	2	3		173220	DNA topoisomerase 2-alpha OS=Rattus norvegicus OX=10116 GN=Top2a PE=1 SV=1
97	48	Q06486|KC1D_RAT	54.95	5	5	2563900	2	2	3		47316	Casein kinase I isoform delta OS=Rattus norvegicus OX=10116 GN=Csnk1d PE=1 SV=2
101	180	P05503|COX1_RAT	54.89	2	2	5639000	2	2	5	Oxidation (M)	56845	Cytochrome c oxidase subunit 1 OS=Rattus norvegicus OX=10116 GN=Mtco1 PE=2 SV=3
78	280	P63041|CPLX1_RAT	53.87	9	9	361480	2	2	4	Oxidation (M)	15122	Complexin-1 OS=Rattus norvegicus OX=10116 GN=Cplx1 PE=1 SV=1
78	296	P84087|CPLX2_RAT	53.87	9	9	361480	2	2	4	Oxidation (M)	15394	Complexin-2 OS=Rattus norvegicus OX=10116 GN=Cplx2 PE=1 SV=1
23	31	Q5U367|PLOD3_RAT	53.51	3	3	8959400	2	2	8		85061	Multifunctional procollagen lysine hydroxylase and glycosyltransferase LH3 OS=Rattus norvegicus OX=10116 GN=Plod3 PE=1 SV=1
15	56	Q5I0E8|KIF22_RAT	53.45	3	3	21090000	3	3	14		73056	Kinesin-like protein KIF22 OS=Rattus norvegicus OX=10116 GN=Kif22 PE=2 SV=1
62	35	Q6J1Y9|UBP19_RAT	53.35	1	1	2409900	3	3	6		150302	Ubiquitin carboxyl-terminal hydrolase 19 OS=Rattus norvegicus OX=10116 GN=Usp19 PE=1 SV=1
92	233	P25886|RL29_RAT	53.24	6	6	13932000	2	2	3		17326	60S ribosomal protein L29 OS=Rattus norvegicus OX=10116 GN=Rpl29 PE=1 SV=3
58	103	Q64560|TPP2_RAT	52.78	1	1	1380600	3	3	4		138292	Tripeptidyl-peptidase 2 OS=Rattus norvegicus OX=10116 GN=Tpp2 PE=2 SV=3
138	54	Q9QZR6|SEPT9_RAT	52.73	2	2	262930	2	2	2		63792	Septin-9 OS=Rattus norvegicus OX=10116 GN=Septin9 PE=1 SV=1
131	61	P30427|PLEC_RAT	52.67	0	0	1710600	2	2	2		533545	Plectin OS=Rattus norvegicus OX=10116 GN=Plec PE=1 SV=2
146	97	Q6MGA9|BRD2_RAT	52.48	2	2	493380	2	2	2		88051	Bromodomain-containing protein 2 OS=Rattus norvegicus OX=10116 GN=Brd2 PE=1 SV=1
27	172	P62268|RS23_RAT	52.13	6	6	36723000	2	2	7		15808	40S ribosomal protein S23 OS=Rattus norvegicus OX=10116 GN=Rps23 PE=1 SV=3
76	197	P12749|RL26_RAT	51.59	6	6	8303200	2	2	4		17277	60S ribosomal protein L26 OS=Rattus norvegicus OX=10116 GN=Rpl26 PE=1 SV=1
85	121	Q6P7A9|LYAG_RAT	51.39	3	3	1478200	2	2	3		106207	Lysosomal alpha-glucosidase OS=Rattus norvegicus OX=10116 GN=Gaa PE=2 SV=1
33	327	P61354|RL27_RAT	51.22	7	7	44323000	3	3	8		15798	60S ribosomal protein L27 OS=Rattus norvegicus OX=10116 GN=Rpl27 PE=2 SV=2
51	221	Q9Z325|DPM2_RAT	51.19	13	13	17160000	2	2	5		9344	Dolichol phosphate-mannose biosynthesis regulatory protein OS=Rattus norvegicus OX=10116 GN=Dpm2 PE=1 SV=3
81	144	Q3T1I5|SRBP2_RAT	51.16	1	1	1658300	4	4	5		122976	Sterol regulatory element-binding protein 2 OS=Rattus norvegicus OX=10116 GN=Srebf2 PE=2 SV=1
89	77	P30277|CCNB1_RAT	51.16	6	6	2068200	3	3	3	Oxidation (M)	47391	G2/mitotic-specific cyclin-B1 OS=Rattus norvegicus OX=10116 GN=Ccnb1 PE=2 SV=1
6	259	Q5XIG4|OCAD1_RAT	51.07	4	4	5530100	2	2	33		27659	OCIA domain-containing protein 1 OS=Rattus norvegicus OX=10116 GN=Ociad1 PE=1 SV=1
44	92	Q8R478|WBP2_RAT	50.87	4	4	2177600	2	2	6		28131	WW domain-binding protein 2 OS=Rattus norvegicus OX=10116 GN=Wbp2 PE=1 SV=1
93	30	P27952|RS2_RAT	50.68	9	9	2241600	3	3	3	Oxidation (M)	31231	40S ribosomal protein S2 OS=Rattus norvegicus OX=10116 GN=Rps2 PE=1 SV=1
171	162	Q6P6G2|CF089_RAT	50.65	3	3	580010	2	2	2		39572	Bombesin receptor-activated protein C6orf89 homolog OS=Rattus norvegicus OX=10116 PE=2 SV=1
107	28	Q5U2Y1|GTF2I_RAT	50.58	3	3	783020	3	3	5		110215	General transcription factor II-I OS=Rattus norvegicus OX=10116 GN=Gtf2i PE=1 SV=2
117	241	P62752|RL23A_RAT	49.4	6	6	3048400	2	2	3		17695	60S ribosomal protein L23a OS=Rattus norvegicus OX=10116 GN=Rpl23a PE=2 SV=1
32	109	P17046|LAMP2_RAT	49.39	2	2	26844000	2	2	6		45156	Lysosome-associated membrane glycoprotein 2 OS=Rattus norvegicus OX=10116 GN=Lamp2 PE=1 SV=3
129	414	B2RYG1|FA32A_RAT	49.12	8	8	4086700	2	2	3		13242	Protein FAM32A OS=Rattus norvegicus OX=10116 GN=Fam32a PE=3 SV=1
169	190	P07153|RPN1_RAT	48.9	1	1	1879700	2	2	2		68304	Dolichyl-diphosphooligosaccharide--protein glycosyltransferase subunit 1 OS=Rattus norvegicus OX=10116 GN=Rpn1 PE=2 SV=1
83	43	P46462|TERA_RAT	48.87	2	2	1022500	2	1	4	Oxidation (M)	89349	Transitional endoplasmic reticulum ATPase OS=Rattus norvegicus OX=10116 GN=Vcp PE=1 SV=3
179	195	Q4V887|S39A6_RAT	48.59	2	2	208830	2	2	2	Deamidation (NQ)	83231	Zinc transporter ZIP6 OS=Rattus norvegicus OX=10116 GN=Slc39a6 PE=1 SV=1
100	76	P52020|ERG1_RAT	48.03	3	3	3797600	2	2	3		64024	Squalene monooxygenase OS=Rattus norvegicus OX=10116 GN=Sqle PE=1 SV=1
36	113	Q91Y81|SEPT2_RAT	47.7	2	2	5928300	2	1	7		41593	Septin-2 OS=Rattus norvegicus OX=10116 GN=Septin2 PE=1 SV=1
105	348	Q6QI89|MO4L2_RAT	47.66	3	3	19244000	3	3	6		32214	Mortality factor 4-like protein 2 OS=Rattus norvegicus OX=10116 GN=Morf4l2 PE=2 SV=1
54	159	Q4R180|ORC3_RAT	47.55	1	1	25144000	2	2	7		81901	Origin recognition complex subunit 3 OS=Rattus norvegicus OX=10116 GN=Orc3 PE=2 SV=1
168	50	P60892|PRPS1_RAT	47.41	6	6	510150	2	2	2		34834	Ribose-phosphate pyrophosphokinase 1 OS=Rattus norvegicus OX=10116 GN=Prps1 PE=1 SV=2
38	257	P35427|RL13A_RAT	47.27	4	4	5464000	2	2	6		23476	60S ribosomal protein L13a OS=Rattus norvegicus OX=10116 GN=Rpl13a PE=1 SV=2
94	52	P36370|TAP1_RAT	46.92	4	4	701070	3	3	4	Oxidation (M)	79150	Antigen peptide transporter 1 OS=Rattus norvegicus OX=10116 GN=Tap1 PE=1 SV=2
49	45	Q68SB1|STAU2_RAT	46.86	3	3	6170500	2	2	5		62682	Double-stranded RNA-binding protein Staufen homolog 2 OS=Rattus norvegicus OX=10116 GN=Stau2 PE=1 SV=1
113	145	Q5U2M8|MDC1_RAT	46.86	1	1	1635200	3	3	4		136948	Mediator of DNA damage checkpoint protein 1 OS=Rattus norvegicus OX=10116 GN=Mdc1 PE=1 SV=2
159	85	Q5U2Z0|ZN367_RAT	46.68	7	7	40311	2	2	2		37472	Zinc finger protein 367 OS=Rattus norvegicus OX=10116 GN=Znf367 PE=2 SV=1
217	201	Q9Z2L0|VDAC1_RAT	46.53	7	7	269970	2	2	2		30756	Voltage-dependent anion-selective channel protein 1 OS=Rattus norvegicus OX=10116 GN=Vdac1 PE=1 SV=4
91	58	Q5RKI1|IF4A2_RAT	46.45	5	5	16398000	2	2	3		46402	Eukaryotic initiation factor 4A-II OS=Rattus norvegicus OX=10116 GN=Eif4a2 PE=1 SV=1
139	29	O08815|SLK_RAT	46.41	2	2	397660	3	3	3		137888	STE20-like serine/threonine-protein kinase OS=Rattus norvegicus OX=10116 GN=Slk PE=1 SV=1
50	128	Q9JJM9|SEPT5_RAT	46.27	2	2	1361500	2	1	5		42852	Septin-5 OS=Rattus norvegicus OX=10116 GN=Septin5 PE=1 SV=2
9	93	Q5XI63|KIFC1_RAT	46.14	3	3	78625000	3	3	23	Deamidation (NQ)	76141	Kinesin-like protein KIFC1 OS=Rattus norvegicus OX=10116 GN=Kifc1 PE=2 SV=1
22	286	Q71UE8|NEDD8_RAT	46.1	14	14	5799300	1	1	8	Oxidation (M)	8972	NEDD8 OS=Rattus norvegicus OX=10116 GN=Nedd8 PE=1 SV=1
212	313	Q562C2|BOP1_RAT	45.74	1	1	1816100	2	2	3		82640	Ribosome biogenesis protein BOP1 OS=Rattus norvegicus OX=10116 GN=Bop1 PE=1 SV=1
110	160	Q63014|AKAP8_RAT	45.59	1	1	4919600	2	2	3		76162	A-kinase anchor protein 8 OS=Rattus norvegicus OX=10116 GN=Akap8 PE=1 SV=1
199	415	Q641X8|EIF3E_RAT	45.4	2	2	23023000	3	3	3		52221	Eukaryotic translation initiation factor 3 subunit E OS=Rattus norvegicus OX=10116 GN=Eif3e PE=2 SV=1
143	60	Q6IG03|K2C73_RAT	45.28	3	3	1403700	2	2	3		60387	Keratin type II cytoskeletal 73 OS=Rattus norvegicus OX=10116 GN=Krt73 PE=1 SV=1
143	51	Q6IG04|K2C72_RAT	45.28	3	3	1403700	2	2	3		56851	Keratin type II cytoskeletal 72 OS=Rattus norvegicus OX=10116 GN=Krt72 PE=3 SV=2
148	53	Q9JHY8|DNLI1_RAT	45.12	2	2	255720	2	2	2		102482	DNA ligase 1 OS=Rattus norvegicus OX=10116 GN=Lig1 PE=1 SV=1
183	62	P05712|RAB2A_RAT	44.93	10	10	191500	2	2	2	Oxidation (M)	23536	Ras-related protein Rab-2A OS=Rattus norvegicus OX=10116 GN=Rab2a PE=2 SV=1
95	86	Q62950|DPYL1_RAT	44.79	3	3	1529400	2	2	3	Deamidation (NQ)	62196	Dihydropyrimidinase-related protein 1 OS=Rattus norvegicus OX=10116 GN=Crmp1 PE=1 SV=1
53	88	E9PU28|IMDH2_RAT	44.62	4	4	5300100	2	2	5	Oxidation (M); Deamidation (NQ)	55815	Inosine-5'-monophosphate dehydrogenase 2 OS=Rattus norvegicus OX=10116 GN=Impdh2 PE=1 SV=1
67	185	Q04931|SSRP1_RAT	44.53	3	3	1212700	2	2	4		80915	FACT complex subunit SSRP1 OS=Rattus norvegicus OX=10116 GN=Ssrp1 PE=1 SV=2
165	89	Q9WTZ3|MBTP1_RAT	44.41	2	2	1187700	3	3	3		117462	Membrane-bound transcription factor site-1 protease OS=Rattus norvegicus OX=10116 GN=Mbtps1 PE=1 SV=2
127	319	P31643|SC6A6_RAT	44.39	1	1	1094000	2	2	3		69869	Sodium- and chloride-dependent taurine transporter OS=Rattus norvegicus OX=10116 GN=Slc6a6 PE=2 SV=1
230	108	Q6IMY8|HNRPU_RAT	44.3	5	5	201970	3	3	3		87733	Heterogeneous nuclear ribonucleoprotein U OS=Rattus norvegicus OX=10116 GN=Hnrnpu PE=1 SV=1
135	232	P15205|MAP1B_RAT	44.29	0	0	1508100	2	2	2		269640	Microtubule-associated protein 1B OS=Rattus norvegicus OX=10116 GN=Map1b PE=1 SV=3
72	78	B5D5N9|CTR2_RAT	44.26	3	3	3128800	2	2	4		71694	Cationic amino acid transporter 2 OS=Rattus norvegicus OX=10116 GN=Slc7a2 PE=1 SV=1
210	83	P28077|PSB9_RAT	43.74	8	8	27519	2	2	2		23324	Proteasome subunit beta type-9 OS=Rattus norvegicus OX=10116 GN=Psmb9 PE=1 SV=2
177	42	P21531|RL3_RAT	43.73	5	5	679750	2	2	3	Oxidation (M)	46136	60S ribosomal protein L3 OS=Rattus norvegicus OX=10116 GN=Rpl3 PE=1 SV=3
164	68	Q5XIM9|TCPB_RAT	43.28	3	3	2133200	3	3	3		57458	T-complex protein 1 subunit beta OS=Rattus norvegicus OX=10116 GN=Cct2 PE=1 SV=3
66	127	D3ZSI8|PI51A_RAT	42.95	2	2	2384900	1	1	4	Oxidation (M)	60605	Phosphatidylinositol 4-phosphate 5-kinase type-1 alpha OS=Rattus norvegicus OX=10116 GN=Pip5k1a PE=1 SV=1
154	123	P52590|NU107_RAT	42.93	1	1	2550500	2	2	3		107209	Nuclear pore complex protein Nup107 OS=Rattus norvegicus OX=10116 GN=Nup107 PE=1 SV=1
126	428	Q63396|TCP4_RAT	42.82	7	7	984060	2	2	3		14441	Activated RNA polymerase II transcriptional coactivator p15 OS=Rattus norvegicus OX=10116 GN=Sub1 PE=1 SV=3
345	218	Q5U211|SNX3_RAT	42.79	7	7	447500	1	1	1		18762	Sorting nexin-3 OS=Rattus norvegicus OX=10116 GN=Snx3 PE=1 SV=1
137	84	Q7TPB1|TCPD_RAT	42.69	4	4	88464	2	2	3		58100	T-complex protein 1 subunit delta OS=Rattus norvegicus OX=10116 GN=Cct4 PE=1 SV=3
45	156	Q6RJR6|RTN3_RAT	42.64	1	1	21517000	2	2	5		101517	Reticulon-3 OS=Rattus norvegicus OX=10116 GN=Rtn3 PE=1 SV=1
84	188	Q9Z1M9|SMC1A_RAT	42.62	1	1	2818100	2	2	3		143205	Structural maintenance of chromosomes protein 1A OS=Rattus norvegicus OX=10116 GN=Smc1a PE=1 SV=1
119	217	B0K012|CMKMT_RAT	42.59	4	4	3132600	1	1	3		35883	Calmodulin-lysine N-methyltransferase OS=Rattus norvegicus OX=10116 GN=Camkmt PE=1 SV=1
130	107	Q5PQQ2|WBP11_RAT	42.35	5	5	1822600	4	4	5		69996	WW domain-binding protein 11 OS=Rattus norvegicus OX=10116 GN=Wbp11 PE=1 SV=1
80	82	Q9JKA7|HCN4_RAT	42.24	2	2	2675000	3	3	5	Oxidation (M)	128761	Potassium/sodium hyperpolarization-activated cyclic nucleotide-gated channel 4 OS=Rattus norvegicus OX=10116 GN=Hcn4 PE=1 SV=1
446	655	Q6QBQ4|PLS3_RAT	42.06	7	7	210910	1	1	1		31646	Phospholipid scramblase 3 OS=Rattus norvegicus OX=10116 GN=Plscr3 PE=1 SV=1
61	73	P62912|RL32_RAT	41.98	14	14	59414000	4	4	9		15860	60S ribosomal protein L32 OS=Rattus norvegicus OX=10116 GN=Rpl32 PE=1 SV=2
140	91	D4A2Z8|DHX36_RAT	41.96	1	1	213930	1	1	2		113843	ATP-dependent DNA/RNA helicase DHX36 OS=Rattus norvegicus OX=10116 GN=Dhx36 PE=1 SV=1
132	75	Q62901|RERE_RAT	41.77	2	2	1093200	3	3	3		171814	Arginine-glutamic acid dipeptide repeats protein OS=Rattus norvegicus OX=10116 GN=Rere PE=1 SV=2
161	463	Q6P689|WLS_RAT	41.75	4	4	1129700	3	3	3	Oxidation (M)	62202	Protein wntless homolog OS=Rattus norvegicus OX=10116 GN=Wls PE=1 SV=1
213	283	D4A612|ELOV2_RAT	41.69	3	3	174010	1	1	2		32417	Elongation of very long chain fatty acids protein 2 OS=Rattus norvegicus OX=10116 GN=Elovl2 PE=1 SV=1
213	357	D4ADY9|ELOV7_RAT	41.69	3	3	174010	1	1	2		33547	Elongation of very long chain fatty acids protein 7 OS=Rattus norvegicus OX=10116 GN=Elovl7 PE=3 SV=1
149	300	Q9WV25|PUF60_RAT	41.68	4	4	75167	2	2	2		60249	Poly(U)-binding-splicing factor PUF60 OS=Rattus norvegicus OX=10116 GN=Puf60 PE=2 SV=2
198	401	Q9JID1|PDCD4_RAT	41.59	2	2	281120	2	2	3		51736	Programmed cell death protein 4 OS=Rattus norvegicus OX=10116 GN=Pdcd4 PE=1 SV=2
133	59	P49793|NUP98_RAT	41.38	1	1	788380	2	2	2	Oxidation (M)	197281	Nuclear pore complex protein Nup98-Nup96 OS=Rattus norvegicus OX=10116 GN=Nup98 PE=1 SV=2
73	143	P62718|RL18A_RAT	41.2	6	6	5119900	1	1	4		20732	60S ribosomal protein L18a OS=Rattus norvegicus OX=10116 GN=Rpl18a PE=2 SV=1
185	240	P20280|RL21_RAT	41.11	8	8	638350	1	1	2	Oxidation (M)	18466	60S ribosomal protein L21 OS=Rattus norvegicus OX=10116 GN=Rpl21 PE=1 SV=3
134	71	P52303|AP1B1_RAT	41.08	2	2	453190	2	2	3		104589	AP-1 complex subunit beta-1 OS=Rattus norvegicus OX=10116 GN=Ap1b1 PE=1 SV=1
134	69	P62944|AP2B1_RAT	41.08	2	2	453190	2	2	3		104553	AP-2 complex subunit beta OS=Rattus norvegicus OX=10116 GN=Ap2b1 PE=1 SV=1
82	111	Q63406|MCF2L_RAT	40.92	2	2	958240	3	3	5		129410	Guanine nucleotide exchange factor DBS OS=Rattus norvegicus OX=10116 GN=Mcf2l PE=1 SV=3
123	484	Q64057|AL7A1_RAT	40.75	2	2	675060	2	2	3		58749	Alpha-aminoadipic semialdehyde dehydrogenase OS=Rattus norvegicus OX=10116 GN=Aldh7a1 PE=1 SV=2
274	125	Q6AYE3|TAD2A_RAT	40.56	2	2	2199200	1	1	1		51399	Transcriptional adapter 2-alpha OS=Rattus norvegicus OX=10116 GN=Tada2a PE=2 SV=1
103	87	P62083|RS7_RAT	40.35	6	6	10629000	3	3	6		22127	40S ribosomal protein S7 OS=Rattus norvegicus OX=10116 GN=Rps7 PE=1 SV=1
118	416	Q4VSI4|UBP7_RAT	40.07	1	1	7929500	2	2	3		128431	Ubiquitin carboxyl-terminal hydrolase 7 OS=Rattus norvegicus OX=10116 GN=Usp7 PE=1 SV=1
116	70	Q5M7W1|TXNIP_RAT	40.03	5	5	8136200	2	2	4		44018	Thioredoxin-interacting protein OS=Rattus norvegicus OX=10116 GN=Txnip PE=2 SV=1
361	247	Q0HA29|NMNA2_RAT	39.72	3	3	60202	1	1	1	Oxidation (M)	34445	Nicotinamide/nicotinic acid mononucleotide adenylyltransferase 2 OS=Rattus norvegicus OX=10116 GN=Nmnat2 PE=2 SV=1
255	166	Q5XIK2|TMX2_RAT	39.43	4	4	65150	1	1	1	Cysteinylation	33866	Thioredoxin-related transmembrane protein 2 OS=Rattus norvegicus OX=10116 GN=Tmx2 PE=2 SV=1
52	140	Q5EIC4|I2BPL_RAT	39.42	8	8	661570	2	2	5	Cysteinylation; Oxidation (M); Deamidation (NQ)	81496	Probable E3 ubiquitin-protein ligase IRF2BPL OS=Rattus norvegicus OX=10116 GN=Irf2bpl PE=1 SV=1
194	276	Q6AY05|TM175_RAT	39.31	2	2	2119700	1	1	2		55706	Endosomal/lysosomal potassium channel TMEM175 OS=Rattus norvegicus OX=10116 GN=Tmem175 PE=1 SV=1
211	281	P17702|RL28_RAT	39.26	7	7	1847300	1	1	2		15849	60S ribosomal protein L28 OS=Rattus norvegicus OX=10116 GN=Rpl28 PE=1 SV=4
125	186	P28841|NEC2_RAT	39.08	3	3	371310	2	2	3	Oxidation (M)	70753	Neuroendocrine convertase 2 OS=Rattus norvegicus OX=10116 GN=Pcsk2 PE=1 SV=1
364	173	P70470|LYPA1_RAT	38.96	5	5	167440	1	1	1		24709	Acyl-protein thioesterase 1 OS=Rattus norvegicus OX=10116 GN=Lypla1 PE=1 SV=1
144	100	P97852|DHB4_RAT	38.89	2	2	99482	1	1	2		79428	Peroxisomal multifunctional enzyme type 2 OS=Rattus norvegicus OX=10116 GN=Hsd17b4 PE=1 SV=3
68	147	P62961|YBOX1_RAT	38.82	5	5	3011100	1	1	4		35730	Y-box-binding protein 1 OS=Rattus norvegicus OX=10116 GN=Ybx1 PE=2 SV=3
452	303	P55770|NH2L1_RAT	38.76	8	8	120240	1	1	1		14174	NHP2-like protein 1 OS=Rattus norvegicus OX=10116 GN=Snu13 PE=2 SV=4
293	193	P19511|AT5F1_RAT	38.7	5	5	225900	1	1	1		28869	ATP synthase F(0) complex subunit B1 mitochondrial OS=Rattus norvegicus OX=10116 GN=Atp5pb PE=1 SV=1
184	153	Q9QZ86|NOP58_RAT	38.52	2	2	3483400	1	1	2		60071	Nucleolar protein 58 OS=Rattus norvegicus OX=10116 GN=Nop58 PE=1 SV=1
160	182	Q3MIF2|LMBL2_RAT	38.51	1	1	228050	1	1	2		78967	Lethal(3)malignant brain tumor-like protein 2 OS=Rattus norvegicus OX=10116 GN=L3mbtl2 PE=1 SV=1
124	175	Q5RJZ6|SCOC_RAT	38.48	9	9	1205900	1	1	3		13689	Short coiled-coil protein OS=Rattus norvegicus OX=10116 GN=Scoc PE=2 SV=1
459	364	Q6AY96|T2FA_RAT	38.3	2	2	742100	1	1	1		57181	General transcription factor IIF subunit 1 OS=Rattus norvegicus OX=10116 GN=Gtf2f1 PE=1 SV=1
292	171	A1A5S1|PRP6_RAT	37.79	1	1	80988	1	1	1		106764	Pre-mRNA-processing factor 6 OS=Rattus norvegicus OX=10116 GN=Prpf6 PE=1 SV=1
31	110	Q6AYU3|DNJB6_RAT	37.69	5	5	3761500	2	2	7		38922	DnaJ homolog subfamily B member 6 OS=Rattus norvegicus OX=10116 GN=Dnajb6 PE=1 SV=1
188	161	D4A2H2|SPTC1_RAT	37.56	2	2	3275100	1	1	3		52549	Serine palmitoyltransferase 1 OS=Rattus norvegicus OX=10116 GN=Sptlc1 PE=1 SV=1
245	176	O54880|RPH3L_RAT	37.28	4	4	2169700	1	1	1		33433	Rab effector Noc2 OS=Rattus norvegicus OX=10116 GN=Rph3al PE=1 SV=1
153	99	Q5BJL5|SBNO1_RAT	37.26	2	2	384660	2	2	2	Oxidation (M)	140740	Protein strawberry notch homolog 1 OS=Rattus norvegicus OX=10116 GN=Sbno1 PE=1 SV=2
415	266	Q63617|HYOU1_RAT	37.1	1	1	218410	1	1	1		111289	Hypoxia up-regulated protein 1 OS=Rattus norvegicus OX=10116 GN=Hyou1 PE=1 SV=1
273	312	P62919|RL8_RAT	37.02	4	4	1308000	1	1	1		28025	60S ribosomal protein L8 OS=Rattus norvegicus OX=10116 GN=Rpl8 PE=2 SV=2
248	215	Q5XIB5|CCD86_RAT	36.8	3	3	821440	1	1	1		38585	Coiled-coil domain-containing protein 86 OS=Rattus norvegicus OX=10116 GN=Ccdc86 PE=1 SV=1
145	292	Q925S8|YMEL1_RAT	36.69	1	1	568050	1	1	2		79867	ATP-dependent zinc metalloprotease YME1L1 OS=Rattus norvegicus OX=10116 GN=Yme1l1 PE=2 SV=1
166	203	Q7TNK3|ZNF24_RAT	36.48	3	3	2831400	1	1	2		41910	Zinc finger protein 24 OS=Rattus norvegicus OX=10116 GN=Znf24 PE=2 SV=1
281	105	Q6E0V2|KTNA1_RAT	36.3	2	2	351150	1	1	1		55844	Katanin p60 ATPase-containing subunit A1 OS=Rattus norvegicus OX=10116 GN=Katna1 PE=1 SV=1
227	102	P86410|RLGPB_RAT	36.19	1	1	285700	1	1	1		165366	Ral GTPase-activating protein subunit beta OS=Rattus norvegicus OX=10116 GN=Ralgapb PE=1 SV=1
254	124	Q6P9V9|TBA1B_RAT	36.06	4	4	720800	2	2	2		50152	Tubulin alpha-1B chain OS=Rattus norvegicus OX=10116 GN=Tuba1b PE=1 SV=1
254	163	P68370|TBA1A_RAT	36.06	4	4	720800	2	2	2		50136	Tubulin alpha-1A chain OS=Rattus norvegicus OX=10116 GN=Tuba1a PE=1 SV=1
254	165	Q6AYZ1|TBA1C_RAT	36.06	4	4	720800	2	2	2		49937	Tubulin alpha-1C chain OS=Rattus norvegicus OX=10116 GN=Tuba1c PE=1 SV=1
254	228	Q68FR8|TBA3_RAT	36.06	2	2	720800	1	1	1		49960	Tubulin alpha-3 chain OS=Rattus norvegicus OX=10116 GN=Tuba3a PE=2 SV=1
136	184	Q9Z272|GIT1_RAT	35.95	2	2	3154200	1	1	2		85231	ARF GTPase-activating protein GIT1 OS=Rattus norvegicus OX=10116 GN=Git1 PE=1 SV=1
182	322	P47198|RL22_RAT	35.94	7	7	13596000	1	1	2		14789	60S ribosomal protein L22 OS=Rattus norvegicus OX=10116 GN=Rpl22 PE=2 SV=2
453	311	Q76MX4|MAFG_RAT	35.85	5	5	156530	1	1	1		20533	Transcription factor MafG OS=Rattus norvegicus OX=10116 GN=Mafg PE=2 SV=2
257	179	P11915|NLTP_RAT	35.69	2	2	141670	1	1	1	Oxidation (M)	58813	Non-specific lipid-transfer protein OS=Rattus norvegicus OX=10116 GN=Scp2 PE=1 SV=3
279	134	D3ZUI5|COBL_RAT	35.64	1	1	28132	1	1	1		122267	Protein cordon-bleu OS=Rattus norvegicus OX=10116 GN=Cobl PE=1 SV=1
347	267	Q6AYK8|EIF3D_RAT	35.58	2	2	143990	1	1	1	Oxidation (M)	63989	Eukaryotic translation initiation factor 3 subunit D OS=Rattus norvegicus OX=10116 GN=Eif3d PE=1 SV=1
346	288	Q561R7|TF2H3_RAT	35.24	3	3	232080	1	1	1		34278	General transcription factor IIH subunit 3 OS=Rattus norvegicus OX=10116 GN=Gtf2h3 PE=2 SV=1
109	235	Q6GVH5|GGNB2_RAT	35.17	1	1	3301000	1	1	3	Oxidation (M)	79010	Gametogenetin-binding protein 2 OS=Rattus norvegicus OX=10116 GN=Ggnbp2 PE=2 SV=1
226	96	P11497|ACACA_RAT	35.1	0	0	36030	1	1	1		265191	Acetyl-CoA carboxylase 1 OS=Rattus norvegicus OX=10116 GN=Acaca PE=1 SV=1
37	293	Q62733|LAP2_RAT	34.92	2	2	9437500	1	1	6		50278	Lamina-associated polypeptide 2 isoform beta OS=Rattus norvegicus OX=10116 GN=Tmpo PE=1 SV=3
197	299	P62630|EF1A1_RAT	34.8	2	2	252030	1	1	2	Oxidation (M)	50114	Elongation factor 1-alpha 1 OS=Rattus norvegicus OX=10116 GN=Eef1a1 PE=2 SV=1
197	346	P62632|EF1A2_RAT	34.8	2	2	252030	1	1	2	Oxidation (M)	50454	Elongation factor 1-alpha 2 OS=Rattus norvegicus OX=10116 GN=Eef1a2 PE=1 SV=1
170	155	Q09426|CGT_RAT	34.63	2	2	2268300	1	1	2	Oxidation (M)	61126	2-hydroxyacylsphingosine 1-beta-galactosyltransferase OS=Rattus norvegicus OX=10116 GN=Ugt8 PE=1 SV=1
222	375	Q63073|BTG1_RAT	34.63	5	5	4097200	1	1	2		19195	Protein BTG1 OS=Rattus norvegicus OX=10116 GN=Btg1 PE=2 SV=1
264	148	Q64428|ECHA_RAT	34.57	1	1	773830	1	1	1		82665	Trifunctional enzyme subunit alpha mitochondrial OS=Rattus norvegicus OX=10116 GN=Hadha PE=1 SV=2
324	177	Q569C3|UBP1_RAT	34.52	1	1	213640	1	1	1		87329	Ubiquitin carboxyl-terminal hydrolase 1 OS=Rattus norvegicus OX=10116 GN=Usp1 PE=1 SV=1
233	152	Q5FVI6|VATC1_RAT	34.47	3	3	271200	1	1	1	Oxidation (M)	43901	V-type proton ATPase subunit C 1 OS=Rattus norvegicus OX=10116 GN=Atp6v1c1 PE=1 SV=1
214	381	Q5M939|HAT1_RAT	34.32	2	2	465250	1	1	2		49241	Histone acetyltransferase type B catalytic subunit OS=Rattus norvegicus OX=10116 GN=Hat1 PE=2 SV=1
407	314	Q9R1Z0|VDAC3_RAT	34.29	3	3	1709800	1	1	1		30798	Voltage-dependent anion-selective channel protein 3 OS=Rattus norvegicus OX=10116 GN=Vdac3 PE=1 SV=2
286	274	Q68FU7|COQ6_RAT	34.27	2	2	0	1	1	1		51496	Ubiquinone biosynthesis monooxygenase COQ6 mitochondrial OS=Rattus norvegicus OX=10116 GN=Coq6 PE=2 SV=1
294	181	Q7TP98|ILF2_RAT	34.23	3	3	27567	1	1	1		51381	Interleukin enhancer-binding factor 2 OS=Rattus norvegicus OX=10116 GN=Ilf2 PE=2 SV=1
327	336	Q5HZY0|UBXN4_RAT	34.07	2	2	298290	1	1	1		56394	UBX domain-containing protein 4 OS=Rattus norvegicus OX=10116 GN=Ubxn4 PE=1 SV=1
71	229	P49134|ITB1_RAT	34.04	1	1	941940	1	1	4		88495	Integrin beta-1 OS=Rattus norvegicus OX=10116 GN=Itgb1 PE=2 SV=1
360	251	Q5U2N4|MKNK2_RAT	33.88	2	2	300340	1	1	1		51574	MAP kinase-interacting serine/threonine-protein kinase 2 OS=Rattus norvegicus OX=10116 GN=Mknk2 PE=2 SV=1
151	115	Q5RKI8|MITOS_RAT	33.82	2	2	460420	1	1	2		77770	Mitochondrial potassium channel ATP-binding subunit OS=Rattus norvegicus OX=10116 GN=Abcb8 PE=2 SV=1
181	350	O35964|SH3G1_RAT	33.79	2	2	220910	1	1	2		41492	Endophilin-A2 OS=Rattus norvegicus OX=10116 GN=Sh3gl1 PE=1 SV=1
268	192	P11275|KCC2A_RAT	33.78	2	2	477860	1	1	1		54115	Calcium/calmodulin-dependent protein kinase type II subunit alpha OS=Rattus norvegicus OX=10116 GN=Camk2a PE=1 SV=1
268	320	P08413|KCC2B_RAT	33.78	2	2	477860	1	1	1		60402	Calcium/calmodulin-dependent protein kinase type II subunit beta OS=Rattus norvegicus OX=10116 GN=Camk2b PE=1 SV=1
268	264	P15791|KCC2D_RAT	33.78	2	2	477860	1	1	1		60081	Calcium/calmodulin-dependent protein kinase type II subunit delta OS=Rattus norvegicus OX=10116 GN=Camk2d PE=1 SV=1
268	326	P11730|KCC2G_RAT	33.78	2	2	477860	1	1	1		59038	Calcium/calmodulin-dependent protein kinase type II subunit gamma OS=Rattus norvegicus OX=10116 GN=Camk2g PE=1 SV=1
120	316	Q75Q41|TOM22_RAT	33.77	6	6	3430000	1	1	6		15491	Mitochondrial import receptor subunit TOM22 homolog OS=Rattus norvegicus OX=10116 GN=Tomm22 PE=1 SV=1
454	244	Q6AXQ8|MNS1_RAT	33.66	2	2	673010	1	1	1		61240	Meiosis-specific nuclear structural protein 1 OS=Rattus norvegicus OX=10116 GN=Mns1 PE=2 SV=1
325	183	P0C644|VIP1_RAT	33.63	1	1	214470	1	1	1		159618	Inositol hexakisphosphate and diphosphoinositol-pentakisphosphate kinase 1 OS=Rattus norvegicus OX=10116 GN=Ppip5k1 PE=1 SV=1
18	282	P97690|SMC3_RAT	33.63	1	1	26500000	1	1	9		138448	Structural maintenance of chromosomes protein 3 OS=Rattus norvegicus OX=10116 GN=Smc3 PE=1 SV=1
288	158	P07872|ACOX1_RAT	33.61	2	2	182760	1	1	1		74679	Peroxisomal acyl-coenzyme A oxidase 1 OS=Rattus norvegicus OX=10116 GN=Acox1 PE=1 SV=1
122	370	Q3T1J1|IF5A1_RAT	33.57	6	6	5077200	1	1	3	Oxidation (M)	16832	Eukaryotic translation initiation factor 5A-1 OS=Rattus norvegicus OX=10116 GN=Eif5a PE=1 SV=3
196	243	P0C0S7|H2AZ_RAT	33.5	8	8	1318800	1	1	3		13553	Histone H2A.Z OS=Rattus norvegicus OX=10116 GN=H2az1 PE=1 SV=2
57	268	P15978|HA11_RAT	33.49	3	3	21325000	2	2	6		36570	Class I histocompatibility antigen Non-RT1.A alpha-1 chain OS=Rattus norvegicus OX=10116 GN=RT1-Aw2 PE=1 SV=1
373	406	P84079|ARF1_RAT	33.47	5	5	921720	1	1	1		20697	ADP-ribosylation factor 1 OS=Rattus norvegicus OX=10116 GN=Arf1 PE=1 SV=2
60	101	Q9JKA9|HCN2_RAT	33.45	1	1	11914000	3	3	6		94920	Potassium/sodium hyperpolarization-activated cyclic nucleotide-gated channel 2 OS=Rattus norvegicus OX=10116 GN=Hcn2 PE=1 SV=3
249	154	Q63358|MYO9B_RAT	33.45	0	0	370370	1	1	1		225035	Unconventional myosin-IXb OS=Rattus norvegicus OX=10116 GN=Myo9b PE=1 SV=1
250	157	F1LPQ2|ASCC3_RAT	33.42	1	1	2191500	2	2	3		250218	Activating signal cointegrator 1 complex subunit 3 OS=Rattus norvegicus OX=10116 GN=Ascc3 PE=3 SV=1
462	371	P82471|GNAQ_RAT	33.4	3	3	56091	1	1	1		42144	Guanine nucleotide-binding protein G(q) subunit alpha OS=Rattus norvegicus OX=10116 GN=Gnaq PE=2 SV=2
462	363	Q9JID2|GNA11_RAT	33.4	3	3	56091	1	1	1		42026	Guanine nucleotide-binding protein subunit alpha-11 OS=Rattus norvegicus OX=10116 GN=Gna11 PE=2 SV=1
272	272	Q80WE1|FMR1_RAT	33.33	2	2	1415000	1	1	2	Deamidation (NQ)	66780	Synaptic functional regulator FMR1 OS=Rattus norvegicus OX=10116 GN=Fmr1 PE=1 SV=2
272	323	Q5XI81|FXR1_RAT	33.33	2	2	1415000	1	1	2	Deamidation (NQ)	63948	Fragile X mental retardation syndrome-related protein 1 OS=Rattus norvegicus OX=10116 GN=Fxr1 PE=1 SV=1
297	340	Q6P7R8|DHB12_RAT	33.13	3	3	513330	1	1	2		34841	Very-long-chain 3-oxoacyl-CoA reductase OS=Rattus norvegicus OX=10116 GN=Hsd17b12 PE=2 SV=1
180	231	O08679|MARK2_RAT	33.1	1	1	2838100	1	1	2		80872	Serine/threonine-protein kinase MARK2 OS=Rattus norvegicus OX=10116 GN=Mark2 PE=1 SV=1
365	256	Q64559|BACH_RAT	33.03	3	3	162760	1	1	1		42735	Cytosolic acyl coenzyme A thioester hydrolase OS=Rattus norvegicus OX=10116 GN=Acot7 PE=1 SV=4
267	237	Q64610|ENPP2_RAT	32.96	1	1	161090	1	1	1	Oxidation (M)	101576	Ectonucleotide pyrophosphatase/phosphodiesterase family member 2 OS=Rattus norvegicus OX=10116 GN=Enpp2 PE=1 SV=2
417	390	Q62623|CDC20_RAT	32.88	2	2	145650	1	1	1		54829	Cell division cycle protein 20 homolog OS=Rattus norvegicus OX=10116 GN=Cdc20 PE=1 SV=2
195	260	Q5BJT2|UBL3_RAT	32.87	9	9	1694000	1	1	3		13180	Ubiquitin-like protein 3 OS=Rattus norvegicus OX=10116 GN=Ubl3 PE=3 SV=1
189	275	P49088|ASNS_RAT	32.75	2	2	2134600	1	1	2		64247	Asparagine synthetase [glutamine-hydrolyzing] OS=Rattus norvegicus OX=10116 GN=Asns PE=2 SV=3
147	169	Q9JLT0|MYH10_RAT	32.68	0	0	233270	1	1	2		228963	Myosin-10 OS=Rattus norvegicus OX=10116 GN=Myh10 PE=1 SV=1
236	116	Q63475|PTPR2_RAT	32.65	1	1	219320	1	1	1		111863	Receptor-type tyrosine-protein phosphatase N2 OS=Rattus norvegicus OX=10116 GN=Ptprn2 PE=1 SV=1
280	142	Q66H78|PXYP1_RAT	32.65	2	2	0	1	1	1		54958	2-phosphoxylose phosphatase 1 OS=Rattus norvegicus OX=10116 GN=Pxylp1 PE=2 SV=1
372	325	B2RZD2|T126B_RAT	32.6	4	4	1022500	1	1	1		25213	Complex I assembly factor TMEM126B mitochondrial OS=Rattus norvegicus OX=10116 GN=Tmem126b PE=1 SV=2
323	331	Q6AYK1|RNPS1_RAT	32.57	4	4	474940	1	1	1		34238	RNA-binding protein with serine-rich domain 1 OS=Rattus norvegicus OX=10116 GN=Rnps1 PE=2 SV=1
366	254	P51577|P2RX4_RAT	32.47	2	2	93461	1	1	1		43501	P2X purinoceptor 4 OS=Rattus norvegicus OX=10116 GN=P2rx4 PE=1 SV=1
465	430	Q6IRE4|TS101_RAT	32.41	2	2	78453	1	1	1		44078	Tumor susceptibility gene 101 protein OS=Rattus norvegicus OX=10116 GN=Tsg101 PE=1 SV=1
329	290	Q4V8A2|CDC27_RAT	32.25	1	1	97122	1	1	1		91663	Cell division cycle protein 27 homolog OS=Rattus norvegicus OX=10116 GN=Cdc27 PE=2 SV=1
111	376	P62864|RS30_RAT	32.21	15	15	11044000	3	3	5		6648	40S ribosomal protein S30 OS=Rattus norvegicus OX=10116 GN=Fau PE=1 SV=1
296	332	P70582|NUP54_RAT	32.18	2	2	87478	1	1	1	Oxidation (M)	55745	Nuclear pore complex protein Nup54 OS=Rattus norvegicus OX=10116 GN=Nup54 PE=1 SV=1
505	90	Q6P6Q9|MICU1_RAT	32.09	8	8	1224800	1	1	1	Oxidation (M)	54195	Calcium uptake protein 1 mitochondrial OS=Rattus norvegicus OX=10116 GN=Micu1 PE=2 SV=1
406	3675	P29418|ATP5E_RAT	32.07	51	51	248110	1	1	1		5767	ATP synthase subunit epsilon mitochondrial OS=Rattus norvegicus OX=10116 GN=Atp5f1e PE=1 SV=2
289	224	Q32Q06|AP1M1_RAT	32.06	2	2	1043000	1	1	1		48557	AP-1 complex subunit mu-1 OS=Rattus norvegicus OX=10116 GN=Ap1m1 PE=1 SV=3
186	253	P60570|PANX1_RAT	32.05	2	2	2400900	1	1	2		48073	Pannexin-1 OS=Rattus norvegicus OX=10116 GN=Panx1 PE=1 SV=1
408	334	Q6PDV7|RL10_RAT	32.03	4	4	333330	1	1	1		24604	60S ribosomal protein L10 OS=Rattus norvegicus OX=10116 GN=Rpl10 PE=1 SV=3
306	236	P29314|RS9_RAT	31.99	6	6	483440	1	1	1		22591	40S ribosomal protein S9 OS=Rattus norvegicus OX=10116 GN=Rps9 PE=1 SV=4
467	342	Q99ML5|PCYOX_RAT	31.86	2	2	131640	1	1	1	Oxidation (M)	56288	Prenylcysteine oxidase OS=Rattus norvegicus OX=10116 GN=Pcyox1 PE=1 SV=1
409	310	P04961|PCNA_RAT	31.84	4	4	101210	1	1	1		28749	Proliferating cell nuclear antigen OS=Rattus norvegicus OX=10116 GN=Pcna PE=1 SV=1
256	146	D3ZIE4|FYB1_RAT	31.82	1	1	72696	1	1	1	Oxidation (M)	91412	FYN-binding protein 1 OS=Rattus norvegicus OX=10116 GN=Fyb1 PE=1 SV=2
55	248	B5DEL1|KCTD5_RAT	31.72	5	5	430230	1	1	5		26164	BTB/POZ domain-containing protein KCTD5 OS=Rattus norvegicus OX=10116 GN=Kctd5 PE=2 SV=1
463	420	P62494|RB11A_RAT	31.69	4	4	647730	1	1	1		24394	Ras-related protein Rab-11A OS=Rattus norvegicus OX=10116 GN=Rab11a PE=1 SV=3
463	421	O35509|RB11B_RAT	31.69	4	4	647730	1	1	1		24488	Ras-related protein Rab-11B OS=Rattus norvegicus OX=10116 GN=Rab11b PE=1 SV=4
418	448	Q63009|ANM1_RAT	31.67	3	3	207930	1	1	1		40522	Protein arginine N-methyltransferase 1 OS=Rattus norvegicus OX=10116 GN=Prmt1 PE=1 SV=1
128	131	Q05310|L10K_RAT	31.66	10	10	1065100	1	1	3		9984	Leydig cell tumor 10 kDa protein OS=Rattus norvegicus OX=10116 PE=1 SV=1
468	455	O88767|PARK7_RAT	31.59	12	12	141670	1	1	1	Oxidation (M)	19974	Parkinson disease protein 7 homolog OS=Rattus norvegicus OX=10116 GN=Park7 PE=1 SV=1
77	265	Q4G074|KBP_RAT	31.51	1	1	1482100	1	1	5	Oxidation (M)	71296	KIF-binding protein OS=Rattus norvegicus OX=10116 GN=Kifbp PE=2 SV=1
419	379	Q6AYS6|SNX17_RAT	31.44	2	2	112150	1	1	1		52882	Sorting nexin-17 OS=Rattus norvegicus OX=10116 GN=Snx17 PE=1 SV=1
375	424	A7VJC2|ROA2_RAT	31.39	3	3	528680	2	2	2		37478	Heterogeneous nuclear ribonucleoproteins A2/B1 OS=Rattus norvegicus OX=10116 GN=Hnrnpa2b1 PE=1 SV=1
240	279	Q80Z30|PPM1E_RAT	31.37	1	1	232360	1	1	1	Oxidation (M)	83439	Protein phosphatase 1E OS=Rattus norvegicus OX=10116 GN=Ppm1e PE=1 SV=1
455	321	P31423|GRM4_RAT	31.25	1	1	91310	1	1	1	Oxidation (M)	101819	Metabotropic glutamate receptor 4 OS=Rattus norvegicus OX=10116 GN=Grm4 PE=1 SV=1
326	269	O54772|SMRD2_RAT	31.18	2	2	158090	1	1	1		59128	SWI/SNF-related matrix-associated actin-dependent regulator of chromatin subfamily D member 2 OS=Rattus norvegicus OX=10116 GN=Smarcd2 PE=1 SV=3
456	341	B4F769|SMAL1_RAT	31.17	1	1	184830	1	1	1		101212	SWI/SNF-related matrix-associated actin-dependent regulator of chromatin subfamily A-like protein 1 OS=Rattus norvegicus OX=10116 GN=Smarcal1 PE=2 SV=1
246	149	P54287|CACB3_RAT	31.1	2	2	0	1	1	1		54564	Voltage-dependent L-type calcium channel subunit beta-3 OS=Rattus norvegicus OX=10116 GN=Cacnb3 PE=1 SV=1
423	407	Q76LT8|UBP48_RAT	31.08	1	1	285160	1	1	1		118787	Ubiquitin carboxyl-terminal hydrolase 48 OS=Rattus norvegicus OX=10116 GN=Usp48 PE=1 SV=1
228	122	Q9JKS6|PCLO_RAT	31.07	0	0	143610	1	1	1		552723	Protein piccolo OS=Rattus norvegicus OX=10116 GN=Pclo PE=1 SV=1
362	205	O35162|HSP13_RAT	31.06	2	2	134520	1	1	1		51795	Heat shock 70 kDa protein 13 OS=Rattus norvegicus OX=10116 GN=Hspa13 PE=1 SV=2
298	419	O70277|TRIM3_RAT	31.04	2	2	0	1	1	1		80796	Tripartite motif-containing protein 3 OS=Rattus norvegicus OX=10116 GN=Trim3 PE=1 SV=1
422	391	P63079|GBRB3_RAT	31	2	2	0	1	1	1		54166	Gamma-aminobutyric acid receptor subunit beta-3 OS=Rattus norvegicus OX=10116 GN=Gabrb3 PE=1 SV=1
422	289	P15431|GBRB1_RAT	31	2	2	0	1	1	1		54072	Gamma-aminobutyric acid receptor subunit beta-1 OS=Rattus norvegicus OX=10116 GN=Gabrb1 PE=1 SV=1
422	246	P63138|GBRB2_RAT	31	2	2	0	1	1	1		54634	Gamma-aminobutyric acid receptor subunit beta-2 OS=Rattus norvegicus OX=10116 GN=Gabrb2 PE=1 SV=1
420	404	Q9EPQ0|NCKX3_RAT	30.98	1	1	60815	1	1	1		69389	Sodium/potassium/calcium exchanger 3 (Fragment) OS=Rattus norvegicus OX=10116 GN=Slc24a3 PE=1 SV=1
39	120	Q2TL32|UBR4_RAT	30.92	0	0	7693900	1	1	5	Oxidation (M)	573799	E3 ubiquitin-protein ligase UBR4 OS=Rattus norvegicus OX=10116 GN=Ubr4 PE=1 SV=2
114	309	Q5M807|RNF5_RAT	30.91	5	5	1990000	1	1	3		19837	E3 ubiquitin-protein ligase RNF5 OS=Rattus norvegicus OX=10116 GN=Rnf5 PE=2 SV=1
412	318	P27158|KITH_RAT	30.83	7	7	752160	1	1	1	Oxidation (M)	13511	Thymidine kinase cytosolic (Fragment) OS=Rattus norvegicus OX=10116 GN=Tk1 PE=1 SV=1
413	339	P21571|ATP5J_RAT	30.78	10	10	59561	1	1	1		12494	ATP synthase-coupling factor 6 mitochondrial OS=Rattus norvegicus OX=10116 GN=Atp5pf PE=1 SV=1
359	306	Q6PDU7|ATP5L_RAT	30.69	10	10	107420	1	1	1	Oxidation (M)	11433	ATP synthase subunit g mitochondrial OS=Rattus norvegicus OX=10116 GN=Atp5mg PE=1 SV=2
319	150	Q3ZAV8|EDC4_RAT	30.55	1	1	224300	1	1	1	Oxidation (M)	152595	Enhancer of mRNA-decapping protein 4 OS=Rattus norvegicus OX=10116 GN=Edc4 PE=1 SV=1
320	210	Q66H58|INT14_RAT	30.49	2	2	376100	1	1	2		57144	Integrator complex subunit 14 OS=Rattus norvegicus OX=10116 GN=Ints14 PE=2 SV=1
242	117	D3ZSP7|TTC3_RAT	30.45	1	1	684690	2	2	2		225781	E3 ubiquitin-protein ligase TTC3 OS=Rattus norvegicus OX=10116 GN=Ttc3 PE=3 SV=3
302	277	O88984|NXF1_RAT	30.43	1	1	146510	1	1	1	Oxidation (M)	70362	Nuclear RNA export factor 1 OS=Rattus norvegicus OX=10116 GN=Nxf1 PE=2 SV=1
285	216	Q765A7|PGAP1_RAT	30.42	1	1	526610	1	1	1		104384	GPI inositol-deacylase OS=Rattus norvegicus OX=10116 GN=Pgap1 PE=1 SV=1
13	384	P63159|HMGB1_RAT	30.4	4	4	17742000	2	2	19		24894	High mobility group protein B1 OS=Rattus norvegicus OX=10116 GN=Hmgb1 PE=1 SV=2
334	441	Q62825|EXOC3_RAT	30.36	1	1	121100	1	1	1		86497	Exocyst complex component 3 OS=Rattus norvegicus OX=10116 GN=Exoc3 PE=1 SV=1
311	422	B4F7A7|CEP57_RAT	30.34	2	2	266220	1	1	1		57040	Centrosomal protein of 57 kDa OS=Rattus norvegicus OX=10116 GN=Cep57 PE=1 SV=2
284	238	Q4FZZ1|PXK_RAT	30.2	2	2	43807	1	1	1		65098	PX domain-containing protein kinase-like protein OS=Rattus norvegicus OX=10116 GN=Pxk PE=2 SV=1
411	349	P30839|AL3A2_RAT	30.15	2	2	732800	1	1	1		54082	Aldehyde dehydrogenase family 3 member A2 OS=Rattus norvegicus OX=10116 GN=Aldh3a2 PE=1 SV=1
238	129	P31596|EAA2_RAT	30.07	2	2	76056	1	1	1		62106	Excitatory amino acid transporter 2 OS=Rattus norvegicus OX=10116 GN=Slc1a2 PE=1 SV=2
457	255	O08836|IGBP1_RAT	30.05	3	3	293840	1	1	1		39135	Immunoglobulin-binding protein 1 OS=Rattus norvegicus OX=10116 GN=Igbp1 PE=2 SV=2
106	198	Q568Z4|SPCS3_RAT	30	6	6	5937300	1	1	3		20160	Signal peptidase complex subunit 3 OS=Rattus norvegicus OX=10116 GN=Spcs3 PE=2 SV=1
471	457	P11598|PDIA3_RAT	29.88	2	2	311900	1	1	1		56623	Protein disulfide-isomerase A3 OS=Rattus norvegicus OX=10116 GN=Pdia3 PE=1 SV=2
427	222	Q8K581|TXND9_RAT	29.83	5	5	606330	1	1	2	Oxidation (M)	26272	Thioredoxin domain-containing protein 9 OS=Rattus norvegicus OX=10116 GN=Txndc9 PE=2 SV=2
425	443	P49805|RGS9_RAT	29.8	2	2	89639	1	1	1		77131	Regulator of G-protein signaling 9 OS=Rattus norvegicus OX=10116 GN=Rgs9 PE=2 SV=3
156	295	O70260|PIAS3_RAT	29.77	3	3	490520	2	2	4		68364	E3 SUMO-protein ligase PIAS3 OS=Rattus norvegicus OX=10116 GN=Pias3 PE=1 SV=2
155	263	Q2KN99|CYTSA_RAT	29.76	2	2	981670	2	2	3		124338	Cytospin-A OS=Rattus norvegicus OX=10116 GN=Specc1l PE=1 SV=1
244	151	Q9JIX5|CHD8_RAT	29.74	0	0	49382	1	1	1		290691	Chromodomain-helicase-DNA-binding protein 8 OS=Rattus norvegicus OX=10116 GN=Chd8 PE=1 SV=2
167	79	P35565|CALX_RAT	29.73	2	2	3742100	1	1	2		67255	Calnexin OS=Rattus norvegicus OX=10116 GN=Canx PE=1 SV=1
282	189	Q62909|KIF2C_RAT	29.7	1	1	1079200	1	1	1		75572	Kinesin-like protein KIF2C OS=Rattus norvegicus OX=10116 GN=Kif2c PE=2 SV=3
410	287	O35244|PRDX6_RAT	29.69	8	8	1361600	2	2	2		24819	Peroxiredoxin-6 OS=Rattus norvegicus OX=10116 GN=Prdx6 PE=1 SV=3
190	261	P62755|RS6_RAT	29.69	4	4	21082000	1	1	2		28681	40S ribosomal protein S6 OS=Rattus norvegicus OX=10116 GN=Rps6 PE=1 SV=1
349	285	Q6DKG0|NAA35_RAT	29.67	1	1	206920	1	1	1		83210	N-alpha-acetyltransferase 35 NatC auxiliary subunit OS=Rattus norvegicus OX=10116 GN=Naa35 PE=1 SV=1
458	365	Q5M971|AF1Q_RAT	29.63	10	10	92936	1	1	1		10030	Protein AF1q OS=Rattus norvegicus OX=10116 GN=Mllt11 PE=1 SV=1
363	305	P22449|HNF4A_RAT	29.53	2	2	400170	1	1	1		52712	Hepatocyte nuclear factor 4-alpha OS=Rattus norvegicus OX=10116 GN=Hnf4a PE=1 SV=3
426	435	D3ZH22|SWET1_RAT	29.48	4	4	74340	1	1	1		24694	Sugar transporter SWEET1 OS=Rattus norvegicus OX=10116 GN=Slc50a1 PE=1 SV=1
307	294	Q5XIK7|KATL1_RAT	29.48	2	2	460460	1	1	1		55201	Katanin p60 ATPase-containing subunit A-like 1 OS=Rattus norvegicus OX=10116 GN=Katnal1 PE=1 SV=1
173	206	Q99NI4|IPMK_RAT	29.48	2	2	344540	1	1	2		44410	Inositol polyphosphate multikinase OS=Rattus norvegicus OX=10116 GN=Ipmk PE=1 SV=1
367	304	Q9JMI1|AACS_RAT	29.46	1	1	110440	1	1	1		75040	Acetoacetyl-CoA synthetase OS=Rattus norvegicus OX=10116 GN=Aacs PE=1 SV=1
277	378	P38650|DYHC1_RAT	29.42	0	0	2923200	1	1	1		532256	Cytoplasmic dynein 1 heavy chain 1 OS=Rattus norvegicus OX=10116 GN=Dync1h1 PE=1 SV=1
472	307	Q62627|PAWR_RAT	29.42	3	3	1509300	1	1	1		35866	PRKC apoptosis WT1 regulator protein OS=Rattus norvegicus OX=10116 GN=Pawr PE=1 SV=1
215	388	Q5XIF5|DEGS1_RAT	29.41	3	3	700840	1	1	2		38055	Sphingolipid delta(4)-desaturase DES1 OS=Rattus norvegicus OX=10116 GN=Degs1 PE=2 SV=1
187	358	Q6AYT3|RTCB_RAT	29.3	2	2	2130400	1	1	3		55249	RNA-splicing ligase RtcB homolog OS=Rattus norvegicus OX=10116 GN=Rtcb PE=2 SV=1
380	449	Q64LC9|RBM4B_RAT	29.27	3	3	866350	1	1	1		39991	RNA-binding protein 4B OS=Rattus norvegicus OX=10116 GN=Rbm4b PE=2 SV=2
336	80	O08662|PI4KA_RAT	29.26	1	1	172560	2	2	2		236918	Phosphatidylinositol 4-kinase alpha OS=Rattus norvegicus OX=10116 GN=Pi4ka PE=1 SV=2
379	440	P09057|DCOR_RAT	29.25	2	2	232980	1	1	1		51047	Ornithine decarboxylase OS=Rattus norvegicus OX=10116 GN=Odc1 PE=1 SV=1
379	442	Q63764|AZIN1_RAT	29.25	2	2	232980	1	1	1		49333	Antizyme inhibitor 1 OS=Rattus norvegicus OX=10116 GN=Azin1 PE=1 SV=1
321	126	P15207|ANDR_RAT	29.24	1	1	417450	1	1	1		98218	Androgen receptor OS=Rattus norvegicus OX=10116 GN=Ar PE=1 SV=1
381	405	Q1AAU6|ASAP1_RAT	29.14	1	1	228300	1	1	1		127088	Arf-GAP with SH3 domain ANK repeat and PH domain-containing protein 1 OS=Rattus norvegicus OX=10116 GN=Asap1 PE=1 SV=2
322	249	Q8VHU4|ELP1_RAT	29.14	1	1	680780	1	1	1		149170	Elongator complex protein 1 OS=Rattus norvegicus OX=10116 GN=Elp1 PE=2 SV=1
370	387	P97541|HSPB6_RAT	29.13	6	6	865370	1	1	2		17505	Heat shock protein beta-6 OS=Rattus norvegicus OX=10116 GN=Hspb6 PE=1 SV=1
283	202	Q9JHE5|S38A2_RAT	29.05	2	2	89833	1	1	1		55554	Sodium-coupled neutral amino acid transporter 2 OS=Rattus norvegicus OX=10116 GN=Slc38a2 PE=1 SV=1
368	208	Q3B8Q1|DDX21_RAT	28.96	1	1	226360	1	1	1		85966	Nucleolar RNA helicase 2 OS=Rattus norvegicus OX=10116 GN=Ddx21 PE=2 SV=1
216	400	Q5EB68|KAD6_RAT	28.94	5	5	3730100	1	1	2		19944	Adenylate kinase isoenzyme 6 OS=Rattus norvegicus OX=10116 GN=Ak6 PE=2 SV=1
428	429	Q63357|MYO1D_RAT	28.79	1	1	105450	1	1	1		116095	Unconventional myosin-Id OS=Rattus norvegicus OX=10116 GN=Myo1d PE=1 SV=3
350	426	P08753|GNAI3_RAT	28.75	3	3	68590	1	1	1		40522	Guanine nucleotide-binding protein G(i) subunit alpha OS=Rattus norvegicus OX=10116 GN=Gnai3 PE=1 SV=3
350	444	P10824|GNAI1_RAT	28.75	3	3	68590	1	1	1		40345	Guanine nucleotide-binding protein G(i) subunit alpha-1 OS=Rattus norvegicus OX=10116 GN=Gnai1 PE=1 SV=3
350	431	P59215|GNAO_RAT	28.75	3	3	68590	1	1	1		40069	Guanine nucleotide-binding protein G(o) subunit alpha OS=Rattus norvegicus OX=10116 GN=Gnao1 PE=1 SV=2
350	445	P04897|GNAI2_RAT	28.75	3	3	68590	1	1	1		40499	Guanine nucleotide-binding protein G(i) subunit alpha-2 OS=Rattus norvegicus OX=10116 GN=Gnai2 PE=1 SV=3
350	461	P19627|GNAZ_RAT	28.75	3	3	68590	1	1	1		40880	Guanine nucleotide-binding protein G(z) subunit alpha OS=Rattus norvegicus OX=10116 GN=Gnaz PE=2 SV=3
416	386	Q5RJS8|TPST2_RAT	28.75	2	2	313120	1	1	1		42068	Protein-tyrosine sulfotransferase 2 OS=Rattus norvegicus OX=10116 GN=Tpst2 PE=2 SV=1
314	451	Q7TP90|ARRD4_RAT	28.74	3	3	91747	1	1	1		33275	Arrestin domain-containing protein 4 OS=Rattus norvegicus OX=10116 GN=Arrdc4 PE=2 SV=1
308	337	B5DFC8|EIF3C_RAT	28.69	1	1	1375300	1	1	1		105435	Eukaryotic translation initiation factor 3 subunit C OS=Rattus norvegicus OX=10116 GN=Eif3c PE=1 SV=1
460	394	P81377|KAP1_RAT	28.69	2	2	180960	1	1	1		43282	cAMP-dependent protein kinase type I-beta regulatory subunit OS=Rattus norvegicus OX=10116 GN=Prkar1b PE=2 SV=2
414	324	O88873|GMEB2_RAT	28.66	2	2	416740	1	1	1		56571	Glucocorticoid modulatory element-binding protein 2 OS=Rattus norvegicus OX=10116 GN=Gmeb2 PE=1 SV=1
383	459	Q5I0D7|PEPD_RAT	28.64	2	2	240770	1	1	1		54751	Xaa-Pro dipeptidase OS=Rattus norvegicus OX=10116 GN=Pepd PE=2 SV=1
335	437	O35142|COPB2_RAT	28.64	1	1	0	1	1	1		102551	Coatomer subunit beta' OS=Rattus norvegicus OX=10116 GN=Copb2 PE=1 SV=3
295	133	Q6AYD4|ESAM_RAT	28.63	2	2	1222500	1	1	1		41936	Endothelial cell-selective adhesion molecule OS=Rattus norvegicus OX=10116 GN=Esam PE=1 SV=1
473	460	Q9R1T1|BAF_RAT	28.61	12	12	54223	1	1	1		10045	Barrier-to-autointegration factor OS=Rattus norvegicus OX=10116 GN=Banf1 PE=1 SV=1
369	368	P20695|IFRD1_RAT	28.61	2	2	1371600	1	1	1		49783	Interferon-related developmental regulator 1 OS=Rattus norvegicus OX=10116 GN=Ifrd1 PE=2 SV=1
201	413	Q07936|ANXA2_RAT	28.58	3	3	1373100	1	1	2		38678	Annexin A2 OS=Rattus norvegicus OX=10116 GN=Anxa2 PE=1 SV=2
313	345	P04797|G3P_RAT	28.55	3	3	268610	1	1	2		35828	Glyceraldehyde-3-phosphate dehydrogenase OS=Rattus norvegicus OX=10116 GN=Gapdh PE=1 SV=3
353	483	P62856|RS26_RAT	28.54	7	7	1343100	1	1	1		13015	40S ribosomal protein S26 OS=Rattus norvegicus OX=10116 GN=Rps26 PE=3 SV=3
299	411	Q9JKB5|ARI4B_RAT	28.5	1	1	949730	1	1	1		137080	AT-rich interactive domain-containing protein 4B OS=Rattus norvegicus OX=10116 GN=Arid4b PE=1 SV=1
481	423	P28480|TCPA_RAT	28.39	2	2	239910	1	1	1		60360	T-complex protein 1 subunit alpha OS=Rattus norvegicus OX=10116 GN=Tcp1 PE=1 SV=1
461	302	Q6AY30|SCPDL_RAT	28.37	2	2	92445	1	1	1		47088	Saccharopine dehydrogenase-like oxidoreductase OS=Rattus norvegicus OX=10116 GN=Sccpdh PE=1 SV=1
204	464	Q66H44|TM39B_RAT	28.37	2	2	656480	1	1	2		56375	Transmembrane protein 39B OS=Rattus norvegicus OX=10116 GN=Tmem39b PE=2 SV=1
328	328	P47245|NRDC_RAT	28.35	1	1	191520	1	1	1		132975	Nardilysin OS=Rattus norvegicus OX=10116 GN=Nrdc PE=1 SV=1
312	446	Q06393|CLCKA_RAT	28.34	1	1	0	1	1	1		75569	Chloride channel protein ClC-Ka OS=Rattus norvegicus OX=10116 GN=Clcnka PE=1 SV=3
371	344	P39951|CDK1_RAT	28.17	3	3	73106	1	1	1		34135	Cyclin-dependent kinase 1 OS=Rattus norvegicus OX=10116 GN=Cdk1 PE=1 SV=1
239	227	P56500|UCP2_RAT	28.1	3	3	404140	1	1	1		33377	Mitochondrial uncoupling protein 2 OS=Rattus norvegicus OX=10116 GN=Ucp2 PE=2 SV=1
172	220	Q4V898|RBMX_RAT	28.09	2	2	5708200	1	1	2		42258	RNA-binding motif protein X chromosome OS=Rattus norvegicus OX=10116 GN=Rbmx PE=1 SV=1
354	367	P61206|ARF3_RAT	28.07	5	5	1389600	1	1	2		20601	ADP-ribosylation factor 3 OS=Rattus norvegicus OX=10116 GN=Arf3 PE=2 SV=2
421	389	P0C606|SGF29_RAT	27.9	3	3	382710	1	1	1		33268	SAGA-associated factor 29 OS=Rattus norvegicus OX=10116 GN=Sgf29 PE=1 SV=1
174	347	P51514|HTF4_RAT	27.9	1	1	5815200	3	3	4		75896	Transcription factor 12 OS=Rattus norvegicus OX=10116 GN=Tcf12 PE=1 SV=1
352	383	P0C6C0|SPKAP_RAT	27.85	1	1	491680	1	1	1		184450	A-kinase anchor protein SPHKAP OS=Rattus norvegicus OX=10116 GN=Sphkap PE=1 SV=1
121	409	P08516|CP4AA_RAT	27.84	2	2	2144400	1	1	4		58215	Cytochrome P450 4A10 OS=Rattus norvegicus OX=10116 GN=Cyp4a10 PE=1 SV=2
121	382	P24464|CP4AC_RAT	27.84	2	2	2144400	1	1	4		58559	Cytochrome P450 4A12 OS=Rattus norvegicus OX=10116 GN=Cyp4a12 PE=2 SV=2
266	462	O35779|BHE41_RAT	27.78	2	2	1756900	1	1	1		43917	Class E basic helix-loop-helix protein 41 OS=Rattus norvegicus OX=10116 GN=Bhlhb3 PE=2 SV=2
480	479	P22288|GCH1_RAT	27.75	4	4	223260	1	1	1		27057	GTP cyclohydrolase 1 OS=Rattus norvegicus OX=10116 GN=Gch1 PE=1 SV=1
483	493	O08678|MARK1_RAT	27.71	1	1	0	1	1	1		88235	Serine/threonine-protein kinase MARK1 OS=Rattus norvegicus OX=10116 GN=Mark1 PE=1 SV=1
388	501	Q04827|CCND2_RAT	27.71	3	3	267870	1	1	1		32826	G1/S-specific cyclin-D2 OS=Rattus norvegicus OX=10116 GN=Ccnd2 PE=1 SV=1
430	498	Q9EST6|AN32B_RAT	27.7	3	3	0	1	1	2		31061	Acidic leucine-rich nuclear phosphoprotein 32 family member B OS=Rattus norvegicus OX=10116 GN=Anp32b PE=1 SV=1
464	385	P17708|DCAM_RAT	27.69	3	3	878530	1	1	1		38137	S-adenosylmethionine decarboxylase proenzyme OS=Rattus norvegicus OX=10116 GN=Amd1 PE=1 SV=3
374	355	Q6AYY8|ACATN_RAT	27.58	2	2	219240	1	1	1		61102	Acetyl-coenzyme A transporter 1 OS=Rattus norvegicus OX=10116 GN=Slc33a1 PE=2 SV=1
466	380	Q63798|PSME2_RAT	27.53	4	4	167560	1	1	1		26857	Proteasome activator complex subunit 2 OS=Rattus norvegicus OX=10116 GN=Psme2 PE=2 SV=3
482	502	P26772|CH10_RAT	27.5	9	9	494520	1	1	1		10902	10 kDa heat shock protein mitochondrial OS=Rattus norvegicus OX=10116 GN=Hspe1 PE=1 SV=3
218	485	P19814|TGON3_RAT	27.46	3	3	519620	1	1	2		38305	Trans-Golgi network integral membrane protein TGN38 OS=Rattus norvegicus OX=10116 GN=Ttgn1 PE=1 SV=1
150	164	F1MA98|TPR_RAT	27.43	0	0	1916000	1	1	2		267303	Nucleoprotein TPR OS=Rattus norvegicus OX=10116 GN=Tpr PE=1 SV=1
224	494	P29419|ATP5I_RAT	27.42	13	13	6933600	1	1	2	Oxidation (M)	8255	ATP synthase subunit e mitochondrial OS=Rattus norvegicus OX=10116 GN=Atp5me PE=1 SV=3
309	170	Q9QYM0|MRP5_RAT	27.4	1	1	870010	1	1	1		160856	Multidrug resistance-associated protein 5 OS=Rattus norvegicus OX=10116 GN=Abcc5 PE=2 SV=1
386	475	Q4V8D6|BRF2_RAT	27.34	2	2	435930	1	1	1		46596	Transcription factor IIIB 50 kDa subunit OS=Rattus norvegicus OX=10116 GN=Brf2 PE=2 SV=1
431	505	Q6P9U4|PLD3B_RAT	27.31	5	5	4557300	1	1	1		21572	PRELI domain containing protein 3B OS=Rattus norvegicus OX=10116 GN=Prelid3b PE=1 SV=1
385	474	Q5PQK8|TBRG1_RAT	27.3	2	2	137150	1	1	1		44785	Transforming growth factor beta regulator 1 OS=Rattus norvegicus OX=10116 GN=Tbrg1 PE=2 SV=2
275	209	Q9QZ81|AGO2_RAT	27.24	1	1	543530	1	1	1		97318	Protein argonaute-2 OS=Rattus norvegicus OX=10116 GN=Ago2 PE=1 SV=2
484	503	Q5XI64|ABHD6_RAT	27.17	3	3	81250	1	1	1		38312	Monoacylglycerol lipase ABHD6 OS=Rattus norvegicus OX=10116 GN=Abhd6 PE=1 SV=1
260	466	Q3MIB4|LONP2_RAT	27.17	1	1	274800	1	1	1		94393	Lon protease homolog 2 peroxisomal OS=Rattus norvegicus OX=10116 GN=Lonp2 PE=1 SV=2
237	408	Q9ESR9|ABCA2_RAT	27.13	0	0	785500	1	1	1		270926	ATP-binding cassette sub-family A member 2 OS=Rattus norvegicus OX=10116 GN=Abca2 PE=1 SV=1
191	315	Q01986|MP2K1_RAT	27.13	2	2	593340	1	1	3		43465	Dual specificity mitogen-activated protein kinase kinase 1 OS=Rattus norvegicus OX=10116 GN=Map2k1 PE=1 SV=2
432	477	P09606|GLNA_RAT	26.94	3	3	1893100	1	1	1		42268	Glutamine synthetase OS=Rattus norvegicus OX=10116 GN=Glul PE=1 SV=3
338	425	P35570|IRS1_RAT	26.93	1	1	0	1	1	1		131178	Insulin receptor substrate 1 OS=Rattus norvegicus OX=10116 GN=Irs1 PE=1 SV=1
434	535	P55926|ASIC1_RAT	26.93	2	2	458250	1	1	1	Oxidation (M)	59641	Acid-sensing ion channel 1 OS=Rattus norvegicus OX=10116 GN=Asic1 PE=1 SV=1
200	330	Q6P502|TCPG_RAT	26.92	2	2	376970	1	1	2	Deamidation (NQ)	60647	T-complex protein 1 subunit gamma OS=Rattus norvegicus OX=10116 GN=Cct3 PE=1 SV=1
355	432	Q4V7B8|RNF44_RAT	26.89	3	3	178080	1	1	1		39228	RING finger protein 44 OS=Rattus norvegicus OX=10116 GN=Rnf44 PE=2 SV=1
433	524	P09034|ASSY_RAT	26.85	2	2	85982	1	1	1		46496	Argininosuccinate synthase OS=Rattus norvegicus OX=10116 GN=Ass1 PE=1 SV=1
469	360	Q5M856|SPC25_RAT	26.82	4	4	72572	1	1	1		26189	Kinetochore protein Spc25 OS=Rattus norvegicus OX=10116 GN=Spc25 PE=2 SV=1
376	338	P97588|SMAD1_RAT	26.81	2	2	134080	1	1	1		52714	Mothers against decapentaplegic homolog 1 OS=Rattus norvegicus OX=10116 GN=Smad1 PE=2 SV=1
376	352	P84025|SMAD3_RAT	26.81	2	2	134080	1	1	1		48081	Mothers against decapentaplegic homolog 3 OS=Rattus norvegicus OX=10116 GN=Smad3 PE=1 SV=1
376	297	O54835|SMAD9_RAT	26.81	2	2	134080	1	1	1		48992	Mothers against decapentaplegic homolog 9 OS=Rattus norvegicus OX=10116 GN=Smad9 PE=1 SV=1
376	377	Q9R1V3|SMAD5_RAT	26.81	2	2	134080	1	1	1		52215	Mothers against decapentaplegic homolog 5 OS=Rattus norvegicus OX=10116 GN=Smad5 PE=1 SV=1
376	393	O70436|SMAD2_RAT	26.81	2	2	134080	1	1	1		52239	Mothers against decapentaplegic homolog 2 OS=Rattus norvegicus OX=10116 GN=Smad2 PE=1 SV=1
389	530	Q6AXV4|SAM50_RAT	26.78	2	2	329300	1	1	1		51960	Sorting and assembly machinery component 50 homolog OS=Rattus norvegicus OX=10116 GN=Samm50 PE=1 SV=1
234	141	Q9Z330|DNMT1_RAT	26.76	2	2	3173200	3	3	5	Oxidation (M)	182773	DNA (cytosine-5)-methyltransferase 1 OS=Rattus norvegicus OX=10116 GN=Dnmt1 PE=1 SV=2
276	356	P01346|IGF2_RAT	26.75	5	5	0	1	1	1		20086	Insulin-like growth factor II OS=Rattus norvegicus OX=10116 GN=Igf2 PE=1 SV=1
157	55	Q4V9H5|P20L1_RAT	26.75	1	1	104330	1	1	2		114084	PHD finger protein 20-like protein 1 OS=Rattus norvegicus OX=10116 GN=Phf20l1 PE=1 SV=2
291	489	Q925G1|HDGR2_RAT	26.75	1	1	417200	1	1	1		74018	Hepatoma-derived growth factor-related protein 2 OS=Rattus norvegicus OX=10116 GN=Hdgfl2 PE=1 SV=2
378	398	P36972|APT_RAT	26.75	5	5	85283	1	1	1		19546	Adenine phosphoribosyltransferase OS=Rattus norvegicus OX=10116 GN=Aprt PE=1 SV=1
219	468	Q08013|SSRG_RAT	26.69	6	6	1419700	1	1	2		21064	Translocon-associated protein subunit gamma OS=Rattus norvegicus OX=10116 GN=Ssr3 PE=1 SV=2
176	63	P04764|ENOA_RAT	26.68	2	2	1764800	1	1	2		47128	Alpha-enolase OS=Rattus norvegicus OX=10116 GN=Eno1 PE=1 SV=4
348	335	Q68FR7|LTV1_RAT	26.65	2	2	88722	1	1	1		53562	Protein LTV1 homolog OS=Rattus norvegicus OX=10116 GN=Ltv1 PE=2 SV=1
382	488	Q5PQN6|SPE39_RAT	26.64	2	2	797730	1	1	1		53305	Spermatogenesis-defective protein 39 homolog OS=Rattus norvegicus OX=10116 GN=Vipas39 PE=1 SV=1
265	486	P97839|DLGP4_RAT	26.64	1	1	273400	1	1	1		108035	Disks large-associated protein 4 OS=Rattus norvegicus OX=10116 GN=Dlgap4 PE=1 SV=1
315	522	Q2MJT0|MEF2A_RAT	26.63	2	2	111690	1	1	1		53254	Myocyte-specific enhancer factor 2A OS=Rattus norvegicus OX=10116 GN=Mef2a PE=1 SV=1
220	528	Q62725|NFYC_RAT	26.58	2	2	495510	1	1	2		37254	Nuclear transcription factor Y subunit gamma OS=Rattus norvegicus OX=10116 GN=Nfyc PE=2 SV=1
377	396	Q9JJH5|F262_RAT	26.52	2	2	322820	1	1	1	Oxidation (M)	64156	6-phosphofructo-2-kinase/fructose-2 6-bisphosphatase 2 OS=Rattus norvegicus OX=10116 GN=Pfkfb2 PE=1 SV=1
332	417	Q9EQV6|TPP1_RAT	26.5	2	2	26135	1	1	1		61332	Tripeptidyl-peptidase 1 OS=Rattus norvegicus OX=10116 GN=Tpp1 PE=1 SV=1
115	497	Q71UF4|RBBP7_RAT	26.49	2	2	4796100	1	1	5		47820	Histone-binding protein RBBP7 OS=Rattus norvegicus OX=10116 GN=Rbbp7 PE=2 SV=1
339	438	O89038|MEF2D_RAT	26.43	2	2	383780	1	1	1		54368	Myocyte-specific enhancer factor 2D OS=Rattus norvegicus OX=10116 GN=Mef2d PE=1 SV=1
391	547	Q63083|NUCB1_RAT	26.42	3	3	132240	1	1	1		53507	Nucleobindin-1 OS=Rattus norvegicus OX=10116 GN=Nucb1 PE=1 SV=1
333	433	P22791|HMCS2_RAT	26.42	2	2	51959	1	1	1		56886	Hydroxymethylglutaryl-CoA synthase mitochondrial OS=Rattus norvegicus OX=10116 GN=Hmgcs2 PE=1 SV=2
470	242	Q3B7D0|HEM6_RAT	26.41	2	2	237070	1	1	1		49278	Oxygen-dependent coproporphyrinogen-III oxidase mitochondrial OS=Rattus norvegicus OX=10116 GN=Cpox PE=1 SV=1
202	434	Q63185|E2AK1_RAT	26.41	1	1	136110	1	1	2		69586	Eukaryotic translation initiation factor 2-alpha kinase 1 OS=Rattus norvegicus OX=10116 GN=Eif2ak1 PE=1 SV=2
424	308	#DECOY#Q8CHM7|HACL1_RAT	26.39	1	1	384240	1	1	1		63616	2-hydroxyacyl-CoA lyase 1 OS=Rattus norvegicus OX=10116 GN=Hacl1 PE=1 SV=1
301	213	Q02874|H2AY_RAT	26.37	2	2	619010	1	1	1		39504	Core histone macro-H2A.1 OS=Rattus norvegicus OX=10116 GN=Macroh2a1 PE=1 SV=4
75	278	Q9Z1A6|VIGLN_RAT	26.36	1	1	12294000	1	1	5		141583	Vigilin OS=Rattus norvegicus OX=10116 GN=Hdlbp PE=1 SV=1
387	526	Q4KM93|TM177_RAT	26.35	3	3	1664400	1	1	1	Oxidation (M)	34001	Transmembrane protein 177 OS=Rattus norvegicus OX=10116 GN=Tmem177 PE=2 SV=1
330	410	Q5XIT0|CDKL2_RAT	26.33	2	2	105680	1	1	1		57135	Cyclin-dependent kinase-like 2 OS=Rattus norvegicus OX=10116 GN=Cdkl2 PE=2 SV=1
269	517	Q05096|MYO1B_RAT	26.3	1	1	277380	1	1	1	Oxidation (M)	131918	Unconventional myosin-Ib OS=Rattus norvegicus OX=10116 GN=Myo1b PE=1 SV=1
491	564	P62271|RS18_RAT	26.26	9	9	0	1	1	1		17719	40S ribosomal protein S18 OS=Rattus norvegicus OX=10116 GN=Rps18 PE=1 SV=3
243	471	P70478|APC_RAT	26.24	1	1	919660	2	2	2		310533	Adenomatous polyposis coli protein OS=Rattus norvegicus OX=10116 GN=Apc PE=1 SV=1
493	508	Q5XIK5|RN146_RAT	26.13	3	3	6773200	1	1	1		38224	E3 ubiquitin-protein ligase RNF146 OS=Rattus norvegicus OX=10116 GN=Rnf146 PE=1 SV=1
300	351	O89047|KCNH3_RAT	26.12	1	1	290140	1	1	1		117580	Potassium voltage-gated channel subfamily H member 3 OS=Rattus norvegicus OX=10116 GN=Kcnh3 PE=2 SV=1
395	566	Q924A5|S36A1_RAT	26.11	2	2	68165	1	1	1		52569	Proton-coupled amino acid transporter 1 OS=Rattus norvegicus OX=10116 GN=Slc36a1 PE=2 SV=1
287	353	P47973|TTP_RAT	26.1	3	3	90452	1	1	1		33654	mRNA decay activator protein ZFP36 OS=Rattus norvegicus OX=10116 GN=Zfp36 PE=1 SV=1
206	537	P15473|IBP3_RAT	26.09	3	3	242420	1	1	2		31680	Insulin-like growth factor-binding protein 3 OS=Rattus norvegicus OX=10116 GN=Igfbp3 PE=1 SV=2
175	284	Q761X5|UNC5C_RAT	26.09	1	1	2538500	1	1	3		103135	Netrin receptor UNC5C OS=Rattus norvegicus OX=10116 GN=Unc5c PE=1 SV=1
390	538	Q5M9G6|SNIP1_RAT	26.09	2	2	1136900	1	1	2		44923	Smad nuclear interacting protein 1 OS=Rattus norvegicus OX=10116 GN=Snip1 PE=1 SV=1
438	561	O88761|PSMD1_RAT	26.07	1	1	366300	1	1	1	Oxidation (M)	105748	26S proteasome non-ATPase regulatory subunit 1 OS=Rattus norvegicus OX=10116 GN=Psmd1 PE=1 SV=1
494	513	Q6P5P5|MEST_RAT	26.07	3	3	1709800	1	1	1		38879	Mesoderm-specific transcript homolog protein OS=Rattus norvegicus OX=10116 GN=Mest PE=2 SV=1
351	447	D4AAT7|NNRD_RAT	26.03	3	3	917550	1	1	2	Deamidation (NQ)	36518	ATP-dependent (S)-NAD(P)H-hydrate dehydratase OS=Rattus norvegicus OX=10116 GN=Naxd PE=3 SV=1
232	168	Q8K1P7|SMCA4_RAT	26.02	1	1	0	1	1	1		181426	Transcription activator BRG1 OS=Rattus norvegicus OX=10116 GN=Smarca4 PE=1 SV=1
310	439	Q6AXU3|I20L2_RAT	26	2	2	37007	1	1	1		41311	Interferon-stimulated 20 kDa exonuclease-like 2 OS=Rattus norvegicus OX=10116 GN=Isg20l2 PE=2 SV=1
331	191	Q9QXL7|NDK7_RAT	25.97	3	3	79718	1	1	1		44540	Nucleoside diphosphate kinase 7 OS=Rattus norvegicus OX=10116 GN=Nme7 PE=1 SV=1
223	392	Q6AYM1|CE034_RAT	25.9	1	1	1482600	1	1	2		72365	Uncharacterized protein C5orf34 homolog OS=Rattus norvegicus OX=10116 PE=2 SV=1
337	525	P48037|ANXA6_RAT	25.89	1	1	222350	1	1	1		75754	Annexin A6 OS=Rattus norvegicus OX=10116 GN=Anxa6 PE=1 SV=2
253	476	Q66HF1|NDUS1_RAT	25.86	1	1	45589	1	1	1		79412	NADH-ubiquinone oxidoreductase 75 kDa subunit mitochondrial OS=Rattus norvegicus OX=10116 GN=Ndufs1 PE=1 SV=1
225	515	Q6IUP3|ELP5_RAT	25.83	3	3	255280	1	1	2		35490	Elongator complex protein 5 OS=Rattus norvegicus OX=10116 GN=Elp5 PE=2 SV=1
342	506	Q5XIQ5|SDA1_RAT	25.82	3	3	0	1	1	1	Deamidation (NQ)	79633	Protein SDA1 homolog OS=Rattus norvegicus OX=10116 GN=Sdad1 PE=1 SV=1
442	531	Q8R515|ZHX1_RAT	25.74	1	1	58926	1	1	1	Oxidation (M)	97570	Zinc fingers and homeoboxes protein 1 OS=Rattus norvegicus OX=10116 GN=Zhx1 PE=1 SV=1
203	291	Q9QZA2|PDC6I_RAT	25.74	1	1	712090	1	1	2		96631	Programmed cell death 6-interacting protein OS=Rattus norvegicus OX=10116 GN=Pdcd6ip PE=1 SV=2
258	395	Q4KLH4|PSPC1_RAT	25.71	2	2	455840	1	1	1	Oxidation (M)	58760	Paraspeckle component 1 OS=Rattus norvegicus OX=10116 GN=Pspc1 PE=1 SV=1
251	606	B4F766|DYM_RAT	25.64	1	1	34160	1	1	1		76491	Dymeclin OS=Rattus norvegicus OX=10116 GN=Dym PE=2 SV=1
152	397	Q9ES73|MAGD1_RAT	25.59	1	1	258940	1	1	2	Oxidation (M)	85798	Melanoma-associated antigen D1 OS=Rattus norvegicus OX=10116 GN=Maged1 PE=1 SV=3
474	482	P53669|LIMK1_RAT	25.58	1	1	130960	1	1	1		72594	LIM domain kinase 1 OS=Rattus norvegicus OX=10116 GN=Limk1 PE=1 SV=1
193	504	Q66HC5|NUP93_RAT	25.55	1	1	54664	1	1	2		93302	Nuclear pore complex protein Nup93 OS=Rattus norvegicus OX=10116 GN=Nup93 PE=1 SV=1
98	510	P00406|COX2_RAT	25.44	8	8	20001000	3	3	5	Oxidation (M)	25928	Cytochrome c oxidase subunit 2 OS=Rattus norvegicus OX=10116 GN=Mtco2 PE=1 SV=3
207	585	Q6AYN4|PHIPL_RAT	25.32	2	2	3306600	1	1	3	Oxidation (M)	42412	Phytanoyl-CoA hydroxylase-interacting protein-like OS=Rattus norvegicus OX=10116 GN=Phyhipl PE=1 SV=2
207	584	Q568Z9|PHYIP_RAT	25.32	3	3	3306600	1	1	3	Oxidation (M)	37555	Phytanoyl-CoA hydroxylase-interacting protein OS=Rattus norvegicus OX=10116 GN=Phyhip PE=2 SV=1
475	491	Q9Z2L9|NDRG4_RAT	25.31	3	3	223100	1	1	1		38487	Protein NDRG4 OS=Rattus norvegicus OX=10116 GN=Ndrg4 PE=1 SV=1
247	412	Q9JKA8|HCN3_RAT	25.28	2	2	811670	1	1	1		86809	Potassium/sodium hyperpolarization-activated cyclic nucleotide-gated channel 3 OS=Rattus norvegicus OX=10116 GN=Hcn3 PE=1 SV=1
278	562	P97536|CAND1_RAT	25.27	1	1	161780	1	1	1		136361	Cullin-associated NEDD8-dissociated protein 1 OS=Rattus norvegicus OX=10116 GN=Cand1 PE=1 SV=1
397	567	P62907|RL10A_RAT	25.27	4	4	129960	1	1	1		24831	60S ribosomal protein L10a OS=Rattus norvegicus OX=10116 GN=Rpl10a PE=1 SV=2
476	469	Q07205|IF5_RAT	25.25	2	2	472510	1	1	1		48954	Eukaryotic translation initiation factor 5 OS=Rattus norvegicus OX=10116 GN=Eif5 PE=1 SV=1
477	473	B0BNF1|SEPT8_RAT	25.22	2	2	79591	1	1	1		51252	Septin-8 OS=Rattus norvegicus OX=10116 GN=Septin8 PE=1 SV=1
303	456	F1M4A4|KIF1A_RAT	25.2	1	1	332320	1	1	1		192933	Kinesin-like protein KIF1A OS=Rattus norvegicus OX=10116 GN=Kif1a PE=1 SV=3
447	700	Q9Z2Z8|DHCR7_RAT	25.17	2	2	235410	1	1	1		54155	7-dehydrocholesterol reductase OS=Rattus norvegicus OX=10116 GN=Dhcr7 PE=1 SV=1
290	333	P22002|CAC1C_RAT	25.16	0	0	123010	1	1	1		243480	Voltage-dependent L-type calcium channel subunit alpha-1C OS=Rattus norvegicus OX=10116 GN=Cacna1c PE=1 SV=1
205	301	O08619|F13A_RAT	25.11	1	1	511030	1	1	2		82659	Coagulation factor XIII A chain OS=Rattus norvegicus OX=10116 GN=F13a1 PE=2 SV=3
304	573	Q5M7W5|MAP4_RAT	25.02	1	1	2837500	1	1	2		110301	Microtubule-associated protein 4 OS=Rattus norvegicus OX=10116 GN=Map4 PE=1 SV=1
343	556	P0C5Y8|ALS2_RAT	24.96	1	1	48618	1	1	1		182447	Alsin OS=Rattus norvegicus OX=10116 GN=Als2 PE=1 SV=1
450	1171	P25093|FAAA_RAT	24.95	2	2	343920	1	1	2		45976	Fumarylacetoacetase OS=Rattus norvegicus OX=10116 GN=Fah PE=1 SV=1
478	499	P08011|MGST1_RAT	24.94	6	6	331220	1	1	1		17472	Microsomal glutathione S-transferase 1 OS=Rattus norvegicus OX=10116 GN=Mgst1 PE=1 SV=3
209	509	Q63259|PTPRN_RAT	24.93	1	1	9125100	1	1	2		106228	Receptor-type tyrosine-protein phosphatase-like N OS=Rattus norvegicus OX=10116 GN=Ptprn PE=1 SV=2
429	354	P39949|CCNE1_RAT	24.84	2	2	55550	1	1	1		47482	G1/S-specific cyclin-E1 OS=Rattus norvegicus OX=10116 GN=Ccne1 PE=1 SV=2
384	298	O88884|AKAP1_RAT	24.81	1	1	919930	1	1	2		91747	A-kinase anchor protein 1 mitochondrial OS=Rattus norvegicus OX=10116 GN=Akap1 PE=1 SV=1
479	500	O88869|RASF9_RAT	24.79	2	2	1255500	1	1	1		49545	Ras association domain-containing protein 9 OS=Rattus norvegicus OX=10116 GN=Rassf9 PE=1 SV=1
305	749	Q499S9|RHDF1_RAT	24.78	2	2	234380	2	2	2	Cysteinylation; Deamidation (NQ)	97262	Inactive rhomboid protein 1 OS=Rattus norvegicus OX=10116 GN=Rhbdf1 PE=2 SV=1
499	539	Q02356|AMPD2_RAT	24.71	1	1	92936	1	1	1		94787	AMP deaminase 2 OS=Rattus norvegicus OX=10116 GN=Ampd2 PE=1 SV=2
404	1788	D3ZJP6|MYO10_RAT	24.7	0	0	15217000	1	1	3		237260	Unconventional myosin-X OS=Rattus norvegicus OX=10116 GN=Myo10 PE=1 SV=1
158	317	Q62976|KCMA1_RAT	24.68	1	1	352060	1	1	2		134374	Calcium-activated potassium channel subunit alpha-1 OS=Rattus norvegicus OX=10116 GN=Kcnma1 PE=1 SV=3
443	588	Q9WVC0|SEPT7_RAT	24.6	3	3	911510	1	1	1		50508	Septin-7 OS=Rattus norvegicus OX=10116 GN=Septin7 PE=1 SV=1
495	592	Q9Z1L0|PK3CB_RAT	24.58	1	1	0	1	1	1		122608	Phosphatidylinositol 4 5-bisphosphate 3-kinase catalytic subunit beta isoform OS=Rattus norvegicus OX=10116 GN=Pik3cb PE=2 SV=1
112	2526	Q5XIC0|ECI2_RAT	24.53	3	3	7020900	1	1	3		43021	Enoyl-CoA delta isomerase 2 OS=Rattus norvegicus OX=10116 GN=Eci2 PE=1 SV=1
444	533	Q920L7|ELOV5_RAT	24.49	3	3	906960	1	1	1	Oxidation (M)	35235	Elongation of very long chain fatty acids protein 5 OS=Rattus norvegicus OX=10116 GN=Elovl5 PE=1 SV=1
316	557	#DECOY#P01346|IGF2_RAT	24.48	4	4	3304300	1	1	2		20086	Insulin-like growth factor II OS=Rattus norvegicus OX=10116 GN=Igf2 PE=1 SV=1
500	854	Q6AYQ8|FAHD1_RAT	24.4	4	4	226420	1	1	1		24480	Acylpyruvase FAHD1 mitochondrial OS=Rattus norvegicus OX=10116 GN=Fahd1 PE=1 SV=1
392	174	Q6PEC3|YIF1B_RAT	24.38	4	4	78343	1	1	1		28418	Protein YIF1B OS=Rattus norvegicus OX=10116 GN=Yif1b PE=1 SV=2
485	436	P09456|KAP0_RAT	24.31	2	2	991970	1	1	1		43095	cAMP-dependent protein kinase type I-alpha regulatory subunit OS=Rattus norvegicus OX=10116 GN=Prkar1a PE=1 SV=2
502	1522	#DECOY#Q5RJP0|ALD1_RAT	24.3	3	3	0	1	1	1		36122	Aldo-keto reductase family 1 member B7 OS=Rattus norvegicus OX=10116 GN=Akr1b7 PE=1 SV=1
501	541	Q9JL55|GDE1_RAT	24.27	3	3	54931	1	1	1	Oxidation (M)	37634	Glycerophosphodiester phosphodiesterase 1 OS=Rattus norvegicus OX=10116 GN=Gde1 PE=1 SV=2
231	548	Q56B11|PELP1_RAT	24.25	1	1	251560	1	1	1		119139	Proline- glutamic acid- and leucine-rich protein 1 OS=Rattus norvegicus OX=10116 GN=Pelp1 PE=1 SV=2
241	605	#DECOY#Q9QYV0|ADA15_RAT	24.24	6	6	4857900	1	1	1	Cysteinylation; Deamidation (NQ)	93308	Disintegrin and metalloproteinase domain-containing protein 15 OS=Rattus norvegicus OX=10116 GN=Adam15 PE=2 SV=2
496	596	Q91VC0|DCTP1_RAT	24.23	5	5	267000	1	1	1		18474	dCTP pyrophosphatase 1 OS=Rattus norvegicus OX=10116 GN=Dctpp1 PE=2 SV=1
192	558	P25235|RPN2_RAT	24.22	1	1	551530	1	1	2	Oxidation (M)	69078	Dolichyl-diphosphooligosaccharide--protein glycosyltransferase subunit 2 OS=Rattus norvegicus OX=10116 GN=Rpn2 PE=2 SV=2
259	610	Q62997|GFRA1_RAT	24.21	11	11	421800	1	1	1	Cysteinylation; Oxidation (M); Deamidation (NQ)	51650	GDNF family receptor alpha-1 OS=Rattus norvegicus OX=10116 GN=Gfra1 PE=1 SV=1
208	199	Q4KLL4|TM9S4_RAT	24.16	2	2	327920	1	1	2		74675	Transmembrane 9 superfamily member 4 OS=Rattus norvegicus OX=10116 GN=Tm9sf4 PE=2 SV=1
497	571	P63086|MK01_RAT	24.14	3	3	294770	1	1	1	Oxidation (M)	41276	Mitogen-activated protein kinase 1 OS=Rattus norvegicus OX=10116 GN=Mapk1 PE=1 SV=3
497	572	P21708|MK03_RAT	24.14	2	2	294770	1	1	1	Oxidation (M)	43081	Mitogen-activated protein kinase 3 OS=Rattus norvegicus OX=10116 GN=Mapk3 PE=1 SV=5
252	258	P63326|RS10_RAT	24.13	8	8	1450800	1	1	1	Oxidation (M)	18916	40S ribosomal protein S10 OS=Rattus norvegicus OX=10116 GN=Rps10 PE=2 SV=1
486	458	Q62639|RHEB_RAT	24.12	5	5	36972	1	1	1	Oxidation (M)	20479	GTP-binding protein Rheb OS=Rattus norvegicus OX=10116 GN=Rheb PE=1 SV=1
393	565	F1LTR1|WDR26_RAT	24.12	2	2	0	1	1	2		58490	WD repeat-containing protein 26 OS=Rattus norvegicus OX=10116 GN=Wdr26 PE=3 SV=2
221	542	O54874|MRCKA_RAT	24.11	1	1	843510	1	1	2		197063	Serine/threonine-protein kinase MRCK alpha OS=Rattus norvegicus OX=10116 GN=Cdc42bpa PE=1 SV=1
398	591	O54888|RPA2_RAT	24.11	1	1	0	1	1	1		127728	DNA-directed RNA polymerase I subunit RPA2 OS=Rattus norvegicus OX=10116 GN=Polr1b PE=1 SV=1
142	576	P52947|PDX1_RAT	24.09	3	3	276900	1	1	2		30831	Pancreas/duodenum homeobox protein 1 OS=Rattus norvegicus OX=10116 GN=Pdx1 PE=1 SV=1
445	595	Q7TPK1|UHRF1_RAT	24.07	1	1	89034	1	1	1		87449	E3 ubiquitin-protein ligase UHRF1 OS=Rattus norvegicus OX=10116 GN=Uhrf1 PE=1 SV=2
487	527	Q66H68|RBM47_RAT	24.06	2	2	74305	1	1	1		64094	RNA-binding protein 47 OS=Rattus norvegicus OX=10116 GN=Rbm47 PE=2 SV=1
436	495	#DECOY#Q10980|FUT1_RAT	24.05	2	2	2276600	1	1	1		42417	Galactoside alpha-(1 2)-fucosyltransferase 1 OS=Rattus norvegicus OX=10116 GN=Fut1 PE=2 SV=2
344	465	O08774|RGS12_RAT	23.92	1	1	92520	1	1	1		150468	Regulator of G-protein signaling 12 OS=Rattus norvegicus OX=10116 GN=Rgs12 PE=1 SV=1
435	487	B5DF89|CUL3_RAT	23.92	1	1	150220	1	1	1		88932	Cullin-3 OS=Rattus norvegicus OX=10116 GN=Cul3 PE=1 SV=2
449	812	Q9JJ73|RAMP3_RAT	23.71	37	37	751060	1	1	1	Cysteinylation	16781	Receptor activity-modifying protein 3 OS=Rattus norvegicus OX=10116 GN=Ramp3 PE=2 SV=1
357	554	Q9QYF3|MYO5A_RAT	23.7	0	0	149120	1	1	1		211762	Unconventional myosin-Va OS=Rattus norvegicus OX=10116 GN=Myo5a PE=1 SV=1
488	366	Q4QQW1|REEP4_RAT	23.66	4	4	72343	1	1	1		29660	Receptor expression-enhancing protein 4 OS=Rattus norvegicus OX=10116 GN=Reep4 PE=1 SV=1
437	570	Q5BJP2|CWC15_RAT	23.63	4	4	296150	1	1	1		26638	Spliceosome-associated protein CWC15 homolog OS=Rattus norvegicus OX=10116 GN=Cwc15 PE=1 SV=1
498	512	Q64654|CP51A_RAT	23.61	2	2	36731	1	1	1		56707	Lanosterol 14-alpha demethylase OS=Rattus norvegicus OX=10116 GN=Cyp51a1 PE=1 SV=1
317	549	Q9Z1W6|LYRIC_RAT	23.55	2	2	92010	1	1	1		63969	Protein LYRIC OS=Rattus norvegicus OX=10116 GN=Mtdh PE=1 SV=2
262	1384	Q02195|FGF7_RAT	23.5	5	5	334520000	1	1	3		22268	Fibroblast growth factor 7 OS=Rattus norvegicus OX=10116 GN=Fgf7 PE=1 SV=1
263	1682	Q62893|AMHR2_RAT	23.46	2	2	0	1	1	1		59749	Anti-Muellerian hormone type-2 receptor OS=Rattus norvegicus OX=10116 GN=Amhr2 PE=2 SV=1
271	1287	A2VCW5|S38A5_RAT	23.45	2	2	79416	1	1	3		52436	Sodium-coupled neutral amino acid transporter 5 OS=Rattus norvegicus OX=10116 GN=Slc38a5 PE=1 SV=1
394	402	Q8R500|MFN2_RAT	23.44	1	1	42187	1	1	2		86123	Mitofusin-2 OS=Rattus norvegicus OX=10116 GN=Mfn2 PE=1 SV=1
405	1347	Q3B7T6|CNEP1_RAT	23.44	4	4	1692100	1	1	1		28391	CTD nuclear envelope phosphatase 1 OS=Rattus norvegicus OX=10116 GN=Ctdnep1 PE=2 SV=2
489	568	Q9Z2Y1|TIM_RAT	23.38	1	1	264400	1	1	1	Oxidation (M)	138565	Protein timeless homolog OS=Rattus norvegicus OX=10116 GN=Timeless PE=1 SV=1
340	536	A0A096MJY4|MEF2C_RAT	23.38	2	2	177020	1	1	1		51217	Myocyte-specific enhancer factor 2C OS=Rattus norvegicus OX=10116 GN=Mef2c PE=1 SV=1
448	418	P61751|ARF4_RAT	23.37	5	5	1905500	1	1	2		20397	ADP-ribosylation factor 4 OS=Rattus norvegicus OX=10116 GN=Arf4 PE=2 SV=2
403	1132	Q5FVM4|NONO_RAT	23.32	4	4	460270	2	2	2		54925	Non-POU domain-containing octamer-binding protein OS=Rattus norvegicus OX=10116 GN=Nono PE=1 SV=3
356	551	P47868|SCG3_RAT	23.26	3	3	116440	1	1	1		53183	Secretogranin-3 OS=Rattus norvegicus OX=10116 GN=Scg3 PE=1 SV=1
439	577	P56571|ES1_RAT	23.26	3	3	114130	1	1	1		28173	ES1 protein homolog mitochondrial OS=Rattus norvegicus OX=10116 PE=1 SV=2
400	1340	Q8VHV7|HNRH1_RAT	23.21	2	2	0	1	1	1		49188	Heterogeneous nuclear ribonucleoprotein H OS=Rattus norvegicus OX=10116 GN=Hnrnph1 PE=1 SV=2
400	1517	Q6AY09|HNRH2_RAT	23.21	2	2	0	1	1	1		49294	Heterogeneous nuclear ribonucleoprotein H2 OS=Rattus norvegicus OX=10116 GN=Hnrnph2 PE=1 SV=1
141	560	P24062|IGF1R_RAT	23.21	1	1	1312300	1	1	4		155395	Insulin-like growth factor 1 receptor OS=Rattus norvegicus OX=10116 GN=Igf1r PE=2 SV=2
358	987	Q75UQ2|CFDP1_RAT	23.2	3	3	722780	1	1	1		32969	Craniofacial development protein 1 OS=Rattus norvegicus OX=10116 GN=Cfdp1 PE=1 SV=1
503	1437	Q4AEF8|COPG1_RAT	23.16	1	1	558780	1	1	1		97614	Coatomer subunit gamma-1 OS=Rattus norvegicus OX=10116 GN=Copg1 PE=2 SV=1
451	1449	Q9WVR1|INP5E_RAT	23.13	1	1	624080	1	1	1		72040	Phosphatidylinositol polyphosphate 5-phosphatase type IV OS=Rattus norvegicus OX=10116 GN=Inpp5e PE=1 SV=3
261	399	#DECOY#D3ZUI5|COBL_RAT	23.12	1	1	136290	1	1	1		122266	Protein cordon-bleu OS=Rattus norvegicus OX=10116 GN=Cobl PE=1 SV=1
341	427	Q6TQE1|ZCH18_RAT	23.11	1	1	968010	1	1	2		105537	Zinc finger CCCH domain-containing protein 18 OS=Rattus norvegicus OX=10116 GN=Zc3h18 PE=1 SV=1
235	667	#DECOY#P35559|IDE_RAT	23.08	1	1	79081	1	1	1		117710	Insulin-degrading enzyme OS=Rattus norvegicus OX=10116 GN=Ide PE=1 SV=1
402	924	Q9ESW0|DDB1_RAT	23.07	1	1	239710	2	2	2	Oxidation (M)	126862	DNA damage-binding protein 1 OS=Rattus norvegicus OX=10116 GN=Ddb1 PE=1 SV=1
490	581	Q5PR01|PPDPF_RAT	23.06	8	8	275210	1	1	1	Oxidation (M)	12088	Pancreatic progenitor cell differentiation and proliferation factor OS=Rattus norvegicus OX=10116 GN=Ppdpf PE=3 SV=1
270	453	P54282|CAC1A_RAT	23.03	0	0	154790	1	1	1		251525	Voltage-dependent P/Q-type calcium channel subunit alpha-1A OS=Rattus norvegicus OX=10116 GN=Cacna1a PE=1 SV=1
318	563	Q5XI01|LARP7_RAT	22.94	2	2	37315	1	1	1		64950	La-related protein 7 OS=Rattus norvegicus OX=10116 GN=Larp7 PE=1 SV=2
492	582	Q5BK22|GTPB8_RAT	22.91	4	4	0	1	1	1		32232	GTP-binding protein 8 OS=Rattus norvegicus OX=10116 GN=Gtpbp8 PE=2 SV=1
399	593	#DECOY#Q63272|JAK3_RAT	22.85	5	5	0	1	1	1	Cysteinylation; Deamidation (NQ)	122561	Tyrosine-protein kinase JAK3 OS=Rattus norvegicus OX=10116 GN=Jak3 PE=2 SV=1
440	586	Q6AXS5|PAIRB_RAT	22.84	2	2	123770	1	1	1		44754	Plasminogen activator inhibitor 1 RNA-binding protein OS=Rattus norvegicus OX=10116 GN=Serbp1 PE=1 SV=2
401	1797	P84245|H33_RAT	22.73	12	12	1645700	2	2	2		15328	Histone H3.3 OS=Rattus norvegicus OX=10116 GN=H3-3b PE=1 SV=2
401	2572	Q6LED0|H31_RAT	22.73	7	7	14386	1	1	1		15404	Histone H3.1 OS=Rattus norvegicus OX=10116 PE=1 SV=3
504	1635	Q99P39|NFS1_RAT	22.63	4	4	0	1	1	1		50013	Cysteine desulfurase mitochondrial OS=Rattus norvegicus OX=10116 GN=Nfs1 PE=2 SV=1
396	520	P70566|TMOD2_RAT	22.61	2	2	378790	1	1	1		39492	Tropomodulin-2 OS=Rattus norvegicus OX=10116 GN=Tmod2 PE=1 SV=1
441	580	P62243|RS8_RAT	22.58	4	4	355800	1	1	1		24205	40S ribosomal protein S8 OS=Rattus norvegicus OX=10116 GN=Rps8 PE=1 SV=2
229	343	P47820|ACE_RAT	22.58	1	1	391690	1	1	1		150908	Angiotensin-converting enzyme OS=Rattus norvegicus OX=10116 GN=Ace PE=1 SV=1
105	81	P25286|VPP1_RAT	51.02	2	2	282820	1	1	2		96328	V-type proton ATPase 116 kDa subunit a1 OS=Rattus norvegicus OX=10116 GN=Atp6v0a1 PE=1 SV=1
54	41	Q10758|K2C8_RAT	50.94	4	4	963760	3	2	5		54019	Keratin type II cytoskeletal 8 OS=Rattus norvegicus OX=10116 GN=Krt8 PE=1 SV=3
112	104	Q7TP54|RIPR2_RAT	49.22	2	2	2353400	2	2	5		144708	Rho family-interacting cell polarization regulator 2 OS=Rattus norvegicus OX=10116 GN=Ripor2 PE=1 SV=1
112	250	P02793|FRIL1_RAT	49.22	11	11	2353400	2	2	5		20748	Ferritin light chain 1 OS=Rattus norvegicus OX=10116 GN=Ftl1 PE=1 SV=3
147	194	P60868|RS20_RAT	47.01	10	10	4381900	2	2	2		13373	40S ribosomal protein S20 OS=Rattus norvegicus OX=10116 GN=Rps20 PE=3 SV=1
157	359	P50399|GDIB_RAT	37.64	3	3	603060	1	1	2	Oxidation (M)	50537	Rab GDP dissociation inhibitor beta OS=Rattus norvegicus OX=10116 GN=Gdi2 PE=1 SV=2
258	178	P09895|RL5_RAT	37.36	4	4	0	1	1	1		34459	60S ribosomal protein L5 OS=Rattus norvegicus OX=10116 GN=Rpl5 PE=1 SV=3
235	271	Q66HA2|CR3L1_RAT	35.02	2	2	375790	1	1	1		57134	Cyclic AMP-responsive element-binding protein 3-like protein 1 OS=Rattus norvegicus OX=10116 GN=Creb3l1 PE=2 SV=1
336	450	P62845|RS15_RAT	34.87	6	6	358160	1	1	1	Oxidation (M)	17040	40S ribosomal protein S15 OS=Rattus norvegicus OX=10116 GN=Rps15 PE=1 SV=2
320	245	B2RZC9|KTAP2_RAT	34.36	7	7	0	1	1	1		14662	Keratinocyte-associated protein 2 OS=Rattus norvegicus OX=10116 GN=Krtcap2 PE=2 SV=2
101	369	Q810T5|KAT7_RAT	33.78	2	2	155890	1	1	3		70514	Histone acetyltransferase KAT7 OS=Rattus norvegicus OX=10116 GN=Kat7 PE=1 SV=1
103	95	Q9JIH7|WNK1_RAT	33.7	1	1	334590	2	2	3		225110	Serine/threonine-protein kinase WNK1 OS=Rattus norvegicus OX=10116 GN=Wnk1 PE=1 SV=2
210	112	P54258|ATN1_RAT	32.38	1	1	1162900	1	1	1		124779	Atrophin-1 OS=Rattus norvegicus OX=10116 GN=Atn1 PE=1 SV=1
205	211	D3ZD32|CHD5_RAT	31.41	0	0	51870	1	1	1		222261	Chromodomain-helicase-DNA-binding protein 5 OS=Rattus norvegicus OX=10116 GN=Chd5 PE=1 SV=1
410	472	Q6NX65|PDC10_RAT	31.14	4	4	0	1	1	1		24355	Programmed cell death protein 10 OS=Rattus norvegicus OX=10116 GN=Pdcd10 PE=2 SV=1
363	270	Q91V33|KHDR1_RAT	31.08	2	2	0	1	1	1		48315	KH domain-containing RNA-binding signal transduction-associated protein 1 OS=Rattus norvegicus OX=10116 GN=Khdrbs1 PE=1 SV=1
113	130	P36372|TAP2_RAT	30.82	1	1	352400	1	1	2		77713	Antigen peptide transporter 2 OS=Rattus norvegicus OX=10116 GN=Tap2 PE=1 SV=1
181	223	Q9EQL9|SHRPN_RAT	30.32	3	3	133490	1	1	2		40287	Sharpin OS=Rattus norvegicus OX=10116 GN=Sharpin PE=1 SV=1
398	372	O08876|KLF10_RAT	30.29	2	2	20310	1	1	1		51829	Krueppel-like factor 10 OS=Rattus norvegicus OX=10116 GN=Klf10 PE=2 SV=1
170	374	P30823|SL7A1_RAT	30.21	1	1	2772300	1	1	3		67267	High affinity cationic amino acid transporter 1 OS=Rattus norvegicus OX=10116 GN=Slc7a1 PE=2 SV=1
286	454	P61203|CSN2_RAT	29.94	2	2	80463	1	1	1		51597	COP9 signalosome complex subunit 2 OS=Rattus norvegicus OX=10116 GN=Cops2 PE=1 SV=1
401	373	Q80Z36|ZHX3_RAT	29.89	1	1	228490	1	1	1	Oxidation (M)	103783	Zinc fingers and homeoboxes protein 3 OS=Rattus norvegicus OX=10116 GN=Zhx3 PE=1 SV=2
310	452	Q5M844|SYNE4_RAT	29.84	3	3	575550	1	1	2		36515	Nesprin-4 OS=Rattus norvegicus OX=10116 GN=Syne4 PE=2 SV=1
312	480	Q8K4I6|CBY1_RAT	29.75	8	8	345290	1	1	1		14549	Protein chibby homolog 1 OS=Rattus norvegicus OX=10116 GN=Cby1 PE=1 SV=1
200	226	#DECOY#P30427|PLEC_RAT	29.62	0	0	0	1	1	1	Cysteinylation	533547	Plectin OS=Rattus norvegicus OX=10116 GN=Plec PE=1 SV=2
367	329	P62278|RS13_RAT	29.25	6	6	666650	1	1	1		17222	40S ribosomal protein S13 OS=Rattus norvegicus OX=10116 GN=Rps13 PE=1 SV=2
290	252	O88506|STK39_RAT	29.19	2	2	44971	1	1	1		60051	STE20/SPS1-related proline-alanine-rich protein kinase OS=Rattus norvegicus OX=10116 GN=Stk39 PE=1 SV=2
413	516	P62959|HINT1_RAT	28.49	7	7	271980	1	1	1		13777	Histidine triad nucleotide-binding protein 1 OS=Rattus norvegicus OX=10116 GN=Hint1 PE=1 SV=5
415	514	Q68FS2|CSN4_RAT	28.33	2	2	203180	1	1	1		46290	COP9 signalosome complex subunit 4 OS=Rattus norvegicus OX=10116 GN=Cops4 PE=1 SV=1
222	196	Q63505|TF3C1_RAT	28.05	0	0	2681000	1	1	2	Oxidation (M)	242303	General transcription factor 3C polypeptide 1 OS=Rattus norvegicus OX=10116 GN=Gtf3c1 PE=1 SV=1
261	361	Q63186|EI2BD_RAT	27.93	2	2	213950	1	1	1		57809	Translation initiation factor eIF-2B subunit delta OS=Rattus norvegicus OX=10116 GN=Eif2b4 PE=2 SV=1
342	490	P0C6B1|S35E1_RAT	27.89	2	2	0	1	1	1		44384	Solute carrier family 35 member E1 OS=Rattus norvegicus OX=10116 GN=Slc35e1 PE=3 SV=1
295	262	P27653|C1TC_RAT	27.81	1	1	317700	1	1	1		100996	C-1-tetrahydrofolate synthase cytoplasmic OS=Rattus norvegicus OX=10116 GN=Mthfd1 PE=1 SV=3
189	496	Q63517|CENPI_RAT	27.52	1	1	729920	1	1	2		85651	Centromere protein I OS=Rattus norvegicus OX=10116 GN=Cenpi PE=2 SV=1
249	481	Q64604|PTPRF_RAT	27.43	0	0	129930	1	1	1		211492	Receptor-type tyrosine-protein phosphatase F OS=Rattus norvegicus OX=10116 GN=Ptprf PE=2 SV=1
256	467	Q75Q40|TOM40_RAT	27.34	3	3	60218	1	1	1		37919	Mitochondrial import receptor subunit TOM40 homolog OS=Rattus norvegicus OX=10116 GN=Tomm40 PE=1 SV=1
153	492	#DECOY#F1M3G7|AKP13_RAT	27.09	0	0	69739	1	1	3		301402	A-kinase anchor protein 13 OS=Rattus norvegicus OX=10116 GN=Akap13 PE=1 SV=2
314	511	B2GV05|RBM5_RAT	27.08	1	1	159880	1	1	1		92352	RNA-binding protein 5 OS=Rattus norvegicus OX=10116 GN=Rbm5 PE=1 SV=1
314	519	P70501|RBM10_RAT	27.08	1	1	159880	1	1	1		94388	RNA-binding protein 10 OS=Rattus norvegicus OX=10116 GN=Rbm10 PE=1 SV=1
409	478	Q68FV8|UBTD1_RAT	26.57	4	4	87324	1	1	1		25958	Ubiquitin domain-containing protein 1 OS=Rattus norvegicus OX=10116 GN=Ubtd1 PE=2 SV=1
315	507	B1H267|SNX5_RAT	26.31	2	2	87272	1	1	1		46793	Sorting nexin-5 OS=Rattus norvegicus OX=10116 GN=Snx5 PE=1 SV=1
421	553	Q1H5H1|SELT_RAT	26.19	4	4	67962	1	1	1		22292	Thioredoxin reductase-like selenoprotein T OS=Rattus norvegicus OX=10116 GN=Selenot PE=1 SV=2
160	523	Q99MH9|BBS2_RAT	26.17	1	1	226440	1	1	2	Oxidation (M)	79918	Bardet-Biedl syndrome 2 protein homolog OS=Rattus norvegicus OX=10116 GN=Bbs2 PE=2 SV=1
316	470	Q66HA5|C2D1A_RAT	26.11	1	1	0	1	1	1		103587	Coiled-coil and C2 domain-containing protein 1A OS=Rattus norvegicus OX=10116 GN=Cc2d1a PE=1 SV=2
118	518	Q9Z2Q1|SC31A_RAT	26.01	1	1	525830	2	2	3		135272	Protein transport protein Sec31A OS=Rattus norvegicus OX=10116 GN=Sec31a PE=1 SV=2
348	529	#DECOY#P03310|POLG_FMDVI	25.86	0	0	28707	1	1	1		258280	Genome polyprotein OS=Foot-and-mouth disease virus (isolate -/Brazil/C3Indaial/1971 serotype C) OX=12117 PE=3 SV=2
289	521	P20760|IGG2A_RAT	25.81	7	7	235180	2	2	2		35186	Ig gamma-2A chain C region OS=Rattus norvegicus OX=10116 GN=Igg-2a PE=1 SV=1
289	532	P20759|IGHG1_RAT	25.81	6	6	235180	2	2	2		35946	Ig gamma-1 chain C region OS=Rattus norvegicus OX=10116 PE=1 SV=1
422	403	D4A4D7|E2F7_RAT	25.39	1	1	38828	1	1	1		99029	Transcription factor E2F7 OS=Rattus norvegicus OX=10116 GN=E2f7 PE=3 SV=1
300	602	Q63768|CRK_RAT	25.18	3	3	177010	1	1	1		33845	Adapter molecule crk OS=Rattus norvegicus OX=10116 GN=Crk PE=1 SV=1
347	207	Q6U6G5|ZC3HF_RAT	24.86	2	2	99919	1	1	1		48299	Zinc finger CCCH domain-containing protein 15 OS=Rattus norvegicus OX=10116 GN=Zc3h15 PE=1 SV=1
434	1569	P97545|CCL11_RAT	24.86	10	10	186310	1	1	1		10851	Eotaxin OS=Rattus norvegicus OX=10116 GN=Ccl11 PE=3 SV=1
353	544	Q5RK30|SBDS_RAT	24.86	4	4	36660	1	1	1		28752	Ribosome maturation protein SBDS OS=Rattus norvegicus OX=10116 GN=Sbds PE=2 SV=1
429	770	Q4KM73|KCY_RAT	24.79	5	5	160220	1	1	1		22169	UMP-CMP kinase OS=Rattus norvegicus OX=10116 GN=Cmpk1 PE=1 SV=2
277	893	Q9QX72|SEBP2_RAT	24.78	1	1	55910	1	1	1		93300	Selenocysteine insertion sequence-binding protein 2 OS=Rattus norvegicus OX=10116 GN=Secisbp2 PE=1 SV=1
229	607	Q3MJK5|CDK12_RAT	24.72	1	1	1392900	2	2	3	Oxidation (M)	163789	Cyclin-dependent kinase 12 OS=Rattus norvegicus OX=10116 GN=Cdk12 PE=1 SV=1
395	543	Q5XI41|TRAM1_RAT	24.69	2	2	181400	1	1	1		43030	Translocating chain-associated membrane protein 1 OS=Rattus norvegicus OX=10116 GN=Tram1 PE=1 SV=3
430	707	Q2TGJ4|ZDH15_RAT	24.67	3	3	33681	1	1	1		39308	Palmitoyltransferase ZDHHC15 OS=Rattus norvegicus OX=10116 GN=Zdhhc15 PE=1 SV=1
278	1211	#DECOY#O35276|NRP2_RAT	24.58	1	1	2483400	1	1	4		103897	Neuropilin-2 OS=Rattus norvegicus OX=10116 GN=Nrp2 PE=2 SV=1
385	362	#DECOY#D3ZZN9|SYDE1_RAT	24.49	1	1	37910	1	1	1		80378	Rho GTPase-activating protein SYDE1 OS=Rattus norvegicus OX=10116 GN=Syde1 PE=1 SV=1
301	599	B1WC10|FRITZ_RAT	24.47	1	1	318270	1	1	2		81910	WD repeat-containing and planar cell polarity effector protein fritz homolog OS=Rattus norvegicus OX=10116 GN=Wdpcp PE=2 SV=1
257	534	Q5XI69|DHX40_RAT	24.37	1	1	140830	1	1	3		88514	Probable ATP-dependent RNA helicase DHX40 OS=Rattus norvegicus OX=10116 GN=Dhx40 PE=2 SV=1
431	1828	B2GUZ1|UBP4_RAT	24.02	1	1	244400	1	1	1		108373	Ubiquitin carboxyl-terminal hydrolase 4 OS=Rattus norvegicus OX=10116 GN=Usp4 PE=1 SV=1

## Sheet: 4. GRP94 KO
Protein Group	Protein ID	Accession	-10lgP	Coverage (%)	Coverage (%) INS1E_GRP94 KO1_Rep1	Area INS1E_GRP94 KO1_Rep1	#Peptides	#Unique	#Spec INS1E_GRP94 KO1_Rep1	PTM	Avg. Mass	Description
1	10	P62982|RS27A_RAT	97.57	14	14	407800000	5	5	73	Deamidation (NQ)	17951	Ubiquitin-40S ribosomal protein S27a OS=Rattus norvegicus OX=10116 GN=Rps27a PE=1 SV=2
1	11	P62986|RL40_RAT	97.57	17	17	407800000	5	5	73	Deamidation (NQ)	14728	Ubiquitin-60S ribosomal protein L40 OS=Rattus norvegicus OX=10116 GN=Uba52 PE=1 SV=2
1	12	P0CG51|UBB_RAT	97.57	7	7	407800000	5	5	73	Deamidation (NQ)	34369	Polyubiquitin-B OS=Rattus norvegicus OX=10116 GN=Ubb PE=1 SV=1
1	13	Q63429|UBC_RAT	97.57	3	3	407800000	5	5	73	Deamidation (NQ)	91087	Polyubiquitin-C OS=Rattus norvegicus OX=10116 GN=Ubc PE=1 SV=1
9	1	P01322|INS1_RAT	96.74	47	47	9897200	18	18	24	Cysteinylation	12421	Insulin-1 OS=Rattus norvegicus OX=10116 GN=Ins1 PE=1 SV=1
26	5	Q6J1Y9|UBP19_RAT	92.48	3	3	7133100	7	7	9		150302	Ubiquitin carboxyl-terminal hydrolase 19 OS=Rattus norvegicus OX=10116 GN=Usp19 PE=1 SV=1
27	2	P12969|IAPP_RAT	92.1	55	55	3044000	10	10	11		10015	Islet amyloid polypeptide OS=Rattus norvegicus OX=10116 GN=Iapp PE=1 SV=1
36	113	P07151|B2MG_RAT	90.75	14	14	7135500	3	3	9		13720	Beta-2-microglobulin OS=Rattus norvegicus OX=10116 GN=B2m PE=1 SV=1
4	3	P41516|TOP2A_RAT	87.6	3	3	184120000	7	7	23	Oxidation (M)	173220	DNA topoisomerase 2-alpha OS=Rattus norvegicus OX=10116 GN=Top2a PE=1 SV=1
166	153	P17074|RS19_RAT	85.91	22	22	1128300	3	3	3		16085	40S ribosomal protein S19 OS=Rattus norvegicus OX=10116 GN=Rps19 PE=2 SV=3
7	29	P04644|RS17_RAT	85.01	30	30	205090000	6	6	19	Oxidation (M)	15510	40S ribosomal protein S17 OS=Rattus norvegicus OX=10116 GN=Rps17 PE=1 SV=3
61	40	P10354|CMGA_RAT	84.52	8	8	3511900	5	5	5	Oxidation (M)	52025	Chromogranin-A OS=Rattus norvegicus OX=10116 GN=Chga PE=1 SV=1
30	50	Q6PCT5|PQBP1_RAT	81.68	8	8	6918200	6	6	12		30529	Polyglutamine-binding protein 1 OS=Rattus norvegicus OX=10116 GN=Pqbp1 PE=2 SV=1
17	178	P62832|RL23_RAT	80.31	16	16	29313000	5	5	12		14865	60S ribosomal protein L23 OS=Rattus norvegicus OX=10116 GN=Rpl23 PE=2 SV=1
5	4	P61980|HNRPK_RAT	80.07	6	6	66424000	5	4	21		50976	Heterogeneous nuclear ribonucleoprotein K OS=Rattus norvegicus OX=10116 GN=Hnrnpk PE=1 SV=1
13	64	Q62671|UBR5_RAT	77.44	1	1	15224000	5	5	12		308026	E3 ubiquitin-protein ligase UBR5 OS=Rattus norvegicus OX=10116 GN=Ubr5 PE=1 SV=3
10	173	P04646|RL35A_RAT	76.51	9	9	85617000	3	3	17	Deamidation (NQ)	12554	60S ribosomal protein L35a OS=Rattus norvegicus OX=10116 GN=Rpl35a PE=3 SV=1
89	147	P09895|RL5_RAT	75.02	4	4	967760	3	3	4		34459	60S ribosomal protein L5 OS=Rattus norvegicus OX=10116 GN=Rpl5 PE=1 SV=3
39	30	P16638|ACLY_RAT	74.19	3	3	7143100	8	8	10	Oxidation (M)	120636	ATP-citrate synthase OS=Rattus norvegicus OX=10116 GN=Acly PE=1 SV=1
2	17	Q4G017|NISCH_RAT	73.04	2	2	152310000	6	6	49		166502	Nischarin OS=Rattus norvegicus OX=10116 GN=Nisch PE=2 SV=2
126	123	Q62780|DDX46_RAT	72.91	1	1	638010	3	3	3		117385	Probable ATP-dependent RNA helicase DDX46 OS=Rattus norvegicus OX=10116 GN=Ddx46 PE=1 SV=1
24	201	Q5FVN2|TM41B_RAT	71.74	3	3	8374500	5	5	11		32511	Transmembrane protein 41B OS=Rattus norvegicus OX=10116 GN=Tmem41b PE=2 SV=1
328	109	P04636|MDHM_RAT	71.71	9	9	0	1	1	1		35684	Malate dehydrogenase mitochondrial OS=Rattus norvegicus OX=10116 GN=Mdh2 PE=1 SV=2
64	137	Q91Y81|SEPT2_RAT	70.69	3	3	2184900	3	2	5		41593	Septin-2 OS=Rattus norvegicus OX=10116 GN=Septin2 PE=1 SV=1
28	6	P60711|ACTB_RAT	69.84	7	7	19713000	4	4	9	Oxidation (M)	41737	Actin cytoplasmic 1 OS=Rattus norvegicus OX=10116 GN=Actb PE=1 SV=1
28	7	P63259|ACTG_RAT	69.84	7	7	19713000	4	4	9	Oxidation (M)	41793	Actin cytoplasmic 2 OS=Rattus norvegicus OX=10116 GN=Actg1 PE=1 SV=1
33	156	Q63406|MCF2L_RAT	69.42	1	1	29448000	3	3	8		129410	Guanine nucleotide exchange factor DBS OS=Rattus norvegicus OX=10116 GN=Mcf2l PE=1 SV=3
80	14	P38650|DYHC1_RAT	69.34	1	1	8439300	6	6	6	Oxidation (M)	532256	Cytoplasmic dynein 1 heavy chain 1 OS=Rattus norvegicus OX=10116 GN=Dync1h1 PE=1 SV=1
46	127	Q8R478|WBP2_RAT	68.16	4	4	4712400	3	3	7	Deamidation (NQ)	28131	WW domain-binding protein 2 OS=Rattus norvegicus OX=10116 GN=Wbp2 PE=1 SV=1
54	8	Q5U2Y1|GTF2I_RAT	68.03	4	4	2085100	5	5	6		110215	General transcription factor II-I OS=Rattus norvegicus OX=10116 GN=Gtf2i PE=1 SV=2
38	15	P35559|IDE_RAT	67.09	4	4	1873700	4	4	7		117710	Insulin-degrading enzyme OS=Rattus norvegicus OX=10116 GN=Ide PE=1 SV=1
162	253	P55062|BI1_RAT	66.74	4	4	37468000	3	3	4		26464	Bax inhibitor 1 OS=Rattus norvegicus OX=10116 GN=Tmbim6 PE=2 SV=2
104	46	D4A2H2|SPTC1_RAT	66.33	4	4	10066000	3	3	4		52549	Serine palmitoyltransferase 1 OS=Rattus norvegicus OX=10116 GN=Sptlc1 PE=1 SV=1
52	31	O08815|SLK_RAT	66.28	2	2	11946000	4	4	6		137888	STE20-like serine/threonine-protein kinase OS=Rattus norvegicus OX=10116 GN=Slk PE=1 SV=1
41	39	P05197|EF2_RAT	66.01	2	2	3797600	3	3	7		95284	Elongation factor 2 OS=Rattus norvegicus OX=10116 GN=Eef2 PE=1 SV=4
12	192	P62268|RS23_RAT	65.27	6	6	55059000	3	3	13		15808	40S ribosomal protein S23 OS=Rattus norvegicus OX=10116 GN=Rps23 PE=1 SV=3
32	118	Q5PQQ2|WBP11_RAT	65.11	2	2	7199300	2	2	8		69996	WW domain-binding protein 11 OS=Rattus norvegicus OX=10116 GN=Wbp11 PE=1 SV=1
77	16	P30427|PLEC_RAT	65.03	1	1	3009800	3	3	4		533545	Plectin OS=Rattus norvegicus OX=10116 GN=Plec PE=1 SV=2
84	140	A1A5S1|PRP6_RAT	64.3	1	1	4745300	3	3	4		106764	Pre-mRNA-processing factor 6 OS=Rattus norvegicus OX=10116 GN=Prpf6 PE=1 SV=1
6	84	P62912|RL32_RAT	64.29	8	8	317270000	7	7	36		15860	60S ribosomal protein L32 OS=Rattus norvegicus OX=10116 GN=Rpl32 PE=1 SV=2
14	18	E9PU28|IMDH2_RAT	63.7	4	4	11259000	3	3	14	Oxidation (M); Deamidation (NQ)	55815	Inosine-5'-monophosphate dehydrogenase 2 OS=Rattus norvegicus OX=10116 GN=Impdh2 PE=1 SV=1
79	65	O88658|KIF1B_RAT	62.83	1	1	3955700	3	3	4		204169	Kinesin-like protein KIF1B OS=Rattus norvegicus OX=10116 GN=Kif1b PE=1 SV=2
56	20	P29994|ITPR1_RAT	62.21	1	1	3183400	3	3	9		313263	Inositol 1 4 5-trisphosphate receptor type 1 OS=Rattus norvegicus OX=10116 GN=Itpr1 PE=1 SV=2
183	37	Q3B7D0|HEM6_RAT	62.01	5	5	574980	2	2	2		49278	Oxygen-dependent coproporphyrinogen-III oxidase mitochondrial OS=Rattus norvegicus OX=10116 GN=Cpox PE=1 SV=1
129	155	Q62599|MTA1_RAT	61.98	1	1	7022400	2	2	3		79412	Metastasis-associated protein MTA1 OS=Rattus norvegicus OX=10116 GN=Mta1 PE=1 SV=1
55	303	Q641X8|EIF3E_RAT	60.76	2	2	55994000	3	3	7		52221	Eukaryotic translation initiation factor 3 subunit E OS=Rattus norvegicus OX=10116 GN=Eif3e PE=2 SV=1
47	19	P82995|HS90A_RAT	60.39	5	5	1427800	4	2	6	Oxidation (M)	84815	Heat shock protein HSP 90-alpha OS=Rattus norvegicus OX=10116 GN=Hsp90aa1 PE=1 SV=3
82	9	Q5BJL5|SBNO1_RAT	60.38	2	2	1397500	3	3	5	Oxidation (M)	140740	Protein strawberry notch homolog 1 OS=Rattus norvegicus OX=10116 GN=Sbno1 PE=1 SV=2
18	325	P61354|RL27_RAT	60.22	7	7	62789000	3	3	12		15798	60S ribosomal protein L27 OS=Rattus norvegicus OX=10116 GN=Rpl27 PE=2 SV=2
140	42	Q9QZ86|NOP58_RAT	60.21	3	3	8406800	3	3	4		60071	Nucleolar protein 58 OS=Rattus norvegicus OX=10116 GN=Nop58 PE=1 SV=1
120	22	Q6P9V9|TBA1B_RAT	59.44	8	8	214310	3	3	3		50152	Tubulin alpha-1B chain OS=Rattus norvegicus OX=10116 GN=Tuba1b PE=1 SV=1
120	23	P68370|TBA1A_RAT	59.44	8	8	214310	3	3	3		50136	Tubulin alpha-1A chain OS=Rattus norvegicus OX=10116 GN=Tuba1a PE=1 SV=1
120	24	Q6AYZ1|TBA1C_RAT	59.44	8	8	214310	3	3	3		49937	Tubulin alpha-1C chain OS=Rattus norvegicus OX=10116 GN=Tuba1c PE=1 SV=1
206	129	P19511|AT5F1_RAT	59.41	5	5	1013000	2	2	2		28869	ATP synthase F(0) complex subunit B1 mitochondrial OS=Rattus norvegicus OX=10116 GN=Atp5pb PE=1 SV=1
252	60	P18420|PSA1_RAT	59.29	9	9	543420	2	2	2		29517	Proteasome subunit alpha type-1 OS=Rattus norvegicus OX=10116 GN=Psma1 PE=1 SV=2
149	278	Q6P6G2|CF089_RAT	59.27	3	3	966460	3	3	3		39572	Bombesin receptor-activated protein C6orf89 homolog OS=Rattus norvegicus OX=10116 PE=2 SV=1
21	63	P15978|HA11_RAT	59.2	6	6	21964000	3	3	12	Oxidation (M)	36570	Class I histocompatibility antigen Non-RT1.A alpha-1 chain OS=Rattus norvegicus OX=10116 GN=RT1-Aw2 PE=1 SV=1
63	26	P62083|RS7_RAT	59.02	11	11	20882000	4	4	6		22127	40S ribosomal protein S7 OS=Rattus norvegicus OX=10116 GN=Rps7 PE=1 SV=1
25	158	P63326|RS10_RAT	58.6	9	9	58212000	4	4	21	Oxidation (M)	18916	40S ribosomal protein S10 OS=Rattus norvegicus OX=10116 GN=Rps10 PE=2 SV=1
125	119	P41777|NOLC1_RAT	58.26	1	1	2475800	3	3	4		73564	Nucleolar and coiled-body phosphoprotein 1 OS=Rattus norvegicus OX=10116 GN=Nolc1 PE=1 SV=2
3	74	Q66X93|SND1_RAT	58.19	2	2	134590000	3	3	34		101952	Staphylococcal nuclease domain-containing protein 1 OS=Rattus norvegicus OX=10116 GN=Snd1 PE=1 SV=1
115	34	P12785|FAS_RAT	58.1	1	1	1842200	3	3	4		272648	Fatty acid synthase OS=Rattus norvegicus OX=10116 GN=Fasn PE=1 SV=3
85	77	O70511|ANK3_RAT	57.98	1	1	3179300	3	3	4	Deamidation (NQ)	284441	Ankyrin-3 OS=Rattus norvegicus OX=10116 GN=Ank3 PE=1 SV=3
253	93	Q4KSH7|MP2K7_RAT	57.86	5	5	58125	2	2	2		47536	Dual specificity mitogen-activated protein kinase kinase 7 OS=Rattus norvegicus OX=10116 GN=Map2k7 PE=1 SV=1
158	194	Q8VIL3|ZWINT_RAT	57.72	4	4	9227300	2	2	4		30142	ZW10 interactor OS=Rattus norvegicus OX=10116 GN=Zwint PE=1 SV=1
229	265	P29418|ATP5E_RAT	57.47	98	98	31265000	1	1	3	Deamidation (NQ)	5767	ATP synthase subunit epsilon mitochondrial OS=Rattus norvegicus OX=10116 GN=Atp5f1e PE=1 SV=2
40	44	Q63028|ADDA_RAT	57.36	3	3	11286000	2	2	8		80355	Alpha-adducin OS=Rattus norvegicus OX=10116 GN=Add1 PE=1 SV=2
31	27	Q62901|RERE_RAT	57.32	2	2	4915900	3	3	10	Deamidation (NQ)	171814	Arginine-glutamic acid dipeptide repeats protein OS=Rattus norvegicus OX=10116 GN=Rere PE=1 SV=2
121	41	Q9QZR6|SEPT9_RAT	57.28	4	4	739630	2	2	3		63792	Septin-9 OS=Rattus norvegicus OX=10116 GN=Septin9 PE=1 SV=1
20	150	P63081|VATL_RAT	57.22	7	7	5200400	2	2	10		15808	V-type proton ATPase 16 kDa proteolipid subunit OS=Rattus norvegicus OX=10116 GN=Atp6v0c PE=1 SV=1
193	45	Q6MG08|ABCF1_RAT	56.97	2	2	707100	2	2	3		95252	ATP-binding cassette sub-family F member 1 OS=Rattus norvegicus OX=10116 GN=Abcf1 PE=1 SV=1
34	38	Q5U367|PLOD3_RAT	56.83	3	3	11626000	2	2	9		85061	Multifunctional procollagen lysine hydroxylase and glycosyltransferase LH3 OS=Rattus norvegicus OX=10116 GN=Plod3 PE=1 SV=1
53	107	P25886|RL29_RAT	56.57	8	8	33637000	3	3	7		17326	60S ribosomal protein L29 OS=Rattus norvegicus OX=10116 GN=Rpl29 PE=1 SV=3
59	21	P34058|HS90B_RAT	56.22	5	5	48634	3	1	5	Oxidation (M)	83281	Heat shock protein HSP 90-beta OS=Rattus norvegicus OX=10116 GN=Hsp90ab1 PE=1 SV=4
219	311	P63041|CPLX1_RAT	56.19	9	9	1372900	2	2	3	Oxidation (M)	15122	Complexin-1 OS=Rattus norvegicus OX=10116 GN=Cplx1 PE=1 SV=1
219	342	P84087|CPLX2_RAT	56.19	9	9	1372900	2	2	3	Oxidation (M)	15394	Complexin-2 OS=Rattus norvegicus OX=10116 GN=Cplx2 PE=1 SV=1
45	82	P12749|RL26_RAT	55.93	12	12	16874000	2	2	8		17277	60S ribosomal protein L26 OS=Rattus norvegicus OX=10116 GN=Rpl26 PE=1 SV=1
71	256	Q5RJZ6|SCOC_RAT	55.7	9	9	4918100	2	2	5		13689	Short coiled-coil protein OS=Rattus norvegicus OX=10116 GN=Scoc PE=2 SV=1
49	35	P06761|BIP_RAT	55.45	3	3	5328500	2	2	6		72347	Endoplasmic reticulum chaperone BiP OS=Rattus norvegicus OX=10116 GN=Hspa5 PE=1 SV=1
144	83	Q5XIA8|GHITM_RAT	55.38	6	6	672150	2	2	3		37178	Growth hormone-inducible transmembrane protein OS=Rattus norvegicus OX=10116 GN=Ghitm PE=2 SV=1
83	138	Q9Z272|GIT1_RAT	55.28	2	2	5317900	2	2	4		85231	ARF GTPase-activating protein GIT1 OS=Rattus norvegicus OX=10116 GN=Git1 PE=1 SV=1
8	48	Q5M7W1|TXNIP_RAT	54.84	5	5	90185000	2	2	21		44018	Thioredoxin-interacting protein OS=Rattus norvegicus OX=10116 GN=Txnip PE=2 SV=1
19	87	Q5I0E8|KIF22_RAT	54.76	3	3	22483000	3	3	12	Deamidation (NQ)	73056	Kinesin-like protein KIF22 OS=Rattus norvegicus OX=10116 GN=Kif22 PE=2 SV=1
43	122	P17046|LAMP2_RAT	54.68	2	2	27821000	2	2	7		45156	Lysosome-associated membrane glycoprotein 2 OS=Rattus norvegicus OX=10116 GN=Lamp2 PE=1 SV=3
211	139	Q9JID1|PDCD4_RAT	54.24	2	2	374470	2	2	2		51736	Programmed cell death protein 4 OS=Rattus norvegicus OX=10116 GN=Pdcd4 PE=1 SV=2
22	81	P47198|RL22_RAT	54.1	8	8	87061000	2	2	10		14789	60S ribosomal protein L22 OS=Rattus norvegicus OX=10116 GN=Rpl22 PE=2 SV=2
106	75	P62864|RS30_RAT	53.92	31	31	14274000	2	2	7		6648	40S ribosomal protein S30 OS=Rattus norvegicus OX=10116 GN=Fau PE=1 SV=1
57	28	D3ZSP7|TTC3_RAT	53.83	2	2	15371000	4	4	8		225781	E3 ubiquitin-protein ligase TTC3 OS=Rattus norvegicus OX=10116 GN=Ttc3 PE=3 SV=3
95	61	P62193|PRS4_RAT	53.7	4	4	1244400	2	1	4		49185	26S proteasome regulatory subunit 4 OS=Rattus norvegicus OX=10116 GN=Psmc1 PE=1 SV=1
90	85	Q6E0V2|KTNA1_RAT	53.63	4	4	1028100	2	1	4	Oxidation (M)	55844	Katanin p60 ATPase-containing subunit A1 OS=Rattus norvegicus OX=10116 GN=Katna1 PE=1 SV=1
75	364	P05503|COX1_RAT	53.54	2	2	7025600	2	2	6	Oxidation (M)	56845	Cytochrome c oxidase subunit 1 OS=Rattus norvegicus OX=10116 GN=Mtco1 PE=2 SV=3
101	79	P22288|GCH1_RAT	53.34	7	7	7964300	2	2	4		27057	GTP cyclohydrolase 1 OS=Rattus norvegicus OX=10116 GN=Gch1 PE=1 SV=1
123	51	P46462|TERA_RAT	52.53	2	2	515550	2	1	3	Oxidation (M)	89349	Transitional endoplasmic reticulum ATPase OS=Rattus norvegicus OX=10116 GN=Vcp PE=1 SV=3
91	142	P07872|ACOX1_RAT	52.51	2	2	517430	2	2	4	Oxidation (M)	74679	Peroxisomal acyl-coenzyme A oxidase 1 OS=Rattus norvegicus OX=10116 GN=Acox1 PE=1 SV=1
169	86	P35565|CALX_RAT	52.48	3	3	1443000	2	2	3	Oxidation (M)	67255	Calnexin OS=Rattus norvegicus OX=10116 GN=Canx PE=1 SV=1
151	43	Q10758|K2C8_RAT	52.32	4	4	2599800	2	1	3		54019	Keratin type II cytoskeletal 8 OS=Rattus norvegicus OX=10116 GN=Krt8 PE=1 SV=3
233	57	P36370|TAP1_RAT	52.18	3	3	371530	2	2	2		79150	Antigen peptide transporter 1 OS=Rattus norvegicus OX=10116 GN=Tap1 PE=1 SV=2
65	151	Q562C2|BOP1_RAT	52.13	1	1	4391800	2	2	5		82640	Ribosome biogenesis protein BOP1 OS=Rattus norvegicus OX=10116 GN=Bop1 PE=1 SV=1
81	126	P49134|ITB1_RAT	52.03	1	1	1906100	2	2	4		88495	Integrin beta-1 OS=Rattus norvegicus OX=10116 GN=Itgb1 PE=2 SV=1
60	80	O70260|PIAS3_RAT	51.86	3	3	1355800	2	2	7		68364	E3 SUMO-protein ligase PIAS3 OS=Rattus norvegicus OX=10116 GN=Pias3 PE=1 SV=2
67	287	P60868|RS20_RAT	51.38	10	10	14742000	2	2	6		13373	40S ribosomal protein S20 OS=Rattus norvegicus OX=10116 GN=Rps20 PE=3 SV=1
163	58	Q561R9|LACB2_RAT	51.31	7	7	231180	2	2	3		32484	Endoribonuclease LACTB2 OS=Rattus norvegicus OX=10116 GN=Lactb2 PE=2 SV=1
190	47	Q9JHY8|DNLI1_RAT	51.31	2	2	1439700	2	2	2		102482	DNA ligase 1 OS=Rattus norvegicus OX=10116 GN=Lig1 PE=1 SV=1
51	308	Q5XIB5|CCD86_RAT	51.04	3	3	16063000	2	2	6		38585	Coiled-coil domain-containing protein 86 OS=Rattus norvegicus OX=10116 GN=Ccdc86 PE=1 SV=1
68	220	P62752|RL23A_RAT	51.03	6	6	7033300	2	2	5		17695	60S ribosomal protein L23a OS=Rattus norvegicus OX=10116 GN=Rpl23a PE=2 SV=1
154	128	P17708|DCAM_RAT	50.89	3	3	3358700	2	2	3		38137	S-adenosylmethionine decarboxylase proenzyme OS=Rattus norvegicus OX=10116 GN=Amd1 PE=1 SV=3
138	195	Q9JJM9|SEPT5_RAT	50.35	2	2	525560	2	1	3		42852	Septin-5 OS=Rattus norvegicus OX=10116 GN=Septin5 PE=1 SV=2
42	49	Q68SB1|STAU2_RAT	50.32	3	3	8553000	2	2	7		62682	Double-stranded RNA-binding protein Staufen homolog 2 OS=Rattus norvegicus OX=10116 GN=Stau2 PE=1 SV=1
156	240	Q66H58|INT14_RAT	50.3	2	2	1024200	2	2	3		57144	Integrator complex subunit 14 OS=Rattus norvegicus OX=10116 GN=Ints14 PE=2 SV=1
135	33	P27952|RS2_RAT	50.23	9	9	305120	3	3	3	Oxidation (M)	31231	40S ribosomal protein S2 OS=Rattus norvegicus OX=10116 GN=Rps2 PE=1 SV=1
131	72	Q5U2M8|MDC1_RAT	50.21	1	1	1374600	2	2	3		136948	Mediator of DNA damage checkpoint protein 1 OS=Rattus norvegicus OX=10116 GN=Mdc1 PE=1 SV=2
37	32	Q9JKA7|HCN4_RAT	50.16	2	2	1450600	3	3	9	Oxidation (M)	128761	Potassium/sodium hyperpolarization-activated cyclic nucleotide-gated channel 4 OS=Rattus norvegicus OX=10116 GN=Hcn4 PE=1 SV=1
182	125	Q9Z2Q1|SC31A_RAT	50.07	1	1	1066400	2	2	2		135272	Protein transport protein Sec31A OS=Rattus norvegicus OX=10116 GN=Sec31a PE=1 SV=2
117	56	P15205|MAP1B_RAT	50.05	1	1	1991900	2	2	3		269640	Microtubule-associated protein 1B OS=Rattus norvegicus OX=10116 GN=Map1b PE=1 SV=3
98	68	Q02874|H2AY_RAT	49.82	3	3	1750300	2	2	4		39504	Core histone macro-H2A.1 OS=Rattus norvegicus OX=10116 GN=Macroh2a1 PE=1 SV=4
93	183	P15178|SYDC_RAT	49.69	2	2	1883000	3	3	6		57126	Aspartate--tRNA ligase cytoplasmic OS=Rattus norvegicus OX=10116 GN=Dars1 PE=1 SV=1
251	59	Q9JM53|AIFM1_RAT	49.58	3	3	127440	2	2	2		66723	Apoptosis-inducing factor 1 mitochondrial OS=Rattus norvegicus OX=10116 GN=Aifm1 PE=1 SV=1
244	248	P07153|RPN1_RAT	48.94	1	1	1522300	2	2	2		68304	Dolichyl-diphosphooligosaccharide--protein glycosyltransferase subunit 1 OS=Rattus norvegicus OX=10116 GN=Rpn1 PE=2 SV=1
170	92	P62845|RS15_RAT	48.72	24	24	897300	2	2	3	Oxidation (M)	17040	40S ribosomal protein S15 OS=Rattus norvegicus OX=10116 GN=Rps15 PE=1 SV=2
148	162	P15431|GBRB1_RAT	48.22	2	2	1047600	2	2	3		54072	Gamma-aminobutyric acid receptor subunit beta-1 OS=Rattus norvegicus OX=10116 GN=Gabrb1 PE=1 SV=1
148	165	P63138|GBRB2_RAT	48.22	2	2	1047600	2	2	3		54634	Gamma-aminobutyric acid receptor subunit beta-2 OS=Rattus norvegicus OX=10116 GN=Gabrb2 PE=1 SV=1
148	210	P63079|GBRB3_RAT	48.22	2	2	1047600	2	2	3		54166	Gamma-aminobutyric acid receptor subunit beta-3 OS=Rattus norvegicus OX=10116 GN=Gabrb3 PE=1 SV=1
153	89	P60892|PRPS1_RAT	47.81	6	6	953060	2	2	3		34834	Ribose-phosphate pyrophosphokinase 1 OS=Rattus norvegicus OX=10116 GN=Prps1 PE=1 SV=2
274	379	P62815|VATB2_RAT	47.69	2	2	714640	2	2	2		56551	V-type proton ATPase subunit B brain isoform OS=Rattus norvegicus OX=10116 GN=Atp6v1b2 PE=1 SV=1
165	103	P31643|SC6A6_RAT	47.67	3	3	2145000	2	2	3		69869	Sodium- and chloride-dependent taurine transporter OS=Rattus norvegicus OX=10116 GN=Slc6a6 PE=2 SV=1
50	36	Q9QZA2|PDC6I_RAT	47.65	3	3	1690900	3	3	7		96631	Programmed cell death 6-interacting protein OS=Rattus norvegicus OX=10116 GN=Pdcd6ip PE=1 SV=2
390	196	O08876|KLF10_RAT	47.55	2	2	182180	1	1	1		51829	Krueppel-like factor 10 OS=Rattus norvegicus OX=10116 GN=Klf10 PE=2 SV=1
201	62	Q66HA5|C2D1A_RAT	47.43	2	2	176490	2	2	2		103587	Coiled-coil and C2 domain-containing protein 1A OS=Rattus norvegicus OX=10116 GN=Cc2d1a PE=1 SV=2
127	78	Q3MIB4|LONP2_RAT	47.2	2	2	1389200	2	2	4		94393	Lon protease homolog 2 peroxisomal OS=Rattus norvegicus OX=10116 GN=Lonp2 PE=1 SV=2
134	179	Q62812|MYH9_RAT	47.04	1	1	3395800	4	4	5	Oxidation (M)	226336	Myosin-9 OS=Rattus norvegicus OX=10116 GN=Myh9 PE=1 SV=3
364	176	P0CC09|H2A2A_RAT	47.04	12	12	35707	1	1	1		14095	Histone H2A type 2-A OS=Rattus norvegicus OX=10116 GN=H2ac18 PE=1 SV=1
364	184	P02262|H2A1_RAT	47.04	12	12	35707	1	1	1		14077	Histone H2A type 1 OS=Rattus norvegicus OX=10116 PE=1 SV=2
364	187	P0C170|H2A1E_RAT	47.04	12	12	35707	1	1	1		14119	Histone H2A type 1-E OS=Rattus norvegicus OX=10116 PE=1 SV=2
364	188	P0C169|H2A1C_RAT	47.04	12	12	35707	1	1	1		14105	Histone H2A type 1-C OS=Rattus norvegicus OX=10116 PE=1 SV=2
364	286	Q4FZT6|H2A3_RAT	47.04	12	12	35707	1	1	1		14121	Histone H2A type 3 OS=Rattus norvegicus OX=10116 PE=2 SV=3
96	73	Q9QXU9|PCS1N_RAT	47.04	13	13	1293300	3	3	7		27414	ProSAAS OS=Rattus norvegicus OX=10116 GN=Pcsk1n PE=1 SV=1
16	199	Q4R180|ORC3_RAT	46.94	1	1	63571000	3	3	12		81901	Origin recognition complex subunit 3 OS=Rattus norvegicus OX=10116 GN=Orc3 PE=2 SV=1
143	67	P20156|VGF_RAT	46.67	6	6	1668600	3	3	5		68179	Neurosecretory protein VGF OS=Rattus norvegicus OX=10116 GN=Vgf PE=1 SV=3
23	368	P35427|RL13A_RAT	46.57	4	4	19446000	2	2	10		23476	60S ribosomal protein L13a OS=Rattus norvegicus OX=10116 GN=Rpl13a PE=1 SV=2
157	76	O55173|PDPK1_RAT	46.55	3	3	352690	2	2	3		63593	3-phosphoinositide-dependent protein kinase 1 OS=Rattus norvegicus OX=10116 GN=Pdpk1 PE=1 SV=2
305	553	Q6QBQ4|PLS3_RAT	46.51	7	7	177890	1	1	1		31646	Phospholipid scramblase 3 OS=Rattus norvegicus OX=10116 GN=Plscr3 PE=1 SV=1
69	98	P52020|ERG1_RAT	46.47	3	3	4089600	2	2	6		64024	Squalene monooxygenase OS=Rattus norvegicus OX=10116 GN=Sqle PE=1 SV=1
185	71	F1LNJ2|U520_RAT	46.47	1	1	581310	2	2	2		244873	U5 small nuclear ribonucleoprotein 200 kDa helicase OS=Rattus norvegicus OX=10116 GN=Snrnp200 PE=1 SV=1
195	99	Q6IG03|K2C73_RAT	46.31	3	3	91106	2	1	2		60387	Keratin type II cytoskeletal 73 OS=Rattus norvegicus OX=10116 GN=Krt73 PE=1 SV=1
195	101	Q6IG04|K2C72_RAT	46.31	3	3	91106	2	1	2		56851	Keratin type II cytoskeletal 72 OS=Rattus norvegicus OX=10116 GN=Krt72 PE=3 SV=2
15	66	Q5XI53|CACL1_RAT	46.17	3	3	12757000	2	1	11		38826	CDK2-associated and cullin domain-containing protein 1 OS=Rattus norvegicus OX=10116 GN=Cacul1 PE=2 SV=1
525	352	Q80Z34|NREP_RAT	45.9	15	15	1661100	1	1	1		7648	Neuronal regeneration-related protein OS=Rattus norvegicus OX=10116 GN=Nrep PE=3 SV=1
227	189	B2GUZ1|UBP4_RAT	45.81	1	1	899930	2	2	2		108373	Ubiquitin carboxyl-terminal hydrolase 4 OS=Rattus norvegicus OX=10116 GN=Usp4 PE=1 SV=1
110	274	P62718|RL18A_RAT	45.76	6	6	5692900	1	1	4		20732	60S ribosomal protein L18a OS=Rattus norvegicus OX=10116 GN=Rpl18a PE=2 SV=1
241	105	P22449|HNF4A_RAT	45.63	4	4	961670	2	2	2		52712	Hepatocyte nuclear factor 4-alpha OS=Rattus norvegicus OX=10116 GN=Hnf4a PE=1 SV=3
136	69	Q8R500|MFN2_RAT	45.6	2	2	1041700	2	2	4		86123	Mitofusin-2 OS=Rattus norvegicus OX=10116 GN=Mfn2 PE=1 SV=1
199	133	D3ZSI8|PI51A_RAT	45.33	2	2	1724500	1	1	2	Oxidation (M)	60605	Phosphatidylinositol 4-phosphate 5-kinase type-1 alpha OS=Rattus norvegicus OX=10116 GN=Pip5k1a PE=1 SV=1
92	95	Q63259|PTPRN_RAT	45.11	2	2	31343000	2	2	6		106228	Receptor-type tyrosine-protein phosphatase-like N OS=Rattus norvegicus OX=10116 GN=Ptprn PE=1 SV=2
191	106	P50878|RL4_RAT	45.08	5	5	2074500	2	2	3	Oxidation (M)	47257	60S ribosomal protein L4 OS=Rattus norvegicus OX=10116 GN=Rpl4 PE=1 SV=3
137	70	Q9WVC0|SEPT7_RAT	45.06	5	5	2646300	2	2	4		50508	Septin-7 OS=Rattus norvegicus OX=10116 GN=Septin7 PE=1 SV=1
99	214	P20280|RL21_RAT	44.84	8	8	5601900	1	1	4	Oxidation (M)	18466	60S ribosomal protein L21 OS=Rattus norvegicus OX=10116 GN=Rpl21 PE=1 SV=3
173	341	Q63396|TCP4_RAT	44.82	7	7	943760	2	2	3		14441	Activated RNA polymerase II transcriptional coactivator p15 OS=Rattus norvegicus OX=10116 GN=Sub1 PE=1 SV=3
48	197	Q6RJR6|RTN3_RAT	44.73	1	1	33415000	2	2	7		101517	Reticulon-3 OS=Rattus norvegicus OX=10116 GN=Rtn3 PE=1 SV=1
210	132	Q6AY05|TM175_RAT	44.71	2	2	813080	1	1	2		55706	Endosomal/lysosomal potassium channel TMEM175 OS=Rattus norvegicus OX=10116 GN=Tmem175 PE=1 SV=1
309	143	Q7TPB1|TCPD_RAT	44.64	2	2	0	1	1	1		58100	T-complex protein 1 subunit delta OS=Rattus norvegicus OX=10116 GN=Cct4 PE=1 SV=3
70	259	Q71UE8|NEDD8_RAT	44.47	14	14	9013700	1	1	6	Oxidation (M)	8972	NEDD8 OS=Rattus norvegicus OX=10116 GN=Nedd8 PE=1 SV=1
247	272	Q63430|CSDC2_RAT	44.29	6	6	486560	2	2	2		16877	Cold shock domain-containing protein C2 OS=Rattus norvegicus OX=10116 GN=Csdc2 PE=1 SV=3
128	90	P49793|NUP98_RAT	44.14	1	1	1633200	2	2	3	Oxidation (M)	197281	Nuclear pore complex protein Nup98-Nup96 OS=Rattus norvegicus OX=10116 GN=Nup98 PE=1 SV=2
186	281	Q9Z1M9|SMC1A_RAT	43.86	1	1	2688500	2	2	2		143205	Structural maintenance of chromosomes protein 1A OS=Rattus norvegicus OX=10116 GN=Smc1a PE=1 SV=1
172	290	P04764|ENOA_RAT	43.47	2	2	4857700	1	1	3		47128	Alpha-enolase OS=Rattus norvegicus OX=10116 GN=Eno1 PE=1 SV=4
152	428	Q9JKB5|ARI4B_RAT	43.45	1	1	1895900	2	2	3		137080	AT-rich interactive domain-containing protein 4B OS=Rattus norvegicus OX=10116 GN=Arid4b PE=1 SV=1
295	112	P11915|NLTP_RAT	43.43	4	4	621580	2	2	2	Oxidation (M)	58813	Non-specific lipid-transfer protein OS=Rattus norvegicus OX=10116 GN=Scp2 PE=1 SV=3
102	96	Q5XIM9|TCPB_RAT	43.37	3	3	1868600	2	2	4		57458	T-complex protein 1 subunit beta OS=Rattus norvegicus OX=10116 GN=Cct2 PE=1 SV=3
344	102	A5HK05|APBP2_RAT	43.29	3	3	269910	2	2	2		66902	Amyloid protein-binding protein 2 OS=Rattus norvegicus OX=10116 GN=Appbp2 PE=2 SV=1
159	270	Q63014|AKAP8_RAT	43.22	1	1	6209300	2	2	3		76162	A-kinase anchor protein 8 OS=Rattus norvegicus OX=10116 GN=Akap8 PE=1 SV=1
333	246	P28840|NEC1_RAT	42.98	1	1	225430	1	1	1		84121	Neuroendocrine convertase 1 OS=Rattus norvegicus OX=10116 GN=Pcsk1 PE=2 SV=1
317	124	P97852|DHB4_RAT	42.91	2	2	330900	1	1	1		79428	Peroxisomal multifunctional enzyme type 2 OS=Rattus norvegicus OX=10116 GN=Hsd17b4 PE=1 SV=3
164	88	Q78PB6|NDEL1_RAT	42.86	5	5	2815800	2	2	3		38366	Nuclear distribution protein nudE-like 1 OS=Rattus norvegicus OX=10116 GN=Ndel1 PE=1 SV=1
107	94	Q5XI81|FXR1_RAT	42.86	3	3	3189300	2	2	4	Deamidation (NQ)	63948	Fragile X mental retardation syndrome-related protein 1 OS=Rattus norvegicus OX=10116 GN=Fxr1 PE=1 SV=1
409	312	P80432|COX7C_RAT	42.64	21	21	296000	1	1	1		7375	Cytochrome c oxidase subunit 7C mitochondrial OS=Rattus norvegicus OX=10116 GN=Cox7c PE=1 SV=2
225	91	Q5XIK7|KATL1_RAT	42.46	4	4	473050	2	1	2	Oxidation (M)	55201	Katanin p60 ATPase-containing subunit A-like 1 OS=Rattus norvegicus OX=10116 GN=Katnal1 PE=1 SV=1
200	145	Q3MIF2|LMBL2_RAT	42.44	1	1	63496	1	1	2		78967	Lethal(3)malignant brain tumor-like protein 2 OS=Rattus norvegicus OX=10116 GN=L3mbtl2 PE=1 SV=1
215	160	O54880|RPH3L_RAT	42.31	4	4	19061000	1	1	2		33433	Rab effector Noc2 OS=Rattus norvegicus OX=10116 GN=Rph3al PE=1 SV=1
72	331	P51514|HTF4_RAT	42.3	1	1	24152000	2	2	5	Deamidation (NQ)	75896	Transcription factor 12 OS=Rattus norvegicus OX=10116 GN=Tcf12 PE=1 SV=1
376	166	P62961|YBOX1_RAT	42.18	5	5	431470	1	1	1		35730	Y-box-binding protein 1 OS=Rattus norvegicus OX=10116 GN=Ybx1 PE=2 SV=3
299	120	Q3B8Q1|DDX21_RAT	41.99	1	1	34026	1	1	1		85966	Nucleolar RNA helicase 2 OS=Rattus norvegicus OX=10116 GN=Ddx21 PE=2 SV=1
197	97	Q62950|DPYL1_RAT	41.96	3	3	1292300	2	2	2	Deamidation (NQ)	62196	Dihydropyrimidinase-related protein 1 OS=Rattus norvegicus OX=10116 GN=Crmp1 PE=1 SV=1
192	117	Q4KLM4|KLH25_RAT	41.82	2	2	489540	1	1	2		65840	Kelch-like protein 25 OS=Rattus norvegicus OX=10116 GN=Klhl25 PE=2 SV=1
236	213	Q99ML5|PCYOX_RAT	41.75	4	4	127180	2	2	2	Oxidation (M)	56288	Prenylcysteine oxidase OS=Rattus norvegicus OX=10116 GN=Pcyox1 PE=1 SV=1
119	100	Q9ESR9|ABCA2_RAT	41.52	1	1	1609600	2	2	3		270926	ATP-binding cassette sub-family A member 2 OS=Rattus norvegicus OX=10116 GN=Abca2 PE=1 SV=1
88	131	Q6AYU3|DNJB6_RAT	40.93	3	3	4404600	1	1	4		38922	DnaJ homolog subfamily B member 6 OS=Rattus norvegicus OX=10116 GN=Dnajb6 PE=1 SV=1
262	216	P19945|RLA0_RAT	40.9	3	3	351690	1	1	2		34215	60S acidic ribosomal protein P0 OS=Rattus norvegicus OX=10116 GN=Rplp0 PE=1 SV=2
336	104	O35314|SCG1_RAT	40.9	6	6	1805900	4	4	4		77536	Secretogranin-1 OS=Rattus norvegicus OX=10116 GN=Chgb PE=1 SV=2
430	301	Q5U211|SNX3_RAT	40.85	7	7	845030	1	1	1		18762	Sorting nexin-3 OS=Rattus norvegicus OX=10116 GN=Snx3 PE=1 SV=1
255	285	Q6IMF1|K2C80_RAT	40.79	2	2	10247000	1	1	2		50550	Keratin type II cytoskeletal 80 OS=Rattus norvegicus OX=10116 GN=Krt80 PE=3 SV=1
234	148	O08679|MARK2_RAT	40.57	2	2	2753900	2	2	3		80872	Serine/threonine-protein kinase MARK2 OS=Rattus norvegicus OX=10116 GN=Mark2 PE=1 SV=1
273	372	Q9WUC4|ATOX1_RAT	40.53	16	16	462580	1	1	2		7292	Copper transport protein ATOX1 OS=Rattus norvegicus OX=10116 GN=Atox1 PE=1 SV=1
314	228	P12928|KPYR_RAT	40.5	2	2	60947	1	1	1		62201	Pyruvate kinase PKLR OS=Rattus norvegicus OX=10116 GN=Pklr PE=1 SV=2
212	242	Q5RKI3|DPOLL_RAT	40.13	2	2	167990	1	1	2		62401	DNA polymerase lambda OS=Rattus norvegicus OX=10116 GN=Poll PE=2 SV=1
358	163	P70470|LYPA1_RAT	40.04	5	5	235990	1	1	1		24709	Acyl-protein thioesterase 1 OS=Rattus norvegicus OX=10116 GN=Lypla1 PE=1 SV=1
122	461	Q5XI63|KIFC1_RAT	39.82	1	1	14547000	2	2	5		76141	Kinesin-like protein KIFC1 OS=Rattus norvegicus OX=10116 GN=Kifc1 PE=2 SV=1
217	267	Q810T5|KAT7_RAT	39.67	2	2	1382100	1	1	2		70514	Histone acetyltransferase KAT7 OS=Rattus norvegicus OX=10116 GN=Kat7 PE=1 SV=1
155	161	B0K012|CMKMT_RAT	39.66	4	4	2246100	1	1	3		35883	Calmodulin-lysine N-methyltransferase OS=Rattus norvegicus OX=10116 GN=Camkmt PE=1 SV=1
118	130	Q6AYE3|TAD2A_RAT	39.64	2	2	1862300	1	1	3		51399	Transcriptional adapter 2-alpha OS=Rattus norvegicus OX=10116 GN=Tada2a PE=2 SV=1
427	280	B2RZD2|T126B_RAT	39.36	5	5	1500500	2	2	2		25213	Complex I assembly factor TMEM126B mitochondrial OS=Rattus norvegicus OX=10116 GN=Tmem126b PE=1 SV=2
213	144	Q5HZY0|UBXN4_RAT	39.18	2	2	408470	1	1	2		56394	UBX domain-containing protein 4 OS=Rattus norvegicus OX=10116 GN=Ubxn4 PE=1 SV=1
246	269	Q6AY96|T2FA_RAT	39.17	2	2	1214600	1	1	2		57181	General transcription factor IIF subunit 1 OS=Rattus norvegicus OX=10116 GN=Gtf2f1 PE=1 SV=1
425	215	Q63617|HYOU1_RAT	39.1	1	1	145310	1	1	1		111289	Hypoxia up-regulated protein 1 OS=Rattus norvegicus OX=10116 GN=Hyou1 PE=1 SV=1
226	182	Q9WTZ3|MBTP1_RAT	39.08	2	2	2601600	2	2	2		117462	Membrane-bound transcription factor site-1 protease OS=Rattus norvegicus OX=10116 GN=Mbtps1 PE=1 SV=2
366	191	Q68G31|PBLD_RAT	38.9	4	4	398030	1	1	1		31687	Phenazine biosynthesis-like domain-containing protein OS=Rattus norvegicus OX=10116 GN=Pbld PE=2 SV=1
523	319	P84079|ARF1_RAT	38.89	5	5	568680	1	1	1		20697	ADP-ribosylation factor 1 OS=Rattus norvegicus OX=10116 GN=Arf1 PE=1 SV=2
86	154	Q7TNK3|ZNF24_RAT	38.87	3	3	9485200	1	1	5		41910	Zinc finger protein 24 OS=Rattus norvegicus OX=10116 GN=Znf24 PE=2 SV=1
235	193	Q5M9H1|LRC41_RAT	38.79	1	1	656260	1	1	3		88508	Leucine-rich repeat-containing protein 41 OS=Rattus norvegicus OX=10116 GN=Lrrc41 PE=2 SV=1
205	264	Q62908|CSRP2_RAT	38.78	6	6	1200000	1	1	2		20940	Cysteine and glycine-rich protein 2 OS=Rattus norvegicus OX=10116 GN=Csrp2 PE=1 SV=3
74	110	Q75Q41|TOM22_RAT	38.59	13	13	7832800	2	2	7		15491	Mitochondrial import receptor subunit TOM22 homolog OS=Rattus norvegicus OX=10116 GN=Tomm22 PE=1 SV=1
29	202	P97690|SMC3_RAT	38.5	1	1	48739000	1	1	10		138448	Structural maintenance of chromosomes protein 3 OS=Rattus norvegicus OX=10116 GN=Smc3 PE=1 SV=1
298	114	F1M4A4|KIF1A_RAT	38.45	1	1	829830	2	2	2		192933	Kinesin-like protein KIF1A OS=Rattus norvegicus OX=10116 GN=Kif1a PE=1 SV=3
524	321	Q8CH27|RCAN2_RAT	38.31	5	5	256920	1	1	1		21991	Calcipressin-2 OS=Rattus norvegicus OX=10116 GN=Rcan2 PE=2 SV=1
214	212	P52303|AP1B1_RAT	38.26	2	2	257070	2	2	2		104589	AP-1 complex subunit beta-1 OS=Rattus norvegicus OX=10116 GN=Ap1b1 PE=1 SV=1
214	217	P62944|AP2B1_RAT	38.26	2	2	257070	2	2	2		104553	AP-2 complex subunit beta OS=Rattus norvegicus OX=10116 GN=Ap2b1 PE=1 SV=1
310	235	O70277|TRIM3_RAT	38.22	2	2	258670	1	1	1		80796	Tripartite motif-containing protein 3 OS=Rattus norvegicus OX=10116 GN=Trim3 PE=1 SV=1
100	152	Q5BJT2|UBL3_RAT	38.07	9	9	7065000	1	1	4		13180	Ubiquitin-like protein 3 OS=Rattus norvegicus OX=10116 GN=Ubl3 PE=3 SV=1
44	219	Q9Z325|DPM2_RAT	37.99	13	13	26646000	2	2	8		9344	Dolichol phosphate-mannose biosynthesis regulatory protein OS=Rattus norvegicus OX=10116 GN=Dpm2 PE=1 SV=3
222	279	Q64240|AMBP_RAT	37.96	3	3	62003	1	1	2		38851	Protein AMBP OS=Rattus norvegicus OX=10116 GN=Ambp PE=1 SV=1
469	322	Q63798|PSME2_RAT	37.95	4	4	649930	1	1	1		26857	Proteasome activator complex subunit 2 OS=Rattus norvegicus OX=10116 GN=Psme2 PE=2 SV=3
465	288	P62494|RB11A_RAT	37.94	4	4	1256700	1	1	1		24394	Ras-related protein Rab-11A OS=Rattus norvegicus OX=10116 GN=Rab11a PE=1 SV=3
465	313	O35509|RB11B_RAT	37.94	4	4	1256700	1	1	1		24488	Ras-related protein Rab-11B OS=Rattus norvegicus OX=10116 GN=Rab11b PE=1 SV=4
150	519	Q9JKA8|HCN3_RAT	37.83	3	3	1492800	2	2	3		86809	Potassium/sodium hyperpolarization-activated cyclic nucleotide-gated channel 3 OS=Rattus norvegicus OX=10116 GN=Hcn3 PE=1 SV=1
167	307	P17702|RL28_RAT	37.73	7	7	5638700	1	1	4		15849	60S ribosomal protein L28 OS=Rattus norvegicus OX=10116 GN=Rpl28 PE=1 SV=4
434	309	Q4V8A2|CDC27_RAT	37.72	1	1	171300	1	1	1		91663	Cell division cycle protein 27 homolog OS=Rattus norvegicus OX=10116 GN=Cdc27 PE=2 SV=1
464	277	Q9QUZ8|GMEB1_RAT	37.52	2	2	568580	1	1	1		61194	Glucocorticoid modulatory element-binding protein 1 OS=Rattus norvegicus OX=10116 GN=Gmeb1 PE=1 SV=3
145	208	Q9R1Z0|VDAC3_RAT	37.37	3	3	4647000	1	1	4		30798	Voltage-dependent anion-selective channel protein 3 OS=Rattus norvegicus OX=10116 GN=Vdac3 PE=1 SV=2
377	174	D3ZUI5|COBL_RAT	37.21	1	1	32469	1	1	1		122267	Protein cordon-bleu OS=Rattus norvegicus OX=10116 GN=Cobl PE=1 SV=1
432	304	Q5U2N4|MKNK2_RAT	37.11	2	2	760750	1	1	1		51574	MAP kinase-interacting serine/threonine-protein kinase 2 OS=Rattus norvegicus OX=10116 GN=Mknk2 PE=2 SV=1
105	164	Q62733|LAP2_RAT	37.04	2	2	7234300	1	1	4		50278	Lamina-associated polypeptide 2 isoform beta OS=Rattus norvegicus OX=10116 GN=Tmpo PE=1 SV=3
346	238	P62919|RL8_RAT	37.01	4	4	1256300	1	1	1		28025	60S ribosomal protein L8 OS=Rattus norvegicus OX=10116 GN=Rpl8 PE=2 SV=2
313	136	Q4V9H5|P20L1_RAT	36.97	1	1	391210	1	1	1		114084	PHD finger protein 20-like protein 1 OS=Rattus norvegicus OX=10116 GN=Phf20l1 PE=1 SV=2
58	121	Q9JKA9|HCN2_RAT	36.86	1	1	14982000	2	2	6		94920	Potassium/sodium hyperpolarization-activated cyclic nucleotide-gated channel 2 OS=Rattus norvegicus OX=10116 GN=Hcn2 PE=1 SV=3
363	175	P62828|RAN_RAT	36.77	5	5	74240	1	1	1		24423	GTP-binding nuclear protein Ran OS=Rattus norvegicus OX=10116 GN=Ran PE=1 SV=3
363	203	Q8K586|RANT_RAT	36.77	5	5	74240	1	1	1		24451	GTP-binding nuclear protein Ran testis-specific isoform OS=Rattus norvegicus OX=10116 GN=Rasl2-9 PE=2 SV=1
171	299	Q4V898|RBMX_RAT	36.77	2	2	12783000	2	2	4		42258	RNA-binding motif protein X chromosome OS=Rattus norvegicus OX=10116 GN=Rbmx PE=1 SV=1
297	149	P15146|MTAP2_RAT	36.77	1	1	365970	1	1	1		202409	Microtubule-associated protein 2 OS=Rattus norvegicus OX=10116 GN=Map2 PE=1 SV=3
161	247	Q66H78|PXYP1_RAT	36.48	2	2	3224600	1	1	4		54958	2-phosphoxylose phosphatase 1 OS=Rattus norvegicus OX=10116 GN=Pxylp1 PE=2 SV=1
347	266	Q9JKL8|ADNP_RAT	36.37	1	1	1350600	1	1	1		123626	Activity-dependent neuroprotector homeobox protein OS=Rattus norvegicus OX=10116 GN=Adnp PE=1 SV=2
147	575	A1A5P2|RRS1_RAT	36.36	3	3	31812000	2	2	4		41537	Ribosome biogenesis regulatory protein homolog OS=Rattus norvegicus OX=10116 GN=Rrs1 PE=2 SV=1
174	355	P0C0S7|H2AZ_RAT	36.32	8	8	648940	1	1	3		13553	Histone H2A.Z OS=Rattus norvegicus OX=10116 GN=H2az1 PE=1 SV=2
269	318	P0C0A1|VPS25_RAT	35.84	7	7	285040	1	1	2		20762	Vacuolar protein-sorting-associated protein 25 OS=Rattus norvegicus OX=10116 GN=Vps25 PE=1 SV=1
196	209	B5D5N9|CTR2_RAT	35.81	1	1	1469900	1	1	2		71694	Cationic amino acid transporter 2 OS=Rattus norvegicus OX=10116 GN=Slc7a2 PE=1 SV=1
196	268	P30823|SL7A1_RAT	35.81	1	1	1469900	1	1	2		67267	High affinity cationic amino acid transporter 1 OS=Rattus norvegicus OX=10116 GN=Slc7a1 PE=2 SV=1
256	310	P49088|ASNS_RAT	35.81	2	2	2593400	1	1	2		64247	Asparagine synthetase [glutamine-hydrolyzing] OS=Rattus norvegicus OX=10116 GN=Asns PE=2 SV=3
263	339	Q5XIJ6|BABA1_RAT	35.74	3	3	3074900	1	1	3		36878	BRISC and BRCA1-A complex member 1 OS=Rattus norvegicus OX=10116 GN=Babam1 PE=1 SV=1
306	168	P86410|RLGPB_RAT	35.73	1	1	234050	1	1	1		165366	Ral GTPase-activating protein subunit beta OS=Rattus norvegicus OX=10116 GN=Ralgapb PE=1 SV=1
327	108	Q75Q40|TOM40_RAT	35.73	5	5	382290	2	2	2		37919	Mitochondrial import receptor subunit TOM40 homolog OS=Rattus norvegicus OX=10116 GN=Tomm40 PE=1 SV=1
302	204	Q5RKI8|MITOS_RAT	35.62	2	2	351820	1	1	1		77770	Mitochondrial potassium channel ATP-binding subunit OS=Rattus norvegicus OX=10116 GN=Abcb8 PE=2 SV=1
221	190	Q6GVH5|GGNB2_RAT	35.39	1	1	1662400	1	1	2	Oxidation (M)	79010	Gametogenetin-binding protein 2 OS=Rattus norvegicus OX=10116 GN=Ggnbp2 PE=2 SV=1
175	366	P61751|ARF4_RAT	35.38	5	5	1376700	1	1	3		20397	ADP-ribosylation factor 4 OS=Rattus norvegicus OX=10116 GN=Arf4 PE=2 SV=2
133	221	P43245|MDR1_RAT	35.32	1	1	1113100	1	1	3		141387	ATP-dependent translocase ABCB1 OS=Rattus norvegicus OX=10116 GN=Abcb1 PE=2 SV=1
528	391	Q63009|ANM1_RAT	35.29	3	3	449290	1	1	1		40522	Protein arginine N-methyltransferase 1 OS=Rattus norvegicus OX=10116 GN=Prmt1 PE=1 SV=1
218	275	Q6AYN2|SARAF_RAT	35.28	3	3	381050	1	1	2		35885	Store-operated calcium entry-associated regulatory factor OS=Rattus norvegicus OX=10116 GN=Saraf PE=2 SV=1
245	249	P0C0A9|SVIP_RAT	35.22	16	16	193760	1	1	2		8248	Small VCP/p97-interacting protein OS=Rattus norvegicus OX=10116 GN=Svip PE=1 SV=1
270	326	Q6AXQ8|MNS1_RAT	35.18	2	2	1464800	1	1	2		61240	Meiosis-specific nuclear structural protein 1 OS=Rattus norvegicus OX=10116 GN=Mns1 PE=2 SV=1
261	565	Q63347|PRS7_RAT	35.14	5	5	165880	2	2	2		48575	26S proteasome regulatory subunit 7 OS=Rattus norvegicus OX=10116 GN=Psmc2 PE=1 SV=3
436	338	P28077|PSB9_RAT	35.13	4	4	158440	1	1	1		23324	Proteasome subunit beta type-9 OS=Rattus norvegicus OX=10116 GN=Psmb9 PE=1 SV=2
207	234	Q6DKG0|NAA35_RAT	34.87	1	1	721070	1	1	2		83210	N-alpha-acetyltransferase 35 NatC auxiliary subunit OS=Rattus norvegicus OX=10116 GN=Naa35 PE=1 SV=1
408	239	P0C6B1|S35E1_RAT	34.85	2	2	98866	1	1	1		44384	Solute carrier family 35 member E1 OS=Rattus norvegicus OX=10116 GN=Slc35e1 PE=3 SV=1
194	243	P0C6C0|SPKAP_RAT	34.8	1	1	984180	1	1	2		184450	A-kinase anchor protein SPHKAP OS=Rattus norvegicus OX=10116 GN=Sphkap PE=1 SV=1
367	211	P20646|PPAP_RAT	34.77	2	2	281190	1	1	1		43850	Prostatic acid phosphatase OS=Rattus norvegicus OX=10116 GN=Acp3 PE=1 SV=1
188	200	Q5FVI6|VATC1_RAT	34.64	3	3	158680	1	1	2	Oxidation (M)	43901	V-type proton ATPase subunit C 1 OS=Rattus norvegicus OX=10116 GN=Atp6v1c1 PE=1 SV=1
362	115	Q68FR7|LTV1_RAT	34.64	4	4	148390	3	3	3		53562	Protein LTV1 homolog OS=Rattus norvegicus OX=10116 GN=Ltv1 PE=2 SV=1
475	381	Q63517|CENPI_RAT	34.56	1	1	182200	1	1	1		85651	Centromere protein I OS=Rattus norvegicus OX=10116 GN=Cenpi PE=2 SV=1
431	302	Q63716|PRDX1_RAT	34.43	5	5	239880	1	1	2		22109	Peroxiredoxin-1 OS=Rattus norvegicus OX=10116 GN=Prdx1 PE=1 SV=1
467	305	Q5U2Z0|ZN367_RAT	34.39	4	4	108980	1	1	1		37472	Zinc finger protein 367 OS=Rattus norvegicus OX=10116 GN=Znf367 PE=2 SV=1
111	327	Q91V33|KHDR1_RAT	34.35	2	2	2859300	1	1	4		48315	KH domain-containing RNA-binding signal transduction-associated protein 1 OS=Rattus norvegicus OX=10116 GN=Khdrbs1 PE=1 SV=1
220	180	Q66HA2|CR3L1_RAT	34.33	2	2	312580	1	1	2		57134	Cyclic AMP-responsive element-binding protein 3-like protein 1 OS=Rattus norvegicus OX=10116 GN=Creb3l1 PE=2 SV=1
242	227	P29410|KAD2_RAT	34.33	4	4	666510	1	1	3		26379	Adenylate kinase 2 mitochondrial OS=Rattus norvegicus OX=10116 GN=Ak2 PE=2 SV=2
78	157	Q64560|TPP2_RAT	34.26	2	2	2579300	3	3	7		138292	Tripeptidyl-peptidase 2 OS=Rattus norvegicus OX=10116 GN=Tpp2 PE=2 SV=3
365	185	P29314|RS9_RAT	34.25	6	6	704830	1	1	2		22591	40S ribosomal protein S9 OS=Rattus norvegicus OX=10116 GN=Rps9 PE=1 SV=4
114	392	P29419|ATP5I_RAT	34.21	13	13	7207000	1	1	4	Oxidation (M)	8255	ATP synthase subunit e mitochondrial OS=Rattus norvegicus OX=10116 GN=Atp5me PE=1 SV=3
168	344	P63086|MK01_RAT	34.15	3	3	1173300	1	1	4	Oxidation (M)	41276	Mitogen-activated protein kinase 1 OS=Rattus norvegicus OX=10116 GN=Mapk1 PE=1 SV=3
168	345	P21708|MK03_RAT	34.15	2	2	1173300	1	1	4	Oxidation (M)	43081	Mitogen-activated protein kinase 3 OS=Rattus norvegicus OX=10116 GN=Mapk3 PE=1 SV=5
378	260	P42123|LDHB_RAT	34.09	3	3	197560	1	1	1		36612	L-lactate dehydrogenase B chain OS=Rattus norvegicus OX=10116 GN=Ldhb PE=1 SV=2
189	252	B4F769|SMAL1_RAT	34.04	1	1	1519800	1	1	2		101212	SWI/SNF-related matrix-associated actin-dependent regulator of chromatin subfamily A-like protein 1 OS=Rattus norvegicus OX=10116 GN=Smarcal1 PE=2 SV=1
428	282	B2RZC9|KTAP2_RAT	34.02	7	7	0	1	1	1		14662	Keratinocyte-associated protein 2 OS=Rattus norvegicus OX=10116 GN=Krtcap2 PE=2 SV=2
476	394	Q63073|BTG1_RAT	33.99	5	5	902470	1	1	1		19195	Protein BTG1 OS=Rattus norvegicus OX=10116 GN=Btg1 PE=2 SV=1
392	262	P32362|DCUP_RAT	33.98	4	4	410420	1	1	1		40453	Uroporphyrinogen decarboxylase (Fragment) OS=Rattus norvegicus OX=10116 GN=Urod PE=1 SV=1
330	146	Q09426|CGT_RAT	33.98	2	2	1168600	1	1	1	Oxidation (M)	61126	2-hydroxyacylsphingosine 1-beta-galactosyltransferase OS=Rattus norvegicus OX=10116 GN=Ugt8 PE=1 SV=1
283	374	Q9JJW3|ATPMD_RAT	33.95	16	16	490080	1	1	2		6408	ATP synthase membrane subunit DAPIT mitochondrial OS=Rattus norvegicus OX=10116 GN=Atp5md PE=1 SV=1
146	222	Q63185|E2AK1_RAT	33.94	1	1	2453200	1	1	3		69586	Eukaryotic translation initiation factor 2-alpha kinase 1 OS=Rattus norvegicus OX=10116 GN=Eif2ak1 PE=1 SV=2
11	367	Q5XIG4|OCAD1_RAT	33.94	4	4	10992000	2	2	18		27659	OCIA domain-containing protein 1 OS=Rattus norvegicus OX=10116 GN=Ociad1 PE=1 SV=1
62	271	P08413|KCC2B_RAT	33.94	2	2	4498500	1	1	5		60402	Calcium/calmodulin-dependent protein kinase type II subunit beta OS=Rattus norvegicus OX=10116 GN=Camk2b PE=1 SV=1
62	273	P11730|KCC2G_RAT	33.94	2	2	4498500	1	1	5		59038	Calcium/calmodulin-dependent protein kinase type II subunit gamma OS=Rattus norvegicus OX=10116 GN=Camk2g PE=1 SV=1
62	276	P15791|KCC2D_RAT	33.94	2	2	4498500	1	1	5		60081	Calcium/calmodulin-dependent protein kinase type II subunit delta OS=Rattus norvegicus OX=10116 GN=Camk2d PE=1 SV=1
62	289	P11275|KCC2A_RAT	33.94	2	2	4498500	1	1	5		54115	Calcium/calmodulin-dependent protein kinase type II subunit alpha OS=Rattus norvegicus OX=10116 GN=Camk2a PE=1 SV=1
228	229	Q6P7A9|LYAG_RAT	33.91	3	3	776570	2	2	3		106207	Lysosomal alpha-glucosidase OS=Rattus norvegicus OX=10116 GN=Gaa PE=2 SV=1
294	218	P0C5Y8|ALS2_RAT	33.91	1	1	337140	1	1	1		182447	Alsin OS=Rattus norvegicus OX=10116 GN=Als2 PE=1 SV=1
471	346	Q9JMI1|AACS_RAT	33.87	1	1	417650	1	1	1		75040	Acetoacetyl-CoA synthetase OS=Rattus norvegicus OX=10116 GN=Aacs PE=1 SV=1
237	296	Q7TMD5|ZC3HE_RAT	33.85	1	1	28323000	2	2	4		82632	Zinc finger CCCH domain-containing protein 14 OS=Rattus norvegicus OX=10116 GN=Zc3h14 PE=1 SV=1
204	226	O54888|RPA2_RAT	33.82	1	1	1306600	1	1	2		127728	DNA-directed RNA polymerase I subunit RPA2 OS=Rattus norvegicus OX=10116 GN=Polr1b PE=1 SV=1
407	206	Q9Z330|DNMT1_RAT	33.77	1	1	393080	1	1	1	Oxidation (M)	182773	DNA (cytosine-5)-methyltransferase 1 OS=Rattus norvegicus OX=10116 GN=Dnmt1 PE=1 SV=2
177	395	P62856|RS26_RAT	33.72	7	7	1900100	1	1	3		13015	40S ribosomal protein S26 OS=Rattus norvegicus OX=10116 GN=Rps26 PE=3 SV=3
312	258	F1LPQ2|ASCC3_RAT	33.72	0	0	633580	1	1	1		250218	Activating signal cointegrator 1 complex subunit 3 OS=Rattus norvegicus OX=10116 GN=Ascc3 PE=3 SV=1
301	255	O88269|MRP6_RAT	33.69	1	1	152460	1	1	1		164995	Multidrug resistance-associated protein 6 OS=Rattus norvegicus OX=10116 GN=Abcc6 PE=1 SV=1
203	207	Q2KN99|CYTSA_RAT	33.65	1	1	1238300	1	1	2		124338	Cytospin-A OS=Rattus norvegicus OX=10116 GN=Specc1l PE=1 SV=1
307	263	O08662|PI4KA_RAT	33.65	0	0	156300	1	1	1		236918	Phosphatidylinositol 4-kinase alpha OS=Rattus norvegicus OX=10116 GN=Pi4ka PE=1 SV=2
468	317	Q9Z2G8|NP1L1_RAT	33.62	2	2	213710	1	1	1		45322	Nucleosome assembly protein 1-like 1 OS=Rattus norvegicus OX=10116 GN=Nap1l1 PE=1 SV=1
466	293	P55770|NH2L1_RAT	33.52	7	7	121310	1	1	1		14174	NHP2-like protein 1 OS=Rattus norvegicus OX=10116 GN=Snu13 PE=2 SV=4
243	230	Q64559|BACH_RAT	33.48	3	3	926200	1	1	2		42735	Cytosolic acyl coenzyme A thioester hydrolase OS=Rattus norvegicus OX=10116 GN=Acot7 PE=1 SV=4
426	223	Q6PEC3|YIF1B_RAT	33.47	4	4	544250	1	1	1		28418	Protein YIF1B OS=Rattus norvegicus OX=10116 GN=Yif1b PE=1 SV=2
271	349	P61206|ARF3_RAT	33.45	5	5	867000	1	1	2		20601	ADP-ribosylation factor 3 OS=Rattus norvegicus OX=10116 GN=Arf3 PE=2 SV=2
338	334	P0C644|VIP1_RAT	33.37	1	1	964930	1	1	1		159618	Inositol hexakisphosphate and diphosphoinositol-pentakisphosphate kinase 1 OS=Rattus norvegicus OX=10116 GN=Ppip5k1 PE=1 SV=1
331	170	Q9R1V3|SMAD5_RAT	33.34	2	2	664990	1	1	1		52215	Mothers against decapentaplegic homolog 5 OS=Rattus norvegicus OX=10116 GN=Smad5 PE=1 SV=1
331	171	P97588|SMAD1_RAT	33.34	2	2	664990	1	1	1		52714	Mothers against decapentaplegic homolog 1 OS=Rattus norvegicus OX=10116 GN=Smad1 PE=2 SV=1
331	198	O54835|SMAD9_RAT	33.34	2	2	664990	1	1	1		48992	Mothers against decapentaplegic homolog 9 OS=Rattus norvegicus OX=10116 GN=Smad9 PE=1 SV=1
331	232	O70436|SMAD2_RAT	33.34	2	2	664990	1	1	1		52239	Mothers against decapentaplegic homolog 2 OS=Rattus norvegicus OX=10116 GN=Smad2 PE=1 SV=1
331	251	P84025|SMAD3_RAT	33.34	2	2	664990	1	1	1		48081	Mothers against decapentaplegic homolog 3 OS=Rattus norvegicus OX=10116 GN=Smad3 PE=1 SV=1
527	376	Q5U2U2|CRKL_RAT	33.26	3	3	215990	1	1	1		33865	Crk-like protein OS=Rattus norvegicus OX=10116 GN=Crkl PE=1 SV=1
369	300	Q9JJK4|PEX3_RAT	33.26	2	2	261400	1	1	1		42210	Peroxisomal biogenesis factor 3 OS=Rattus norvegicus OX=10116 GN=Pex3 PE=1 SV=1
354	365	P30277|CCNB1_RAT	33.23	2	2	3147300	1	1	1	Oxidation (M)	47391	G2/mitotic-specific cyclin-B1 OS=Rattus norvegicus OX=10116 GN=Ccnb1 PE=2 SV=1
435	314	Q7TP90|ARRD4_RAT	33.18	3	3	0	1	1	1		33275	Arrestin domain-containing protein 4 OS=Rattus norvegicus OX=10116 GN=Arrdc4 PE=2 SV=1
284	377	Q6AYR2|NDRG3_RAT	33.1	3	3	182390	1	1	2		41507	Protein NDRG3 OS=Rattus norvegicus OX=10116 GN=Ndrg3 PE=1 SV=1
321	356	Q8K581|TXND9_RAT	33.1	5	5	1644500	1	1	1	Oxidation (M)	26272	Thioredoxin domain-containing protein 9 OS=Rattus norvegicus OX=10116 GN=Txndc9 PE=2 SV=2
474	358	P48679|LMNA_RAT	33.09	2	2	83707	1	1	1		74324	Prelamin-A/C OS=Rattus norvegicus OX=10116 GN=Lmna PE=1 SV=1
66	283	Q6QI89|MO4L2_RAT	33.05	3	3	24889000	1	1	5		32214	Mortality factor 4-like protein 2 OS=Rattus norvegicus OX=10116 GN=Morf4l2 PE=2 SV=1
481	438	Q3T1J1|IF5A1_RAT	33.03	6	6	3568300	1	1	2	Oxidation (M)	16832	Eukaryotic translation initiation factor 5A-1 OS=Rattus norvegicus OX=10116 GN=Eif5a PE=1 SV=3
254	257	P85971|6PGL_RAT	32.96	6	6	25772	1	1	2		27234	6-phosphogluconolactonase OS=Rattus norvegicus OX=10116 GN=Pgls PE=1 SV=1
334	350	Q2THW7|ZDHC5_RAT	32.94	1	1	822030	1	1	1		77430	Palmitoyltransferase ZDHHC5 OS=Rattus norvegicus OX=10116 GN=Zdhhc5 PE=1 SV=1
391	254	P05426|RL7_RAT	32.93	4	4	508480	1	1	1		30329	60S ribosomal protein L7 OS=Rattus norvegicus OX=10116 GN=Rpl7 PE=1 SV=2
533	439	Q62623|CDC20_RAT	32.82	2	2	249100	1	1	1		54829	Cell division cycle protein 20 homolog OS=Rattus norvegicus OX=10116 GN=Cdc20 PE=1 SV=2
479	404	Q9Z254|GIPC1_RAT	32.78	3	3	261470	1	1	1		36133	PDZ domain-containing protein GIPC1 OS=Rattus norvegicus OX=10116 GN=Gipc1 PE=1 SV=2
124	177	P54258|ATN1_RAT	32.69	1	1	3024700	1	1	3		124779	Atrophin-1 OS=Rattus norvegicus OX=10116 GN=Atn1 PE=1 SV=1
276	398	Q9R1T1|BAF_RAT	32.66	12	12	142040	1	1	2		10045	Barrier-to-autointegration factor OS=Rattus norvegicus OX=10116 GN=Banf1 PE=1 SV=1
529	405	P04797|G3P_RAT	32.51	3	3	540660	1	1	1		35828	Glyceraldehyde-3-phosphate dehydrogenase OS=Rattus norvegicus OX=10116 GN=Gapdh PE=1 SV=3
480	432	Q924A5|S36A1_RAT	32.5	2	2	104260	1	1	1		52569	Proton-coupled amino acid transporter 1 OS=Rattus norvegicus OX=10116 GN=Slc36a1 PE=2 SV=1
441	423	P50399|GDIB_RAT	32.49	3	3	106580	1	1	1	Oxidation (M)	50537	Rab GDP dissociation inhibitor beta OS=Rattus norvegicus OX=10116 GN=Gdi2 PE=1 SV=2
329	116	O08629|TIF1B_RAT	32.47	2	2	758710	2	2	3		88956	Transcription intermediary factor 1-beta OS=Rattus norvegicus OX=10116 GN=Trim28 PE=1 SV=2
438	362	Q71TY3|RS27_RAT	32.33	12	12	268170	1	1	1	Cysteinylation	9461	40S ribosomal protein S27 OS=Rattus norvegicus OX=10116 GN=Rps27 PE=1 SV=3
438	363	P24051|RS27L_RAT	32.33	12	12	268170	1	1	1	Cysteinylation	9477	40S ribosomal protein S27-like OS=Rattus norvegicus OX=10116 GN=Rps27l PE=1 SV=3
184	181	Q8VHU4|ELP1_RAT	32.26	1	1	1139700	1	1	2		149170	Elongator complex protein 1 OS=Rattus norvegicus OX=10116 GN=Elp1 PE=2 SV=1
116	172	Q2TL32|UBR4_RAT	32.23	0	0	4483100	2	2	4	Oxidation (M)	573799	E3 ubiquitin-protein ligase UBR4 OS=Rattus norvegicus OX=10116 GN=Ubr4 PE=1 SV=2
108	324	Q568Z4|SPCS3_RAT	32.18	6	6	5700200	1	1	5		20160	Signal peptidase complex subunit 3 OS=Rattus norvegicus OX=10116 GN=Spcs3 PE=2 SV=1
142	245	P52590|NU107_RAT	32.14	1	1	2718800	2	2	4		107209	Nuclear pore complex protein Nup107 OS=Rattus norvegicus OX=10116 GN=Nup107 PE=1 SV=1
332	225	Q64428|ECHA_RAT	32.12	1	1	729570	1	1	1		82665	Trifunctional enzyme subunit alpha mitochondrial OS=Rattus norvegicus OX=10116 GN=Hadha PE=1 SV=2
526	369	Q76MX4|MAFG_RAT	32.08	5	5	57174	1	1	1		20533	Transcription factor MafG OS=Rattus norvegicus OX=10116 GN=Mafg PE=2 SV=2
278	431	Q6AYK1|RNPS1_RAT	32	4	4	1194100	1	1	2		34238	RNA-binding protein with serine-rich domain 1 OS=Rattus norvegicus OX=10116 GN=Rnps1 PE=2 SV=1
103	250	Q08013|SSRG_RAT	31.99	6	6	3263700	1	1	4		21064	Translocon-associated protein subunit gamma OS=Rattus norvegicus OX=10116 GN=Ssr3 PE=1 SV=2
349	375	Q4V7B8|RNF44_RAT	31.93	3	3	412420	1	1	1		39228	RING finger protein 44 OS=Rattus norvegicus OX=10116 GN=Rnf44 PE=2 SV=1
300	186	P29995|ITPR2_RAT	31.93	1	1	110880	2	2	2		307057	Inositol 1 4 5-trisphosphate receptor type 2 OS=Rattus norvegicus OX=10116 GN=Itpr2 PE=1 SV=1
277	402	P15473|IBP3_RAT	31.88	3	3	765820	1	1	2		31680	Insulin-like growth factor-binding protein 3 OS=Rattus norvegicus OX=10116 GN=Igfbp3 PE=1 SV=2
73	371	P62755|RS6_RAT	31.86	4	4	70521000	1	1	5		28681	40S ribosomal protein S6 OS=Rattus norvegicus OX=10116 GN=Rps6 PE=1 SV=1
530	411	Q3KR99|SPDLY_RAT	31.79	2	2	86600	1	1	1	Oxidation (M)	69112	Protein Spindly OS=Rattus norvegicus OX=10116 GN=Spdl1 PE=2 SV=1
429	284	Q8K3P6|SCMC2_RAT	31.75	2	2	140430	1	1	1		52695	Calcium-binding mitochondrial carrier protein SCaMC-2 OS=Rattus norvegicus OX=10116 GN=Slc25a25 PE=1 SV=1
339	388	Q7TMP6|T255A_RAT	31.72	3	3	244440	1	1	1	Oxidation (M)	38616	Transmembrane protein 255A OS=Rattus norvegicus OX=10116 GN=Tmem255a PE=1 SV=1
178	456	P26772|CH10_RAT	31.71	9	9	964560	1	1	3		10902	10 kDa heat shock protein mitochondrial OS=Rattus norvegicus OX=10116 GN=Hspe1 PE=1 SV=3
248	333	Q71UF4|RBBP7_RAT	31.67	2	2	1943300	1	1	2		47820	Histone-binding protein RBBP7 OS=Rattus norvegicus OX=10116 GN=Rbbp7 PE=2 SV=1
94	231	Q9Z1A6|VIGLN_RAT	31.66	1	1	14698000	1	1	5		141583	Vigilin OS=Rattus norvegicus OX=10116 GN=Hdlbp PE=1 SV=1
411	425	Q9EPQ0|NCKX3_RAT	31.63	1	1	100640	1	1	1		69389	Sodium/potassium/calcium exchanger 3 (Fragment) OS=Rattus norvegicus OX=10116 GN=Slc24a3 PE=1 SV=1
439	415	Q6AXV4|SAM50_RAT	31.6	2	2	589590	1	1	1		51960	Sorting and assembly machinery component 50 homolog OS=Rattus norvegicus OX=10116 GN=Samm50 PE=1 SV=1
337	298	P0C643|GRP2_RAT	31.58	2	2	1129000	1	1	1		69291	RAS guanyl-releasing protein 2 OS=Rattus norvegicus OX=10116 GN=Rasgrp2 PE=1 SV=1
318	387	Q925S8|YMEL1_RAT	31.47	1	1	99582	1	1	1		79867	ATP-dependent zinc metalloprotease YME1L1 OS=Rattus norvegicus OX=10116 GN=Yme1l1 PE=2 SV=1
76	390	Q9EST6|AN32B_RAT	31.43	3	3	7362800	1	1	5		31061	Acidic leucine-rich nuclear phosphoprotein 32 family member B OS=Rattus norvegicus OX=10116 GN=Anp32b PE=1 SV=1
531	412	D3ZAA9|MPP2_RAT	31.43	2	2	911910	1	1	1		61565	MAGUK p55 subfamily member 2 OS=Rattus norvegicus OX=10116 GN=Mpp2 PE=1 SV=2
180	111	Q8K1P7|SMCA4_RAT	31.4	1	1	2823400	2	2	5		181426	Transcription activator BRG1 OS=Rattus norvegicus OX=10116 GN=Smarca4 PE=1 SV=1
176	373	P97541|HSPB6_RAT	31.4	6	6	9832300	1	1	3		17505	Heat shock protein beta-6 OS=Rattus norvegicus OX=10116 GN=Hspb6 PE=1 SV=1
113	449	O35142|COPB2_RAT	31.39	1	1	4325800	1	1	4		102551	Coatomer subunit beta' OS=Rattus norvegicus OX=10116 GN=Copb2 PE=1 SV=3
437	347	P53565|CUX1_RAT	31.38	1	1	225830	1	1	1		164540	Homeobox protein cut-like 1 OS=Rattus norvegicus OX=10116 GN=Cux1 PE=1 SV=2
433	306	P62907|RL10A_RAT	31.37	4	4	8751800	1	1	1		24831	60S ribosomal protein L10a OS=Rattus norvegicus OX=10116 GN=Rpl10a PE=1 SV=2
368	224	Q6P689|WLS_RAT	31.37	3	3	1080100	2	2	2	Oxidation (M)	62202	Protein wntless homolog OS=Rattus norvegicus OX=10116 GN=Wls PE=1 SV=1
470	336	P11507|AT2A2_RAT	31.36	1	1	156790	1	1	1	Oxidation (M)	114768	Sarcoplasmic/endoplasmic reticulum calcium ATPase 2 OS=Rattus norvegicus OX=10116 GN=Atp2a2 PE=1 SV=1
393	330	Q5M9G6|SNIP1_RAT	31.34	2	2	2403200	1	1	2		44923	Smad nuclear interacting protein 1 OS=Rattus norvegicus OX=10116 GN=Snip1 PE=1 SV=1
352	294	P35570|IRS1_RAT	31.3	1	1	668420	1	1	1		131178	Insulin receptor substrate 1 OS=Rattus norvegicus OX=10116 GN=Irs1 PE=1 SV=1
311	292	Q63358|MYO9B_RAT	31.29	0	0	0	1	1	1		225035	Unconventional myosin-IXb OS=Rattus norvegicus OX=10116 GN=Myo9b PE=1 SV=1
264	359	D3ZH22|SWET1_RAT	31.18	4	4	406450	1	1	2		24694	Sugar transporter SWEET1 OS=Rattus norvegicus OX=10116 GN=Slc50a1 PE=1 SV=1
223	399	P70501|RBM10_RAT	31.13	1	1	2733900	2	2	4		94388	RNA-binding protein 10 OS=Rattus norvegicus OX=10116 GN=Rbm10 PE=1 SV=1
223	473	B2GV05|RBM5_RAT	31.13	1	1	2733900	2	2	4		92352	RNA-binding protein 5 OS=Rattus norvegicus OX=10116 GN=Rbm5 PE=1 SV=1
296	169	Q04931|SSRP1_RAT	31.08	1	1	219210	1	1	1		80915	FACT complex subunit SSRP1 OS=Rattus norvegicus OX=10116 GN=Ssrp1 PE=1 SV=2
308	340	P22002|CAC1C_RAT	31.04	0	0	777490	1	1	2		243480	Voltage-dependent L-type calcium channel subunit alpha-1C OS=Rattus norvegicus OX=10116 GN=Cacna1c PE=1 SV=1
482	440	P27653|C1TC_RAT	31.04	1	1	170140	1	1	1		100996	C-1-tetrahydrofolate synthase cytoplasmic OS=Rattus norvegicus OX=10116 GN=Mthfd1 PE=1 SV=3
335	414	O89038|MEF2D_RAT	30.99	2	2	2573500	1	1	1		54368	Myocyte-specific enhancer factor 2D OS=Rattus norvegicus OX=10116 GN=Mef2d PE=1 SV=1
486	454	Q6P7B0|SYWC_RAT	30.96	3	3	39904	1	1	1		54144	Tryptophan--tRNA ligase cytoplasmic OS=Rattus norvegicus OX=10116 GN=Wars1 PE=1 SV=2
341	406	Q5XFW6|WDR6_RAT	30.95	1	1	1123200	1	1	1		121937	WD repeat-containing protein 6 OS=Rattus norvegicus OX=10116 GN=Wdr6 PE=1 SV=2
445	457	Q64654|CP51A_RAT	30.94	2	2	52488	1	1	1		56707	Lanosterol 14-alpha demethylase OS=Rattus norvegicus OX=10116 GN=Cyp51a1 PE=1 SV=1
442	433	Q4KM93|TM177_RAT	30.87	3	3	1177000	1	1	1	Oxidation (M)	34001	Transmembrane protein 177 OS=Rattus norvegicus OX=10116 GN=Tmem177 PE=2 SV=1
109	337	P63159|HMGB1_RAT	30.87	4	4	8989400	1	1	4		24894	High mobility group protein B1 OS=Rattus norvegicus OX=10116 GN=Hmgb1 PE=1 SV=2
286	442	P27158|KITH_RAT	30.86	7	7	760600	1	1	2	Oxidation (M)	13511	Thymidine kinase cytosolic (Fragment) OS=Rattus norvegicus OX=10116 GN=Tk1 PE=1 SV=1
440	421	P81377|KAP1_RAT	30.85	2	2	101840	1	1	1		43282	cAMP-dependent protein kinase type I-beta regulatory subunit OS=Rattus norvegicus OX=10116 GN=Prkar1b PE=2 SV=2
132	167	O35779|BHE41_RAT	30.76	4	4	11551000	2	2	5		43917	Class E basic helix-loop-helix protein 41 OS=Rattus norvegicus OX=10116 GN=Bhlhb3 PE=2 SV=2
472	351	Q62825|EXOC3_RAT	30.73	1	1	87844	1	1	1		86497	Exocyst complex component 3 OS=Rattus norvegicus OX=10116 GN=Exoc3 PE=1 SV=1
315	410	Q5PQQ9|CEP70_RAT	30.73	2	2	90310	1	1	1		68893	Centrosomal protein of 70 kDa OS=Rattus norvegicus OX=10116 GN=Cep70 PE=2 SV=1
130	447	Q02195|FGF7_RAT	30.69	5	5	654480000	1	1	4		22268	Fibroblast growth factor 7 OS=Rattus norvegicus OX=10116 GN=Fgf7 PE=1 SV=1
447	463	Q63186|EI2BD_RAT	30.66	2	2	87840	1	1	1		57809	Translation initiation factor eIF-2B subunit delta OS=Rattus norvegicus OX=10116 GN=Eif2b4 PE=2 SV=1
534	448	Q8VI04|ASGL1_RAT	30.63	3	3	132990	1	1	1		34410	Isoaspartyl peptidase/L-asparaginase OS=Rattus norvegicus OX=10116 GN=Asrgl1 PE=1 SV=1
395	427	Q9JLA3|UGGG1_RAT	30.54	1	1	543130	1	1	1		176430	UDP-glucose:glycoprotein glucosyltransferase 1 OS=Rattus norvegicus OX=10116 GN=Uggt1 PE=1 SV=2
473	353	Q4V886|PAF1_RAT	30.53	2	2	57915	1	1	1		60546	RNA polymerase II-associated factor 1 homolog OS=Rattus norvegicus OX=10116 GN=Paf1 PE=2 SV=1
537	475	P40112|PSB3_RAT	30.51	4	4	109560	1	1	1		22965	Proteasome subunit beta type-3 OS=Rattus norvegicus OX=10116 GN=Psmb3 PE=1 SV=1
383	407	Q63357|MYO1D_RAT	30.35	1	1	80529	1	1	1		116095	Unconventional myosin-Id OS=Rattus norvegicus OX=10116 GN=Myo1d PE=1 SV=3
538	476	Q5U2R6|P33MX_RAT	30.29	3	3	229970	1	1	1		32797	Putative monooxygenase p33MONOX OS=Rattus norvegicus OX=10116 GN=P33monox PE=1 SV=1
272	360	P19814|TGON3_RAT	30.27	3	3	820040	1	1	2		38305	Trans-Golgi network integral membrane protein TGN38 OS=Rattus norvegicus OX=10116 GN=Ttgn1 PE=1 SV=1
448	465	Q6NX65|PDC10_RAT	30.23	33	33	948240	2	2	2	Deamidation (NQ)	24355	Programmed cell death protein 10 OS=Rattus norvegicus OX=10116 GN=Pdcd10 PE=2 SV=1
275	384	O35244|PRDX6_RAT	30.21	4	4	3057500	2	2	3		24819	Peroxiredoxin-6 OS=Rattus norvegicus OX=10116 GN=Prdx6 PE=1 SV=3
379	295	Q9QXL7|NDK7_RAT	30.2	3	3	124350	1	1	1		44540	Nucleoside diphosphate kinase 7 OS=Rattus norvegicus OX=10116 GN=Nme7 PE=1 SV=1
216	332	Q6P7R8|DHB12_RAT	30.16	3	3	767340	1	1	2		34841	Very-long-chain 3-oxoacyl-CoA reductase OS=Rattus norvegicus OX=10116 GN=Hsd17b12 PE=2 SV=1
535	459	Q62627|PAWR_RAT	30.07	3	3	1955600	1	1	1		35866	PRKC apoptosis WT1 regulator protein OS=Rattus norvegicus OX=10116 GN=Pawr PE=1 SV=1
384	435	P37136|ACES_RAT	30.05	1	1	285290	1	1	1		68197	Acetylcholinesterase OS=Rattus norvegicus OX=10116 GN=Ache PE=2 SV=1
345	236	Q99NI4|IPMK_RAT	30.05	4	4	1920900	2	2	4		44410	Inositol polyphosphate multikinase OS=Rattus norvegicus OX=10116 GN=Ipmk PE=1 SV=1
230	378	Q761X5|UNC5C_RAT	30.03	1	1	3707100	1	1	2		103135	Netrin receptor UNC5C OS=Rattus norvegicus OX=10116 GN=Unc5c PE=1 SV=1
160	400	Q6AYM1|CE034_RAT	30.02	1	1	5775100	1	1	3		72365	Uncharacterized protein C5orf34 homolog OS=Rattus norvegicus OX=10116 PE=2 SV=1
394	416	Q5M7W5|MAP4_RAT	30	1	1	1190100	1	1	1		110301	Microtubule-associated protein 4 OS=Rattus norvegicus OX=10116 GN=Map4 PE=1 SV=1
540	482	Q4KM49|SYYC_RAT	30	2	2	499350	1	1	1		59115	Tyrosine--tRNA ligase cytoplasmic OS=Rattus norvegicus OX=10116 GN=Yars1 PE=2 SV=3
35	297	Q5EIC4|I2BPL_RAT	29.9	1	1	5455700	1	1	8		81496	Probable E3 ubiquitin-protein ligase IRF2BPL OS=Rattus norvegicus OX=10116 GN=Irf2bpl PE=1 SV=1
412	429	Q6IRE4|TS101_RAT	29.84	2	2	194240	1	1	1		44078	Tumor susceptibility gene 101 protein OS=Rattus norvegicus OX=10116 GN=Tsg101 PE=1 SV=1
290	420	D3ZHV2|MACF1_RAT	29.8	0	0	166280	1	1	1	Oxidation (M)	619608	Microtubule-actin cross-linking factor 1 OS=Rattus norvegicus OX=10116 GN=Macf1 PE=1 SV=1
340	396	P05554|CEBPA_RAT	29.78	3	3	494420	1	1	1		37371	CCAAT/enhancer-binding protein alpha OS=Rattus norvegicus OX=10116 GN=Cebpa PE=1 SV=3
396	434	Q1AAU6|ASAP1_RAT	29.74	1	1	850080	1	1	1		127088	Arf-GAP with SH3 domain ANK repeat and PH domain-containing protein 1 OS=Rattus norvegicus OX=10116 GN=Asap1 PE=1 SV=2
348	343	Q5I0D7|PEPD_RAT	29.71	2	2	1266200	1	1	1		54751	Xaa-Pro dipeptidase OS=Rattus norvegicus OX=10116 GN=Pepd PE=2 SV=1
483	450	D3ZIE4|FYB1_RAT	29.7	1	1	363800	1	1	1		91412	FYN-binding protein 1 OS=Rattus norvegicus OX=10116 GN=Fyb1 PE=1 SV=2
477	401	P61203|CSN2_RAT	29.68	2	2	52894	1	1	1		51597	COP9 signalosome complex subunit 2 OS=Rattus norvegicus OX=10116 GN=Cops2 PE=1 SV=1
413	477	Q04827|CCND2_RAT	29.63	3	3	1206800	1	1	3		32826	G1/S-specific cyclin-D2 OS=Rattus norvegicus OX=10116 GN=Ccnd2 PE=1 SV=1
485	453	Q08464|FZD2_RAT	29.61	2	2	217130	1	1	1		63886	Frizzled-2 OS=Rattus norvegicus OX=10116 GN=Fzd2 PE=1 SV=1
240	380	Q01986|MP2K1_RAT	29.59	2	2	2242900	1	1	2		43465	Dual specificity mitogen-activated protein kinase kinase 1 OS=Rattus norvegicus OX=10116 GN=Map2k1 PE=1 SV=2
542	485	P01346|IGF2_RAT	29.58	6	6	144340	1	1	1		20086	Insulin-like growth factor II OS=Rattus norvegicus OX=10116 GN=Igf2 PE=1 SV=1
444	443	P11598|PDIA3_RAT	29.49	2	2	0	1	1	1		56623	Protein disulfide-isomerase A3 OS=Rattus norvegicus OX=10116 GN=Pdia3 PE=1 SV=2
280	481	Q4V8A9|SG196_RAT	29.49	3	3	1182800	1	1	2		40054	Protein O-mannose kinase OS=Rattus norvegicus OX=10116 GN=Pomk PE=2 SV=1
208	413	Q3T1I5|SRBP2_RAT	29.49	1	1	263260	1	1	2		122976	Sterol regulatory element-binding protein 2 OS=Rattus norvegicus OX=10116 GN=Srebf2 PE=2 SV=1
292	397	O08653|TEP1_RAT	29.45	2	2	247470	2	2	2	Deamidation (NQ); Cysteinylation	291706	Telomerase protein component 1 OS=Rattus norvegicus OX=10116 GN=Tep1 PE=1 SV=1
257	357	Q05310|L10K_RAT	29.43	10	10	366390	1	1	2		9984	Leydig cell tumor 10 kDa protein OS=Rattus norvegicus OX=10116 PE=1 SV=1
532	418	P0C546|S2542_RAT	29.43	3	3	79384	1	1	1		35100	Mitochondrial coenzyme A transporter SLC25A42 OS=Rattus norvegicus OX=10116 GN=Slc25a42 PE=2 SV=1
265	361	Q6AYD4|ESAM_RAT	29.4	2	2	1524000	1	1	2		41936	Endothelial cell-selective adhesion molecule OS=Rattus norvegicus OX=10116 GN=Esam PE=1 SV=1
112	419	Q5EB68|KAD6_RAT	29.39	5	5	6844900	1	1	4		19944	Adenylate kinase isoenzyme 6 OS=Rattus norvegicus OX=10116 GN=Ak6 PE=2 SV=1
238	315	O88884|AKAP1_RAT	29.34	1	1	5394800	1	1	2		91747	A-kinase anchor protein 1 mitochondrial OS=Rattus norvegicus OX=10116 GN=Akap1 PE=1 SV=1
543	490	Q8VH49|HIG1A_RAT	29.33	13	13	77600	1	1	1		10301	HIG1 domain family member 1A mitochondrial OS=Rattus norvegicus OX=10116 GN=Higd1a PE=1 SV=2
541	484	P09606|GLNA_RAT	29.21	3	3	1984700	1	1	1		42268	Glutamine synthetase OS=Rattus norvegicus OX=10116 GN=Glul PE=1 SV=3
491	496	A0A096MJY4|MEF2C_RAT	29.13	2	2	499740	1	1	1		51217	Myocyte-specific enhancer factor 2C OS=Rattus norvegicus OX=10116 GN=Mef2c PE=1 SV=1
187	436	Q4AEF8|COPG1_RAT	29.04	1	1	1412100	1	1	2		97614	Coatomer subunit gamma-1 OS=Rattus norvegicus OX=10116 GN=Copg1 PE=2 SV=1
285	422	Q07936|ANXA2_RAT	29.02	3	3	1701700	1	1	2		38678	Annexin A2 OS=Rattus norvegicus OX=10116 GN=Anxa2 PE=1 SV=2
355	444	Q9WV25|PUF60_RAT	29.01	2	2	0	1	1	1		60249	Poly(U)-binding-splicing factor PUF60 OS=Rattus norvegicus OX=10116 GN=Puf60 PE=2 SV=2
478	403	A6JFQ6|CLVS1_RAT	28.99	3	3	65205	1	1	1		40667	Clavesin-1 OS=Rattus norvegicus OX=10116 GN=Clvs1 PE=1 SV=1
399	498	Q32Q06|AP1M1_RAT	28.98	2	2	1144900	1	1	1		48557	AP-1 complex subunit mu-1 OS=Rattus norvegicus OX=10116 GN=Ap1m1 PE=1 SV=3
179	500	Q6P5P5|MEST_RAT	28.95	3	3	3129600	1	1	3		38879	Mesoderm-specific transcript homolog protein OS=Rattus norvegicus OX=10116 GN=Mest PE=2 SV=1
545	508	Q91VC0|DCTP1_RAT	28.89	5	5	512880	1	1	1		18474	dCTP pyrophosphatase 1 OS=Rattus norvegicus OX=10116 GN=Dctpp1 PE=2 SV=1
258	466	Q5M969|NANP_RAT	28.86	4	4	529800	1	1	2		27741	N-acylneuraminate-9-phosphatase OS=Rattus norvegicus OX=10116 GN=Nanp PE=1 SV=1
382	335	Q5XI69|DHX40_RAT	28.78	1	1	413510	1	1	1		88514	Probable ATP-dependent RNA helicase DHX40 OS=Rattus norvegicus OX=10116 GN=Dhx40 PE=2 SV=1
489	492	Q9JMJ4|PRP19_RAT	28.77	2	2	38471	1	1	1		55239	Pre-mRNA-processing factor 19 OS=Rattus norvegicus OX=10116 GN=Prpf19 PE=1 SV=2
316	460	Q56B11|PELP1_RAT	28.76	1	1	281450	1	1	1		119139	Proline- glutamic acid- and leucine-rich protein 1 OS=Rattus norvegicus OX=10116 GN=Pelp1 PE=1 SV=2
544	502	D3ZEF4|CUL7_RAT	28.76	1	1	0	1	1	1		192659	Cullin-7 OS=Rattus norvegicus OX=10116 GN=Cul7 PE=1 SV=1
266	408	Q2MJT0|MEF2A_RAT	28.74	2	2	1057100	1	1	3		53254	Myocyte-specific enhancer factor 2A OS=Rattus norvegicus OX=10116 GN=Mef2a PE=1 SV=1
380	320	P47245|NRDC_RAT	28.74	1	1	371660	1	1	1		132975	Nardilysin OS=Rattus norvegicus OX=10116 GN=Nrdc PE=1 SV=1
324	446	Q4VSI4|UBP7_RAT	28.72	1	1	2903600	1	1	2		128431	Ubiquitin carboxyl-terminal hydrolase 7 OS=Rattus norvegicus OX=10116 GN=Usp7 PE=1 SV=1
231	464	Q765A7|PGAP1_RAT	28.7	1	1	2815600	1	1	2		104384	GPI inositol-deacylase OS=Rattus norvegicus OX=10116 GN=Pgap1 PE=1 SV=1
353	329	P60123|RUVB1_RAT	28.67	2	2	599570	1	1	1		50214	RuvB-like 1 OS=Rattus norvegicus OX=10116 GN=Ruvbl1 PE=1 SV=1
353	354	Q641W4|RFC2_RAT	28.67	3	3	599570	1	1	1		38657	Replication factor C subunit 2 OS=Rattus norvegicus OX=10116 GN=Rfc2 PE=2 SV=1
414	486	P08753|GNAI3_RAT	28.66	3	3	30095	1	1	1		40522	Guanine nucleotide-binding protein G(i) subunit alpha OS=Rattus norvegicus OX=10116 GN=Gnai3 PE=1 SV=3
414	504	P19627|GNAZ_RAT	28.66	3	3	30095	1	1	1		40880	Guanine nucleotide-binding protein G(z) subunit alpha OS=Rattus norvegicus OX=10116 GN=Gnaz PE=2 SV=3
414	513	P59215|GNAO_RAT	28.66	3	3	30095	1	1	1		40069	Guanine nucleotide-binding protein G(o) subunit alpha OS=Rattus norvegicus OX=10116 GN=Gnao1 PE=1 SV=2
414	514	P10824|GNAI1_RAT	28.66	3	3	30095	1	1	1		40345	Guanine nucleotide-binding protein G(i) subunit alpha-1 OS=Rattus norvegicus OX=10116 GN=Gnai1 PE=1 SV=3
414	515	P04897|GNAI2_RAT	28.66	3	3	30095	1	1	1		40499	Guanine nucleotide-binding protein G(i) subunit alpha-2 OS=Rattus norvegicus OX=10116 GN=Gnai2 PE=1 SV=3
239	348	P21531|RL3_RAT	28.66	2	2	750240	1	1	2		46136	60S ribosomal protein L3 OS=Rattus norvegicus OX=10116 GN=Rpl3 PE=1 SV=3
381	328	Q32Q07|LRRN1_RAT	28.65	1	1	67851	1	1	1		80629	Leucine-rich repeat neuronal protein 1 OS=Rattus norvegicus OX=10116 GN=Lrrn1 PE=2 SV=1
250	455	Q63768|CRK_RAT	28.62	3	3	1189500	1	1	2		33845	Adapter molecule crk OS=Rattus norvegicus OX=10116 GN=Crk PE=1 SV=1
320	323	Q09429|ABCC8_RAT	28.6	1	1	102020	1	1	1		177183	ATP-binding cassette sub-family C member 8 OS=Rattus norvegicus OX=10116 GN=Abcc8 PE=1 SV=4
97	291	P56500|UCP2_RAT	28.59	6	6	3928700	2	2	5		33377	Mitochondrial uncoupling protein 2 OS=Rattus norvegicus OX=10116 GN=Ucp2 PE=2 SV=1
549	522	Q5PQV5|TPBG_RAT	28.48	3	3	93258	1	1	1		46508	Trophoblast glycoprotein OS=Rattus norvegicus OX=10116 GN=Tpbg PE=1 SV=1
490	495	P11980|KPYM_RAT	28.43	2	2	121030	1	1	1		57818	Pyruvate kinase PKM OS=Rattus norvegicus OX=10116 GN=Pkm PE=1 SV=3
267	445	P84092|AP2M1_RAT	28.43	2	2	5393400	1	1	2		49655	AP-2 complex subunit mu OS=Rattus norvegicus OX=10116 GN=Ap2m1 PE=1 SV=1
449	469	Q5PQK8|TBRG1_RAT	28.4	2	2	473470	1	1	1		44785	Transforming growth factor beta regulator 1 OS=Rattus norvegicus OX=10116 GN=Tbrg1 PE=2 SV=2
496	525	Q5M807|RNF5_RAT	28.36	5	5	510340	1	1	1		19837	E3 ubiquitin-protein ligase RNF5 OS=Rattus norvegicus OX=10116 GN=Rnf5 PE=2 SV=1
323	409	G3V6U9|SETD3_RAT	28.34	2	2	783290	1	1	1		67420	Actin-histidine N-methyltransferase OS=Rattus norvegicus OX=10116 GN=Setd3 PE=1 SV=1
536	472	Q5RJS8|TPST2_RAT	28.25	2	2	290290	1	1	1		42068	Protein-tyrosine sulfotransferase 2 OS=Rattus norvegicus OX=10116 GN=Tpst2 PE=2 SV=1
281	512	Q5PQN6|SPE39_RAT	28.24	2	2	1739400	1	1	2		53305	Spermatogenesis-defective protein 39 homolog OS=Rattus norvegicus OX=10116 GN=Vipas39 PE=1 SV=1
451	507	Q5PQS0|PKHM1_RAT	28.24	1	1	62896	1	1	1		117508	Pleckstrin homology domain-containing family M member 1 OS=Rattus norvegicus OX=10116 GN=Plekhm1 PE=1 SV=1
198	471	O08774|RGS12_RAT	28.23	1	1	73127	1	1	2		150468	Regulator of G-protein signaling 12 OS=Rattus norvegicus OX=10116 GN=Rgs12 PE=1 SV=1
259	493	Q62991|SCFD1_RAT	28.22	1	1	2136600	2	2	3		72263	Sec1 family domain-containing protein 1 OS=Rattus norvegicus OX=10116 GN=Scfd1 PE=1 SV=1
484	451	O88873|GMEB2_RAT	28.19	2	2	602510	1	1	1		56571	Glucocorticoid modulatory element-binding protein 2 OS=Rattus norvegicus OX=10116 GN=Gmeb2 PE=1 SV=1
342	467	P52947|PDX1_RAT	28.17	3	3	234170	1	1	1		30831	Pancreas/duodenum homeobox protein 1 OS=Rattus norvegicus OX=10116 GN=Pdx1 PE=1 SV=1
415	494	Q06393|CLCKA_RAT	28.16	1	1	600290	1	1	1		75569	Chloride channel protein ClC-Ka OS=Rattus norvegicus OX=10116 GN=Clcnka PE=1 SV=3
546	509	P11608|ATP8_RAT	28.14	12	12	85868	1	1	1		7630	ATP synthase protein 8 OS=Rattus norvegicus OX=10116 GN=Mt-atp8 PE=1 SV=2
450	480	P28480|TCPA_RAT	28.01	2	2	1039300	1	1	1		60360	T-complex protein 1 subunit alpha OS=Rattus norvegicus OX=10116 GN=Tcp1 PE=1 SV=1
548	511	Q4V8D6|BRF2_RAT	27.96	2	2	1028800	1	1	1		46596	Transcription factor IIIB 50 kDa subunit OS=Rattus norvegicus OX=10116 GN=Brf2 PE=2 SV=1
416	497	P69682|NECP1_RAT	27.96	3	3	190060	1	1	1		29792	Adaptin ear-binding coat-associated protein 1 OS=Rattus norvegicus OX=10116 GN=Necap1 PE=1 SV=1
416	501	Q6P756|NECP2_RAT	27.96	3	3	190060	1	1	1		28405	Adaptin ear-binding coat-associated protein 2 OS=Rattus norvegicus OX=10116 GN=Necap2 PE=1 SV=2
547	510	Q4G061|EIF3B_RAT	27.93	1	1	52550	1	1	1		90911	Eukaryotic translation initiation factor 3 subunit B OS=Rattus norvegicus OX=10116 GN=Eif3b PE=1 SV=1
386	491	D3Z9Z9|SMRCD_RAT	27.9	1	1	52178	1	1	1		116788	SWI/SNF-related matrix-associated actin-dependent regulator of chromatin subfamily A containing DEAD/H box 1 OS=Rattus norvegicus OX=10116 GN=Smarcad1 PE=1 SV=1
87	382	F1MA98|TPR_RAT	27.88	0	0	5116500	1	1	4		267303	Nucleoprotein TPR OS=Rattus norvegicus OX=10116 GN=Tpr PE=1 SV=1
209	441	P00406|COX2_RAT	27.85	8	8	10646000	2	2	3	Oxidation (M)	25928	Cytochrome c oxidase subunit 2 OS=Rattus norvegicus OX=10116 GN=Mtco2 PE=1 SV=3
446	462	P47973|TTP_RAT	27.83	3	3	319750	1	1	1		33654	mRNA decay activator protein ZFP36 OS=Rattus norvegicus OX=10116 GN=Zfp36 PE=1 SV=1
495	524	Q9ESP7|ATS4_RAT	27.74	1	1	1003200	1	1	1		68385	A disintegrin and metalloproteinase with thrombospondin motifs 4 (Fragment) OS=Rattus norvegicus OX=10116 GN=Adamts4 PE=2 SV=2
443	437	O08678|MARK1_RAT	27.71	1	1	117000	1	1	1		88235	Serine/threonine-protein kinase MARK1 OS=Rattus norvegicus OX=10116 GN=Mark1 PE=1 SV=1
319	393	B5DFC8|EIF3C_RAT	27.65	1	1	2248100	2	2	2		105435	Eukaryotic translation initiation factor 3 subunit C OS=Rattus norvegicus OX=10116 GN=Eif3c PE=1 SV=1
249	430	B0BNE2|RPAB1_RAT	27.61	5	5	173360	1	1	2		24570	DNA-directed RNA polymerases I II and III subunit RPABC1 OS=Rattus norvegicus OX=10116 GN=Polr2e PE=2 SV=1
359	389	P62630|EF1A1_RAT	27.58	5	5	118770	2	2	2	Oxidation (M)	50114	Elongation factor 1-alpha 1 OS=Rattus norvegicus OX=10116 GN=Eef1a1 PE=2 SV=1
494	523	Q920L7|ELOV5_RAT	27.51	3	3	2136600	1	1	1	Oxidation (M)	35235	Elongation of very long chain fatty acids protein 5 OS=Rattus norvegicus OX=10116 GN=Elovl5 PE=1 SV=1
410	424	Q562C7|PUM3_RAT	27.5	1	1	525500	1	1	1		72786	Pumilio homolog 3 OS=Rattus norvegicus OX=10116 GN=Pum3 PE=2 SV=1
385	488	P62250|RS16_RAT	27.49	8	8	41707	1	1	1		16445	40S ribosomal protein S16 OS=Rattus norvegicus OX=10116 GN=Rps16 PE=1 SV=2
279	468	O88984|NXF1_RAT	27.48	1	1	616430	1	1	2	Oxidation (M)	70362	Nuclear RNA export factor 1 OS=Rattus norvegicus OX=10116 GN=Nxf1 PE=2 SV=1
224	426	P53669|LIMK1_RAT	27.48	1	1	297650	1	1	2		72594	LIM domain kinase 1 OS=Rattus norvegicus OX=10116 GN=Limk1 PE=1 SV=1
397	483	Q9JJ50|HGS_RAT	27.43	1	1	130630	1	1	1		86246	Hepatocyte growth factor-regulated tyrosine kinase substrate OS=Rattus norvegicus OX=10116 GN=Hgs PE=1 SV=1
289	370	G3V928|LRP1_RAT	27.43	0	0	1113000	2	2	2		504892	Prolow-density lipoprotein receptor-related protein 1 OS=Rattus norvegicus OX=10116 GN=Lrp1 PE=1 SV=1
202	458	Q63269|ITPR3_RAT	27.39	0	0	233660	1	1	2		304285	Inositol 1 4 5-trisphosphate receptor type 3 OS=Rattus norvegicus OX=10116 GN=Itpr3 PE=1 SV=1
492	505	Q6P9U4|PLD3B_RAT	27.38	5	5	8240600	1	1	1		21572	PRELI domain containing protein 3B OS=Rattus norvegicus OX=10116 GN=Prelid3b PE=1 SV=1
493	516	Q80Z30|PPM1E_RAT	27.3	1	1	134150	1	1	1	Oxidation (M)	83439	Protein phosphatase 1E OS=Rattus norvegicus OX=10116 GN=Ppm1e PE=1 SV=1
452	517	Q6P502|TCPG_RAT	27.26	2	2	207080	1	1	1		60647	T-complex protein 1 subunit gamma OS=Rattus norvegicus OX=10116 GN=Cct3 PE=1 SV=1
463	1593	Q5XIC0|ECI2_RAT	27.24	3	3	0	1	1	1		43021	Enoyl-CoA delta isomerase 2 OS=Rattus norvegicus OX=10116 GN=Eci2 PE=1 SV=1
287	479	P09456|KAP0_RAT	27.21	2	2	972740	1	1	2		43095	cAMP-dependent protein kinase type I-alpha regulatory subunit OS=Rattus norvegicus OX=10116 GN=Prkar1a PE=1 SV=2
387	503	P20695|IFRD1_RAT	27.21	2	2	1173700	1	1	3		49783	Interferon-related developmental regulator 1 OS=Rattus norvegicus OX=10116 GN=Ifrd1 PE=2 SV=1
398	489	Q8R2H7|TRAK2_RAT	27.21	1	1	96710	1	1	1		101639	Trafficking kinesin-binding protein 2 OS=Rattus norvegicus OX=10116 GN=Trak2 PE=1 SV=2
370	417	O88600|HSP74_RAT	27.17	1	1	2105400	1	1	2		94057	Heat shock 70 kDa protein 4 OS=Rattus norvegicus OX=10116 GN=Hspa4 PE=1 SV=1
322	383	Q63475|PTPR2_RAT	27.07	2	2	136530	2	2	2		111863	Receptor-type tyrosine-protein phosphatase N2 OS=Rattus norvegicus OX=10116 GN=Ptprn2 PE=1 SV=1
453	521	P55926|ASIC1_RAT	27.05	2	2	372100	1	1	1	Oxidation (M)	59641	Acid-sensing ion channel 1 OS=Rattus norvegicus OX=10116 GN=Asic1 PE=1 SV=1
539	478	D4AAT7|NNRD_RAT	27.03	3	3	404280	1	1	1		36518	ATP-dependent (S)-NAD(P)H-hydrate dehydratase OS=Rattus norvegicus OX=10116 GN=Naxd PE=3 SV=1
487	470	Q76LT8|UBP48_RAT	27.01	1	1	411220	1	1	1		118787	Ubiquitin carboxyl-terminal hydrolase 48 OS=Rattus norvegicus OX=10116 GN=Usp48 PE=1 SV=1
303	386	P52591|PO121_RAT	27.01	2	2	1313200	2	2	2		120785	Nuclear envelope pore membrane protein POM 121 OS=Rattus norvegicus OX=10116 GN=Pom121 PE=1 SV=1
402	542	Q5XIK5|RN146_RAT	26.91	3	3	12234000	1	1	2		38224	E3 ubiquitin-protein ligase RNF146 OS=Rattus norvegicus OX=10116 GN=Rnf146 PE=1 SV=1
551	541	Q9R063|PRDX5_RAT	26.89	4	4	98501	1	1	1		22179	Peroxiredoxin-5 mitochondrial OS=Rattus norvegicus OX=10116 GN=Prdx5 PE=1 SV=1
456	538	P14604|ECHM_RAT	26.78	3	3	71807	1	1	1		31516	Enoyl-CoA hydratase mitochondrial OS=Rattus norvegicus OX=10116 GN=Echs1 PE=1 SV=1
550	529	P82471|GNAQ_RAT	26.76	3	3	35806	1	1	1		42144	Guanine nucleotide-binding protein G(q) subunit alpha OS=Rattus norvegicus OX=10116 GN=Gnaq PE=2 SV=2
550	530	Q9JID2|GNA11_RAT	26.76	3	3	35806	1	1	1		42026	Guanine nucleotide-binding protein subunit alpha-11 OS=Rattus norvegicus OX=10116 GN=Gna11 PE=2 SV=1
356	487	Q62976|KCMA1_RAT	26.74	1	1	400700	1	1	1		134374	Calcium-activated potassium channel subunit alpha-1 OS=Rattus norvegicus OX=10116 GN=Kcnma1 PE=1 SV=3
558	556	P35738|ODBB_RAT	26.73	2	2	62118	1	1	1		42823	2-oxoisovalerate dehydrogenase subunit beta mitochondrial OS=Rattus norvegicus OX=10116 GN=Bckdhb PE=1 SV=3
371	520	P38659|PDIA4_RAT	26.73	1	1	402690	1	1	2		72720	Protein disulfide-isomerase A4 OS=Rattus norvegicus OX=10116 GN=Pdia4 PE=1 SV=2
552	543	Q06646|AT5G2_RAT	26.69	6	6	23870	1	1	1		14918	ATP synthase F(0) complex subunit C2 mitochondrial OS=Rattus norvegicus OX=10116 GN=Atp5mc2 PE=1 SV=1
418	555	P43244|MATR3_RAT	26.69	1	1	103730	1	1	1		94447	Matrin-3 OS=Rattus norvegicus OX=10116 GN=Matr3 PE=1 SV=2
498	527	Q68FV8|UBTD1_RAT	26.65	4	4	227050	1	1	1		25958	Ubiquitin domain-containing protein 1 OS=Rattus norvegicus OX=10116 GN=Ubtd1 PE=2 SV=1
504	545	M0R7T9|TBC12_RAT	26.56	1	1	475450	1	1	1		76674	TBC1 domain family member 12 OS=Rattus norvegicus OX=10116 GN=Tbc1d12 PE=3 SV=1
553	546	P17077|RL9_RAT	26.53	5	5	56748	1	1	1		21893	60S ribosomal protein L9 OS=Rattus norvegicus OX=10116 GN=Rpl9 PE=1 SV=1
500	532	P36972|APT_RAT	26.44	5	5	87480	1	1	1		19546	Adenine phosphoribosyltransferase OS=Rattus norvegicus OX=10116 GN=Aprt PE=1 SV=1
455	533	Q496Z4|TMC4_RAT	26.44	1	1	295800	1	1	1		78212	Transmembrane channel-like protein 4 OS=Rattus norvegicus OX=10116 GN=Tmc4 PE=2 SV=1
499	531	Q9QZ81|AGO2_RAT	26.41	1	1	1492600	1	1	1		97318	Protein argonaute-2 OS=Rattus norvegicus OX=10116 GN=Ago2 PE=1 SV=2
506	566	O35162|HSP13_RAT	26.33	4	4	386720	2	2	2		51795	Heat shock 70 kDa protein 13 OS=Rattus norvegicus OX=10116 GN=Hspa13 PE=1 SV=2
288	537	P0C606|SGF29_RAT	26.31	3	3	1453000	1	1	2		33268	SAGA-associated factor 29 OS=Rattus norvegicus OX=10116 GN=Sgf29 PE=1 SV=1
554	548	O88994|MARC2_RAT	26.28	3	3	88209	1	1	1		38249	Mitochondrial amidoxime reducing component 2 OS=Rattus norvegicus OX=10116 GN=Mtarc2 PE=2 SV=1
400	499	Q62909|KIF2C_RAT	26.25	1	1	1672700	1	1	1		75572	Kinesin-like protein KIF2C OS=Rattus norvegicus OX=10116 GN=Kif2c PE=2 SV=3
501	539	P09057|DCOR_RAT	26.23	2	2	127310	1	1	1		51047	Ornithine decarboxylase OS=Rattus norvegicus OX=10116 GN=Odc1 PE=1 SV=1
501	549	Q63764|AZIN1_RAT	26.23	2	2	127310	1	1	1		49333	Antizyme inhibitor 1 OS=Rattus norvegicus OX=10116 GN=Azin1 PE=1 SV=1
454	528	Q5RK30|SBDS_RAT	26.13	4	4	139760	1	1	1		28752	Ribosome maturation protein SBDS OS=Rattus norvegicus OX=10116 GN=Sbds PE=2 SV=1
511	591	Q5XI64|ABHD6_RAT	26.08	3	3	55103	1	1	1		38312	Monoacylglycerol lipase ABHD6 OS=Rattus norvegicus OX=10116 GN=Abhd6 PE=1 SV=1
555	550	O08654|CP070_RAT	26.01	2	2	258190	1	1	1		47464	UPF0183 protein C16orf70 homolog OS=Rattus norvegicus OX=10116 PE=2 SV=1
503	544	Q6AY65|ARFP2_RAT	26.01	3	3	1575700	1	1	1		37773	Arfaptin-2 OS=Rattus norvegicus OX=10116 GN=Arfip2 PE=2 SV=1
502	540	Q9QZI7|TSAP1_RAT	25.95	3	3	132270	1	1	1		32454	tRNA selenocysteine 1-associated protein 1 OS=Rattus norvegicus OX=10116 GN=Trnau1ap PE=1 SV=1
557	554	O35094|TIM44_RAT	25.91	2	2	353200	1	1	1		51060	Mitochondrial import inner membrane translocase subunit TIM44 OS=Rattus norvegicus OX=10116 GN=Timm44 PE=1 SV=1
417	535	B1H267|SNX5_RAT	25.91	2	2	311100	1	1	1		46793	Sorting nexin-5 OS=Rattus norvegicus OX=10116 GN=Snx5 PE=1 SV=1
505	547	Q6IE75|BACE2_RAT	25.88	2	2	394870	1	1	1	Oxidation (M)	55858	Beta-secretase 2 OS=Rattus norvegicus OX=10116 GN=Bace2 PE=2 SV=1
401	534	Q66HF1|NDUS1_RAT	25.88	1	1	100570	1	1	1		79412	NADH-ubiquinone oxidoreductase 75 kDa subunit mitochondrial OS=Rattus norvegicus OX=10116 GN=Ndufs1 PE=1 SV=1
181	536	Q9ES73|MAGD1_RAT	25.87	1	1	252700	1	1	2	Oxidation (M)	85798	Melanoma-associated antigen D1 OS=Rattus norvegicus OX=10116 GN=Maged1 PE=1 SV=3
559	557	Q06175|HBEGF_RAT	25.85	4	4	252290	1	1	1		22843	Proheparin-binding EGF-like growth factor OS=Rattus norvegicus OX=10116 GN=Hbegf PE=2 SV=1
421	585	P37199|NU155_RAT	25.84	1	1	469860	1	1	1		155002	Nuclear pore complex protein Nup155 OS=Rattus norvegicus OX=10116 GN=Nup155 PE=1 SV=1
556	551	Q6PCU8|NDUV3_RAT	25.83	8	8	298630	1	1	1		11942	NADH dehydrogenase [ubiquinone] flavoprotein 3 mitochondrial OS=Rattus norvegicus OX=10116 GN=Ndufv3 PE=3 SV=1
325	518	Q63505|TF3C1_RAT	25.8	0	0	6696100	1	1	3	Oxidation (M)	242303	General transcription factor 3C polypeptide 1 OS=Rattus norvegicus OX=10116 GN=Gtf3c1 PE=1 SV=1
513	594	Q9JL55|GDE1_RAT	25.77	3	3	123650	1	1	1	Oxidation (M)	37634	Glycerophosphodiester phosphodiesterase 1 OS=Rattus norvegicus OX=10116 GN=Gde1 PE=1 SV=2
260	506	Q63569|PRS6A_RAT	25.76	4	4	124650	2	2	3	Oxidation (M)	49161	26S proteasome regulatory subunit 6A OS=Rattus norvegicus OX=10116 GN=Psmc3 PE=1 SV=1
514	595	Q5U300|UBA1_RAT	25.69	1	1	71014	1	1	1		117788	Ubiquitin-like modifier-activating enzyme 1 OS=Rattus norvegicus OX=10116 GN=Uba1 PE=1 SV=1
515	597	Q920F3|KHDR2_RAT	25.64	3	3	278550	1	1	1		38854	KH domain-containing RNA-binding signal transduction-associated protein 2 OS=Rattus norvegicus OX=10116 GN=Khdrbs2 PE=1 SV=1
516	598	Q80WD0|R4RL1_RAT	25.56	2	2	225410	1	1	1	Oxidation (M)	49775	Reticulon-4 receptor-like 1 OS=Rattus norvegicus OX=10116 GN=Rtn4rl1 PE=1 SV=1
360	560	Q6U6G5|ZC3HF_RAT	25.49	2	2	222120	1	1	1		48299	Zinc finger CCCH domain-containing protein 15 OS=Rattus norvegicus OX=10116 GN=Zc3h15 PE=1 SV=1
403	558	Q5FVL6|TSN13_RAT	25.42	4	4	476580	1	1	1		22259	Tetraspanin-13 OS=Rattus norvegicus OX=10116 GN=Tspan13 PE=2 SV=1
403	559	Q5U1V9|TSN31_RAT	25.42	4	4	476580	1	1	1		22660	Tetraspanin-31 OS=Rattus norvegicus OX=10116 GN=Tspan31 PE=2 SV=1
518	602	P16310|GHR_RAT	25.37	1	1	347920	1	1	1		71237	Growth hormone receptor OS=Rattus norvegicus OX=10116 GN=Ghr PE=1 SV=1
357	564	Q6AYH0|MIIP_RAT	25.36	2	2	2192700	1	1	3		43339	Migration and invasion-inhibitory protein OS=Rattus norvegicus OX=10116 GN=Miip PE=1 SV=2
374	603	P68255|1433T_RAT	25.28	4	4	176020	1	1	1		27778	14-3-3 protein theta OS=Rattus norvegicus OX=10116 GN=Ywhaq PE=1 SV=1
568	608	Q920K5|BAALC_RAT	25.28	7	7	102170	1	1	1		15475	Brain and acute leukemia cytoplasmic protein OS=Rattus norvegicus OX=10116 GN=Baalc PE=1 SV=3
563	599	Q4G073|TRDMT_RAT	25.1	2	2	842510	1	1	1		44070	tRNA (cytosine(38)-C(5))-methyltransferase OS=Rattus norvegicus OX=10116 GN=Trdmt1 PE=2 SV=1
343	586	Q4V882|EPN3_RAT	25.09	1	1	894040	1	1	1		65048	Epsin-3 OS=Rattus norvegicus OX=10116 GN=Epn3 PE=1 SV=1
343	587	Q9Z1Z3|EPN2_RAT	25.09	2	2	894040	1	1	1		62349	Epsin-2 OS=Rattus norvegicus OX=10116 GN=Epn2 PE=1 SV=1
343	590	O88339|EPN1_RAT	25.09	2	2	894040	1	1	1		60158	Epsin-1 OS=Rattus norvegicus OX=10116 GN=Epn1 PE=1 SV=1
419	562	Q3KRD8|IF6_RAT	25.08	4	4	190170	1	1	2		26571	Eukaryotic translation initiation factor 6 OS=Rattus norvegicus OX=10116 GN=Eif6 PE=1 SV=1
569	613	Q9R012|PLK2_RAT	25.07	1	1	48959	1	1	1		77920	Serine/threonine-protein kinase PLK2 OS=Rattus norvegicus OX=10116 GN=Plk2 PE=1 SV=1
389	583	Q9WV63|KIF2A_RAT	25.01	1	1	119570	1	1	1		79792	Kinesin-like protein KIF2A OS=Rattus norvegicus OX=10116 GN=Kif2a PE=1 SV=2
232	567	Q99MH9|BBS2_RAT	25.01	1	1	256710	1	1	2	Oxidation (M)	79918	Bardet-Biedl syndrome 2 protein homolog OS=Rattus norvegicus OX=10116 GN=Bbs2 PE=2 SV=1
458	614	Q5MYT9|OASL2_RAT	24.99	2	2	543080	1	1	2		59406	2'-5'-oligoadenylate synthase-like protein 2 OS=Rattus norvegicus OX=10116 GN=Oasl2 PE=2 SV=1
564	600	P08011|MGST1_RAT	24.96	6	6	847460	1	1	1		17472	Microsomal glutathione S-transferase 1 OS=Rattus norvegicus OX=10116 GN=Mgst1 PE=1 SV=3
507	570	P62243|RS8_RAT	24.87	4	4	1411900	1	1	1		24205	40S ribosomal protein S8 OS=Rattus norvegicus OX=10116 GN=Rps8 PE=1 SV=2
268	624	A4L9P8|CE295_RAT	24.73	0	0	1911400	1	1	2		269980	Centrosomal protein of 295 kDa OS=Rattus norvegicus OX=10116 GN=Cep295 PE=2 SV=2
350	563	D3ZFD0|MY18A_RAT	24.69	0	0	102180	1	1	1		232666	Unconventional myosin-XVIIIa OS=Rattus norvegicus OX=10116 GN=Myo18a PE=1 SV=2
282	609	Q568Z9|PHYIP_RAT	24.66	3	3	4462200	1	1	2	Oxidation (M)	37555	Phytanoyl-CoA hydroxylase-interacting protein OS=Rattus norvegicus OX=10116 GN=Phyhip PE=2 SV=1
282	610	Q6AYN4|PHIPL_RAT	24.66	2	2	4462200	1	1	2	Oxidation (M)	42412	Phytanoyl-CoA hydroxylase-interacting protein-like OS=Rattus norvegicus OX=10116 GN=Phyhipl PE=1 SV=2
565	604	Q5U2Y0|WIPI4_RAT	24.54	3	3	39066	1	1	1		34587	WD repeat domain phosphoinositide-interacting protein 4 OS=Rattus norvegicus OX=10116 GN=Wdr45 PE=2 SV=1
566	605	P62959|HINT1_RAT	24.52	7	7	367280	1	1	1		13777	Histidine triad nucleotide-binding protein 1 OS=Rattus norvegicus OX=10116 GN=Hint1 PE=1 SV=5
572	630	P35465|PAK1_RAT	24.5	2	2	529710	1	1	1		60578	Serine/threonine-protein kinase PAK 1 OS=Rattus norvegicus OX=10116 GN=Pak1 PE=1 SV=3
572	631	Q62829|PAK3_RAT	24.5	2	2	529710	1	1	1		60711	Serine/threonine-protein kinase PAK 3 OS=Rattus norvegicus OX=10116 GN=Pak3 PE=1 SV=1
560	574	Q5M971|AF1Q_RAT	24.5	10	10	33419	1	1	1		10030	Protein AF1q OS=Rattus norvegicus OX=10116 GN=Mllt11 PE=1 SV=1
404	571	Q64LC9|RBM4B_RAT	24.41	3	3	795980	1	1	1		39991	RNA-binding protein 4B OS=Rattus norvegicus OX=10116 GN=Rbm4b PE=2 SV=2
375	628	P11384|SECR_RAT	24.39	7	7	303500	1	1	1		15072	Secretin OS=Rattus norvegicus OX=10116 GN=Sct PE=1 SV=2
567	606	Q4V8E4|CFA36_RAT	24.38	3	3	31477	1	1	1		39590	Cilia- and flagella-associated protein 36 OS=Rattus norvegicus OX=10116 GN=Cfap36 PE=1 SV=1
304	584	C0HL12|AGRB1_RAT	24.37	1	1	42480	1	1	1		172882	Adhesion G protein-coupled receptor B1 OS=Rattus norvegicus OX=10116 GN=Adgrb1 PE=1 SV=1
509	573	P97574|STC1_RAT	24.37	4	4	72702	1	1	1		27507	Stanniocalcin-1 OS=Rattus norvegicus OX=10116 GN=Stc1 PE=2 SV=1
508	572	P10362|SCG2_RAT	24.36	2	2	56256	1	1	1		71031	Secretogranin-2 OS=Rattus norvegicus OX=10116 GN=Scg2 PE=1 SV=1
573	637	Q5HZA4|LYSM1_RAT	24.33	4	4	159570	1	1	1		24878	LysM and putative peptidoglycan-binding domain-containing protein 1 OS=Rattus norvegicus OX=10116 GN=Lysmd1 PE=1 SV=1
519	612	O70454|BUD31_RAT	24.25	6	6	536300	1	1	1		17000	Protein BUD31 homolog OS=Rattus norvegicus OX=10116 GN=Bud31 PE=2 SV=2
517	601	P33568|RB_RAT	24.2	1	1	188280	1	1	1	Oxidation (M)	105025	Retinoblastoma-associated protein OS=Rattus norvegicus OX=10116 GN=Rb1 PE=1 SV=3
574	644	Q5RKG6|TRI35_RAT	24.12	2	2	136310	1	1	1	Oxidation (M)	57304	Tripartite motif-containing protein 35 OS=Rattus norvegicus OX=10116 GN=Trim35 PE=2 SV=1
141	592	P24062|IGF1R_RAT	24.11	1	1	6791200	1	1	11		155395	Insulin-like growth factor 1 receptor OS=Rattus norvegicus OX=10116 GN=Igf1r PE=2 SV=2
561	577	Q9QX72|SEBP2_RAT	24.11	1	1	97039	1	1	1		93300	Selenocysteine insertion sequence-binding protein 2 OS=Rattus norvegicus OX=10116 GN=Secisbp2 PE=1 SV=1
520	645	Q5M882|RPP29_RAT	24.08	5	5	186140	1	1	1		25633	Ribonuclease P protein subunit p29 OS=Rattus norvegicus OX=10116 GN=Pop4 PE=2 SV=1
457	568	P22791|HMCS2_RAT	24.08	2	2	62365	1	1	1		56886	Hydroxymethylglutaryl-CoA synthase mitochondrial OS=Rattus norvegicus OX=10116 GN=Hmgcs2 PE=1 SV=2
562	578	Q66H44|TM39B_RAT	24.04	2	2	83956	1	1	1		56375	Transmembrane protein 39B OS=Rattus norvegicus OX=10116 GN=Tmem39b PE=2 SV=1
293	589	P54282|CAC1A_RAT	23.86	0	0	178060	1	1	1		251525	Voltage-dependent P/Q-type calcium channel subunit alpha-1A OS=Rattus norvegicus OX=10116 GN=Cacna1a PE=1 SV=1
459	615	Q8K4I6|CBY1_RAT	23.78	8	8	635950	1	1	2		14549	Protein chibby homolog 1 OS=Rattus norvegicus OX=10116 GN=Cby1 PE=1 SV=1
406	611	P10860|DHE3_RAT	23.78	2	2	1235700	1	1	2		61416	Glutamate dehydrogenase 1 mitochondrial OS=Rattus norvegicus OX=10116 GN=Glud1 PE=1 SV=2
575	652	P62282|RS11_RAT	23.75	10	10	0	1	1	1		18431	40S ribosomal protein S11 OS=Rattus norvegicus OX=10116 GN=Rps11 PE=1 SV=3
422	632	Q63942|RAB3D_RAT	23.59	5	5	109280	1	1	1		24290	GTP-binding protein Rab-3D OS=Rattus norvegicus OX=10116 GN=Rab3d PE=1 SV=2
388	580	Q5GH56|XKR7_RAT	23.54	2	2	7512100	1	1	1		64338	XK-related protein 7 OS=Rattus norvegicus OX=10116 GN=Xkr7 PE=2 SV=1
420	576	O08619|F13A_RAT	23.53	1	1	469270	1	1	2		82659	Coagulation factor XIII A chain OS=Rattus norvegicus OX=10116 GN=F13a1 PE=2 SV=3
361	636	D3ZJP6|MYO10_RAT	23.52	1	1	9844000	2	2	3	Deamidation (NQ)	237260	Unconventional myosin-X OS=Rattus norvegicus OX=10116 GN=Myo10 PE=1 SV=1
462	1190	P29101|SYT2_RAT	23.41	2	2	0	1	1	1		47210	Synaptotagmin-2 OS=Rattus norvegicus OX=10116 GN=Syt2 PE=1 SV=1
576	663	Q6AYJ5|CLUA1_RAT	23.35	3	3	0	1	1	1	Deamidation (NQ)	46572	Clusterin-associated protein 1 OS=Rattus norvegicus OX=10116 GN=Cluap1 PE=1 SV=1
460	618	Q3T1H2|NGRN_RAT	23.28	3	3	1001100	1	1	2		32951	Neugrin OS=Rattus norvegicus OX=10116 GN=Ngrn PE=2 SV=3
570	620	P20417|PTN1_RAT	23.28	2	2	23068	1	1	1		49675	Tyrosine-protein phosphatase non-receptor type 1 OS=Rattus norvegicus OX=10116 GN=Ptpn1 PE=1 SV=1
373	582	Q5FVM4|NONO_RAT	23.27	4	4	1627400	2	2	2		54925	Non-POU domain-containing octamer-binding protein OS=Rattus norvegicus OX=10116 GN=Nono PE=1 SV=3
577	667	Q62931|GOSR1_RAT	23.24	4	4	17966	1	1	1	Oxidation (M)	28534	Golgi SNAP receptor complex member 1 OS=Rattus norvegicus OX=10116 GN=Gosr1 PE=1 SV=1
405	579	Q4FZZ1|PXK_RAT	23.21	2	2	32765	1	1	1		65098	PX domain-containing protein kinase-like protein OS=Rattus norvegicus OX=10116 GN=Pxk PE=2 SV=1
510	588	Q6AYK8|EIF3D_RAT	23.16	2	2	128450	1	1	1	Oxidation (M)	63989	Eukaryotic translation initiation factor 3 subunit D OS=Rattus norvegicus OX=10116 GN=Eif3d PE=1 SV=1
461	651	P97839|DLGP4_RAT	23.14	1	1	387490	1	1	1		108035	Disks large-associated protein 4 OS=Rattus norvegicus OX=10116 GN=Dlgap4 PE=1 SV=1
372	561	Q561R7|TF2H3_RAT	23.09	4	4	115820	3	3	3		34278	General transcription factor IIH subunit 3 OS=Rattus norvegicus OX=10116 GN=Gtf2h3 PE=2 SV=1
512	593	Q6AYY8|ACATN_RAT	23.08	2	2	108290	1	1	1		61102	Acetyl-coenzyme A transporter 1 OS=Rattus norvegicus OX=10116 GN=Slc33a1 PE=2 SV=1
571	623	P18445|RL27A_RAT	23.06	7	7	183520	1	1	1		16618	60S ribosomal protein L27a OS=Rattus norvegicus OX=10116 GN=Rpl27a PE=1 SV=3
521	668	Q68FS3|FBX7_RAT	23.03	2	2	151170	1	1	1		57561	F-box only protein 7 OS=Rattus norvegicus OX=10116 GN=Fbxo7 PE=2 SV=1
578	671	Q5U303|TAB2_RAT	22.98	1	1	97596	1	1	1		76328	TGF-beta-activated kinase 1 and MAP3K7-binding protein 2 OS=Rattus norvegicus OX=10116 GN=Tab2 PE=2 SV=2
423	656	O70437|SMAD4_RAT	22.98	2	2	16110	1	1	1		60469	Mothers against decapentaplegic homolog 4 OS=Rattus norvegicus OX=10116 GN=Smad4 PE=1 SV=1
579	672	Q566R4|LRA25_RAT	22.98	5	5	1848500	1	1	1		20168	Leucine repeat adapter protein 25 OS=Rattus norvegicus OX=10116 GN=Fam89b PE=1 SV=1
4	25	P01323|INS2_RAT	153.19	65	65	21425000	38	22	55	Oxidation (M); Deamidation (NQ); Cysteinylation	12339	Insulin-2 OS=Rattus norvegicus OX=10116 GN=Ins2 PE=1 SV=1
217	6185	Q5M934|TRUB1_RAT	55.2	6	6	131720	2	2	2		36404	Probable tRNA pseudouridine synthase 1 OS=Rattus norvegicus OX=10116 GN=Trub1 PE=2 SV=1
72	1264	Q6AYT3|RTCB_RAT	54.77	4	4	12540000	3	3	5		55249	RNA-splicing ligase RtcB homolog OS=Rattus norvegicus OX=10116 GN=Rtcb PE=2 SV=1
427	5623	P06883|GLUC_RAT	52.83	9	9	0	1	1	1		20846	Pro-glucagon OS=Rattus norvegicus OX=10116 GN=Gcg PE=1 SV=1
25	54	P68136|ACTS_RAT	51.87	5	5	16061000	2	2	12	Oxidation (M)	42051	Actin alpha skeletal muscle OS=Rattus norvegicus OX=10116 GN=Acta1 PE=1 SV=1
25	55	P68035|ACTC_RAT	51.87	5	5	16061000	2	2	12	Oxidation (M)	42019	Actin alpha cardiac muscle 1 OS=Rattus norvegicus OX=10116 GN=Actc1 PE=2 SV=1
25	52	P63269|ACTH_RAT	51.87	5	5	16061000	2	2	12	Oxidation (M)	41877	Actin gamma-enteric smooth muscle OS=Rattus norvegicus OX=10116 GN=Actg2 PE=2 SV=1
25	53	P62738|ACTA_RAT	51.87	5	5	16061000	2	2	12	Oxidation (M)	42009	Actin aortic smooth muscle OS=Rattus norvegicus OX=10116 GN=Acta2 PE=2 SV=1
263	2874	P04961|PCNA_RAT	50.42	7	7	1099600	2	2	2	Oxidation (M)	28749	Proliferating cell nuclear antigen OS=Rattus norvegicus OX=10116 GN=Pcna PE=1 SV=1
228	904	Q4FZT2|PPME1_RAT	50.03	7	7	697180	2	2	2	Oxidation (M)	42316	Protein phosphatase methylesterase 1 OS=Rattus norvegicus OX=10116 GN=Ppme1 PE=1 SV=2
232	1932	Q06486|KC1D_RAT	49.13	5	5	7023700	2	2	3		47316	Casein kinase I isoform delta OS=Rattus norvegicus OX=10116 GN=Csnk1d PE=1 SV=2
118	6199	B2RYG1|FA32A_RAT	47.43	8	8	7879100	2	2	6		13242	Protein FAM32A OS=Rattus norvegicus OX=10116 GN=Fam32a PE=3 SV=1
300	6186	P62271|RS18_RAT	45.76	15	15	307490	2	2	2		17719	40S ribosomal protein S18 OS=Rattus norvegicus OX=10116 GN=Rps18 PE=1 SV=3
162	688	A4L9P7|PDS5A_RAT	45.61	2	2	2082600	3	3	4		150286	Sister chromatid cohesion protein PDS5 homolog A OS=Rattus norvegicus OX=10116 GN=Pds5a PE=1 SV=1
241	237	Q68FR8|TBA3_RAT	45.16	2	2	1071300	2	2	3		49960	Tubulin alpha-3 chain OS=Rattus norvegicus OX=10116 GN=Tuba3a PE=2 SV=1
201	6188	Q6IMY8|HNRPU_RAT	43.38	3	3	1117200	2	2	3		87733	Heterogeneous nuclear ribonucleoprotein U OS=Rattus norvegicus OX=10116 GN=Hnrnpu PE=1 SV=1
195	680	F1M3G7|AKP13_RAT	43.33	1	1	790020	2	2	3	Oxidation (M)	301402	A-kinase anchor protein 13 OS=Rattus norvegicus OX=10116 GN=Akap13 PE=1 SV=2
436	804	Q5XIT0|CDKL2_RAT	42.02	2	2	267550	2	2	2		57135	Cyclin-dependent kinase-like 2 OS=Rattus norvegicus OX=10116 GN=Cdkl2 PE=2 SV=1
139	3639	D4A2Z8|DHX36_RAT	41.13	1	1	1405600	1	1	3		113843	ATP-dependent DNA/RNA helicase DHX36 OS=Rattus norvegicus OX=10116 GN=Dhx36 PE=1 SV=1
397	4364	Q6MGA9|BRD2_RAT	40.22	3	3	373640	2	2	2	Oxidation (M)	88051	Bromodomain-containing protein 2 OS=Rattus norvegicus OX=10116 GN=Brd2 PE=1 SV=1
285	6187	Q6PDU7|ATP5L_RAT	39.98	21	21	42038	2	2	2	Oxidation (M)	11433	ATP synthase subunit g mitochondrial OS=Rattus norvegicus OX=10116 GN=Atp5mg PE=1 SV=2
359	5591	P24392|PEX2_RAT	39.4	4	4	103340	1	1	1		34768	Peroxisome biogenesis factor 2 OS=Rattus norvegicus OX=10116 GN=Pex2 PE=2 SV=1
339	6189	Q6IFX1|K1C24_RAT	37.23	3	3	276280	1	1	1		52380	Keratin type I cytoskeletal 24 OS=Rattus norvegicus OX=10116 GN=Krt24 PE=3 SV=1
339	3973	Q6IFV1|K1C14_RAT	37.23	3	3	276280	1	1	1		52684	Keratin type I cytoskeletal 14 OS=Rattus norvegicus OX=10116 GN=Krt14 PE=2 SV=1
339	6190	Q6IFW6|K1C10_RAT	37.23	5	5	423720	2	2	2		56505	Keratin type I cytoskeletal 10 OS=Rattus norvegicus OX=10116 GN=Krt10 PE=3 SV=1
339	6191	Q6IFU8|K1C17_RAT	37.23	3	3	276280	1	1	1		48123	Keratin type I cytoskeletal 17 OS=Rattus norvegicus OX=10116 GN=Krt17 PE=1 SV=1
339	6192	Q5BJY9|K1C18_RAT	37.23	3	3	276280	1	1	1		47761	Keratin type I cytoskeletal 18 OS=Rattus norvegicus OX=10116 GN=Krt18 PE=1 SV=3
339	6193	Q6IFU7|K1C42_RAT	37.23	3	3	276280	1	1	1		50213	Keratin type I cytoskeletal 42 OS=Rattus norvegicus OX=10116 GN=Krt42 PE=3 SV=1
339	6197	Q63279|K1C19_RAT	37.23	3	3	276280	1	1	1		44636	Keratin type I cytoskeletal 19 OS=Rattus norvegicus OX=10116 GN=Krt19 PE=1 SV=2
356	2700	Q9Z2L0|VDAC1_RAT	36.67	5	5	32006	1	1	1		30756	Voltage-dependent anion-selective channel protein 1 OS=Rattus norvegicus OX=10116 GN=Vdac1 PE=1 SV=4
492	6196	Q4V887|S39A6_RAT	36.35	1	1	124490	1	1	1		83231	Zinc transporter ZIP6 OS=Rattus norvegicus OX=10116 GN=Slc39a6 PE=1 SV=1
431	6198	Q62902|LMAN1_RAT	36.07	2	2	0	1	1	1		57957	Protein ERGIC-53 OS=Rattus norvegicus OX=10116 GN=Lman1 PE=1 SV=1
207	2245	P62632|EF1A2_RAT	35.86	2	2	572390	1	1	2	Oxidation (M)	50454	Elongation factor 1-alpha 2 OS=Rattus norvegicus OX=10116 GN=Eef1a2 PE=1 SV=1
503	3214	P07092|GDN_RAT	35.15	4	4	65417	2	2	2		44063	Glia-derived nexin OS=Rattus norvegicus OX=10116 GN=Serpine2 PE=1 SV=1
350	2506	Q569C3|UBP1_RAT	34.8	1	1	165970	1	1	1		87329	Ubiquitin carboxyl-terminal hydrolase 1 OS=Rattus norvegicus OX=10116 GN=Usp1 PE=1 SV=1
546	6201	Q6AY30|SCPDL_RAT	34.8	2	2	0	1	1	1		47088	Saccharopine dehydrogenase-like oxidoreductase OS=Rattus norvegicus OX=10116 GN=Sccpdh PE=1 SV=1
354	1961	Q62768|UN13A_RAT	34.38	1	1	245070	1	1	1		196355	Protein unc-13 homolog A OS=Rattus norvegicus OX=10116 GN=Unc13a PE=1 SV=1
384	1954	A7VJC2|ROA2_RAT	33.94	3	3	222680	1	1	1		37478	Heterogeneous nuclear ribonucleoproteins A2/B1 OS=Rattus norvegicus OX=10116 GN=Hnrnpa2b1 PE=1 SV=1
429	6195	Q6AYK3|INO1_RAT	33.87	2	2	1042400	1	1	1		60884	Inositol-3-phosphate synthase 1 OS=Rattus norvegicus OX=10116 GN=Isyna1 PE=3 SV=2
382	6194	B0K025|OSTC_RAT	33.86	7	7	608330	1	1	1	Oxidation (M)	16815	Oligosaccharyltransferase complex subunit OSTC OS=Rattus norvegicus OX=10116 GN=Ostc PE=2 SV=1
432	4126	Q7TP54|RIPR2_RAT	31.62	1	1	87198	1	1	1		144708	Rho family-interacting cell polarization regulator 2 OS=Rattus norvegicus OX=10116 GN=Ripor2 PE=1 SV=1
432	3939	P02793|FRIL1_RAT	31.62	10	10	87198	1	1	1		20748	Ferritin light chain 1 OS=Rattus norvegicus OX=10116 GN=Ftl1 PE=1 SV=3
507	2327	Q08326|MSS4_RAT	31.33	8	8	94197	1	1	1		13928	Guanine nucleotide exchange factor MSS4 OS=Rattus norvegicus OX=10116 GN=Rabif PE=1 SV=1
437	6202	Q99J86|ATRN_RAT	31	1	1	49071	1	1	1	Oxidation (M)	158672	Attractin OS=Rattus norvegicus OX=10116 GN=Atrn PE=2 SV=1
292	647	A2RRU3|UTP15_RAT	30.82	2	2	393660	1	1	2		59515	U3 small nucleolar RNA-associated protein 15 homolog OS=Rattus norvegicus OX=10116 GN=Utp15 PE=2 SV=1
554	2526	P50442|GATM_RAT	30.54	2	2	24185	1	1	1		48242	Glycine amidinotransferase mitochondrial OS=Rattus norvegicus OX=10116 GN=Gatm PE=1 SV=1
596	6203	P21571|ATP5J_RAT	30.44	10	10	90398	1	1	1		12494	ATP synthase-coupling factor 6 mitochondrial OS=Rattus norvegicus OX=10116 GN=Atp5pf PE=1 SV=1
550	2463	Q1H5H1|SELT_RAT	30.23	4	4	128680	1	1	1		22292	Thioredoxin reductase-like selenoprotein T OS=Rattus norvegicus OX=10116 GN=Selenot PE=1 SV=2
606	6212	Q9ES21|SAC1_RAT	29.9	2	2	96603	1	1	1		67039	Phosphatidylinositol-3-phosphatase SAC1 OS=Rattus norvegicus OX=10116 GN=Sacm1l PE=1 SV=1
509	6205	P13286|PHKG1_RAT	29.86	2	2	340590	1	1	1		45015	Phosphorylase b kinase gamma catalytic chain skeletal muscle/heart isoform OS=Rattus norvegicus OX=10116 GN=Phkg1 PE=2 SV=2
509	6207	P31325|PHKG2_RAT	29.86	2	2	340590	1	1	1		46678	Phosphorylase b kinase gamma catalytic chain liver/testis isoform OS=Rattus norvegicus OX=10116 GN=Phkg2 PE=1 SV=1
500	596	O88506|STK39_RAT	29.61	2	2	191830	1	1	1		60051	STE20/SPS1-related proline-alanine-rich protein kinase OS=Rattus norvegicus OX=10116 GN=Stk39 PE=1 SV=2
508	6204	Q6AYB3|ISY1_RAT	29.41	6	6	422400	2	2	2		32861	Pre-mRNA-splicing factor ISY1 homolog OS=Rattus norvegicus OX=10116 GN=Isy1 PE=2 SV=1
556	6208	Q498C7|SIM14_RAT	29.39	10	10	223100	1	1	1		10684	Small integral membrane protein 14 OS=Rattus norvegicus OX=10116 GN=Smim14 PE=3 SV=1
378	6210	Q99PM1|TOX4_RAT	29.2	1	1	79466	1	1	1		66010	TOX high mobility group box family member 4 OS=Rattus norvegicus OX=10116 GN=Tox4 PE=1 SV=1
461	4665	O08836|IGBP1_RAT	29.09	3	3	791270	1	1	1		39135	Immunoglobulin-binding protein 1 OS=Rattus norvegicus OX=10116 GN=Igbp1 PE=2 SV=2
417	622	Q9ERE6|MPRIP_RAT	28.95	1	1	46585	1	1	1		117113	Myosin phosphatase Rho-interacting protein OS=Rattus norvegicus OX=10116 GN=Mprip PE=1 SV=1
434	2130	Q5FWY5|AIP_RAT	28.8	7	7	431910	2	2	2		37599	AH receptor-interacting protein OS=Rattus norvegicus OX=10116 GN=Aip PE=1 SV=1
325	1387	F1M0Z1|TRIO_RAT	28.73	0	0	0	1	1	1		347861	Triple functional domain protein OS=Rattus norvegicus OX=10116 GN=Trio PE=1 SV=4
325	1827	P97924|KALRN_RAT	28.73	0	0	0	1	1	1		336586	Kalirin OS=Rattus norvegicus OX=10116 GN=Kalrn PE=1 SV=3
389	4435	Q8VIP2|MLXPL_RAT	28.55	1	1	229220	1	1	1		94921	Carbohydrate-responsive element-binding protein OS=Rattus norvegicus OX=10116 GN=Mlxipl PE=1 SV=1
523	1487	P97840|LEG9_RAT	28.38	3	3	335790	1	1	1	Oxidation (M)	39946	Galectin-9 OS=Rattus norvegicus OX=10116 GN=Lgals9 PE=2 SV=2
439	4666	P28841|NEC2_RAT	28.34	3	3	1980100	2	2	2		70753	Neuroendocrine convertase 2 OS=Rattus norvegicus OX=10116 GN=Pcsk2 PE=1 SV=1
391	6200	Q7TP98|ILF2_RAT	28.31	3	3	0	1	1	1		51381	Interleukin enhancer-binding factor 2 OS=Rattus norvegicus OX=10116 GN=Ilf2 PE=2 SV=1
337	1685	P27008|PARP1_RAT	28.3	1	1	203460	1	1	1	Oxidation (M)	112660	Poly [ADP-ribose] polymerase 1 OS=Rattus norvegicus OX=10116 GN=Parp1 PE=1 SV=4
335	2581	Q5XIN6|LETM1_RAT	28.24	1	1	180270	1	1	1		83060	Mitochondrial proton/calcium exchanger protein OS=Rattus norvegicus OX=10116 GN=Letm1 PE=1 SV=1
320	781	Q9JKS6|PCLO_RAT	28.16	0	0	0	1	1	1		552723	Protein piccolo OS=Rattus norvegicus OX=10116 GN=Pclo PE=1 SV=1
465	2943	Q66H33|CC038_RAT	28.15	3	3	126010	1	1	2		39582	Uncharacterized protein C3orf38 homolog OS=Rattus norvegicus OX=10116 PE=2 SV=1
557	6209	A2RRT9|CP4V2_RAT	28.12	2	2	170760	1	1	1		60580	Cytochrome P450 4V2 OS=Rattus norvegicus OX=10116 GN=Cyp4v2 PE=2 SV=1
616	6216	P80431|COX7B_RAT	28.04	30	30	210600	1	1	1		8995	Cytochrome c oxidase subunit 7B mitochondrial OS=Rattus norvegicus OX=10116 GN=Cox7b PE=1 SV=3
462	2097	Q8VHV7|HNRH1_RAT	28	2	2	786520	1	1	1		49188	Heterogeneous nuclear ribonucleoprotein H OS=Rattus norvegicus OX=10116 GN=Hnrnph1 PE=1 SV=2
462	2098	Q6AY09|HNRH2_RAT	28	2	2	786520	1	1	1		49294	Heterogeneous nuclear ribonucleoprotein H2 OS=Rattus norvegicus OX=10116 GN=Hnrnph2 PE=1 SV=1
375	1266	P54287|CACB3_RAT	27.92	2	2	229540	1	1	1		54564	Voltage-dependent L-type calcium channel subunit beta-3 OS=Rattus norvegicus OX=10116 GN=Cacnb3 PE=1 SV=1
521	653	Q64057|AL7A1_RAT	27.86	2	2	344490	1	1	1		58749	Alpha-aminoadipic semialdehyde dehydrogenase OS=Rattus norvegicus OX=10116 GN=Aldh7a1 PE=1 SV=2
311	3069	Q66H43|BORC6_RAT	27.84	2	2	1048900	1	1	2		37828	BLOC-1-related complex subunit 6 OS=Rattus norvegicus OX=10116 GN=Borcs6 PE=2 SV=2
510	6206	P97831|TWST2_RAT	27.75	6	6	215610	1	1	1		18124	Twist-related protein 2 OS=Rattus norvegicus OX=10116 GN=Twist2 PE=2 SV=2
653	6302	Q9QXY8|CCL7_RAT	27.46	8	8	0	1	1	1		10906	C-C motif chemokine 7 OS=Rattus norvegicus OX=10116 GN=Ccl7 PE=3 SV=1
341	1831	P97536|CAND1_RAT	27.35	1	1	263350	1	1	1		136361	Cullin-associated NEDD8-dissociated protein 1 OS=Rattus norvegicus OX=10116 GN=Cand1 PE=1 SV=1
558	6211	P47868|SCG3_RAT	27.23	3	3	198470	1	1	1		53183	Secretogranin-3 OS=Rattus norvegicus OX=10116 GN=Scg3 PE=1 SV=1
570	4880	Q6RI86|TRPA1_RAT	27.18	1	1	124910	1	1	1		128602	Transient receptor potential cation channel subfamily A member 1 OS=Rattus norvegicus OX=10116 GN=Trpa1 PE=2 SV=1
352	4232	Q9JHE5|S38A2_RAT	27.03	2	2	114780	1	1	1		55554	Sodium-coupled neutral amino acid transporter 2 OS=Rattus norvegicus OX=10116 GN=Slc38a2 PE=1 SV=1
448	1678	Q62651|ECH1_RAT	27.01	3	3	1261300	1	1	2		36172	Delta(3 5)-Delta(2 4)-dienoyl-CoA isomerase mitochondrial OS=Rattus norvegicus OX=10116 GN=Ech1 PE=1 SV=2
446	1833	O88382|MAGI2_RAT	26.98	1	1	41469	1	1	1		141072	Membrane-associated guanylate kinase WW and PDZ domain-containing protein 2 OS=Rattus norvegicus OX=10116 GN=Magi2 PE=1 SV=1
475	1597	O88794|PNPO_RAT	26.96	4	4	283100	1	1	1		30184	Pyridoxine-5'-phosphate oxidase OS=Rattus norvegicus OX=10116 GN=Pnpo PE=1 SV=1
517	6213	Q9Z2L9|NDRG4_RAT	26.95	3	3	0	1	1	1		38487	Protein NDRG4 OS=Rattus norvegicus OX=10116 GN=Ndrg4 PE=1 SV=1
447	1011	Q9QYM0|MRP5_RAT	26.93	1	1	797700	1	1	1		160856	Multidrug resistance-associated protein 5 OS=Rattus norvegicus OX=10116 GN=Abcc5 PE=2 SV=1
571	1390	P83732|RL24_RAT	26.66	6	6	228360	1	1	2	Oxidation (M)	17779	60S ribosomal protein L24 OS=Rattus norvegicus OX=10116 GN=Rpl24 PE=2 SV=1
449	4139	O88943|KCNQ2_RAT	26.59	1	1	40747	1	1	1		93949	Potassium voltage-gated channel subfamily KQT member 2 OS=Rattus norvegicus OX=10116 GN=Kcnq2 PE=1 SV=1
566	2614	Q5BJP2|CWC15_RAT	26.5	4	4	598470	2	2	2		26638	Spliceosome-associated protein CWC15 homolog OS=Rattus norvegicus OX=10116 GN=Cwc15 PE=1 SV=1
520	766	Q5XIA9|KLD8B_RAT	26.41	3	3	529120	1	1	1	Oxidation (M)	37593	Kelch domain-containing protein 8B OS=Rattus norvegicus OX=10116 GN=Klhdc8b PE=2 SV=1
477	2140	Q05096|MYO1B_RAT	26.3	1	1	91109	1	1	1	Oxidation (M)	131918	Unconventional myosin-Ib OS=Rattus norvegicus OX=10116 GN=Myo1b PE=1 SV=1
314	617	O54874|MRCKA_RAT	26.11	1	1	801940	1	1	2		197063	Serine/threonine-protein kinase MRCK alpha OS=Rattus norvegicus OX=10116 GN=Cdc42bpa PE=1 SV=1
613	6214	Q5HZY2|SAR1B_RAT	26.04	5	5	149950	1	1	1		22410	GTP-binding protein SAR1b OS=Rattus norvegicus OX=10116 GN=Sar1b PE=2 SV=1
614	6215	P24483|ADX_RAT	26.04	5	5	102810	1	1	1		20135	Adrenodoxin mitochondrial OS=Rattus norvegicus OX=10116 GN=Fdx1 PE=2 SV=1
615	1771	Q68FP1|GELS_RAT	26.01	1	1	220270	1	1	1		86068	Gelsolin OS=Rattus norvegicus OX=10116 GN=Gsn PE=1 SV=1
577	6218	Q5HZA9|T126A_RAT	25.9	5	5	10501000	1	1	1		21657	Transmembrane protein 126A OS=Rattus norvegicus OX=10116 GN=Tmem126a PE=2 SV=1
617	649	Q63754|SYUB_RAT	25.84	7	7	59611	1	1	1		14504	Beta-synuclein OS=Rattus norvegicus OX=10116 GN=Sncb PE=1 SV=1
619	2231	Q6PDW6|RM17_RAT	25.82	6	6	74500	1	1	1		20264	39S ribosomal protein L17 mitochondrial OS=Rattus norvegicus OX=10116 GN=Mrpl17 PE=2 SV=1
620	730	P27775|IPKB_RAT	25.81	15	15	35611	1	1	1		7585	cAMP-dependent protein kinase inhibitor beta OS=Rattus norvegicus OX=10116 GN=Pkib PE=1 SV=2
453	1928	A1L1L2|TM214_RAT	25.8	1	1	174300	1	1	1		76566	Transmembrane protein 214 OS=Rattus norvegicus OX=10116 GN=Tmem214 PE=2 SV=1
569	2740	P62142|PP1B_RAT	25.75	3	3	234300	1	1	1		37187	Serine/threonine-protein phosphatase PP1-beta catalytic subunit OS=Rattus norvegicus OX=10116 GN=Ppp1cb PE=1 SV=3
405	2220	P08154|EGR1_RAT	25.33	2	2	227640	1	1	1		53935	Early growth response protein 1 OS=Rattus norvegicus OX=10116 GN=Egr1 PE=1 SV=2
425	6219	Q5BKE0|TAF9_RAT	25.11	4	4	28922	1	1	1		28994	Transcription initiation factor TFIID subunit 9 OS=Rattus norvegicus OX=10116 GN=Taf9 PE=2 SV=1
132	729	A0A0G2K2P5|ZO1_RAT	24.87	1	1	534160	1	1	3		197147	Tight junction protein ZO-1 OS=Rattus norvegicus OX=10116 GN=Tjp1 PE=1 SV=1
481	1500	P25809|KCRU_RAT	24.78	2	2	600340	1	1	1		47029	Creatine kinase U-type mitochondrial OS=Rattus norvegicus OX=10116 GN=Ckmt1 PE=1 SV=1
587	673	Q8R515|ZHX1_RAT	24.73	1	1	62279	1	1	1	Oxidation (M)	97570	Zinc fingers and homeoboxes protein 1 OS=Rattus norvegicus OX=10116 GN=Zhx1 PE=1 SV=1
455	2428	Q9WUC8|PLRG1_RAT	24.7	4	4	27032	2	2	2		57189	Pleiotropic regulator 1 OS=Rattus norvegicus OX=10116 GN=Plrg1 PE=2 SV=1
395	6217	O08839|BIN1_RAT	24.67	2	2	83696	1	1	1		64533	Myc box-dependent-interacting protein 1 OS=Rattus norvegicus OX=10116 GN=Bin1 PE=1 SV=1
625	640	Q5XIE3|RM11_RAT	24.33	4	4	20638	1	1	1		22420	39S ribosomal protein L11 mitochondrial OS=Rattus norvegicus OX=10116 GN=Mrpl11 PE=2 SV=1
379	986	D3ZD32|CHD5_RAT	24.32	0	0	295740	1	1	1		222261	Chromodomain-helicase-DNA-binding protein 5 OS=Rattus norvegicus OX=10116 GN=Chd5 PE=1 SV=1
485	6229	P62329|TYB4_RAT	24.3	70	70	328530	1	1	2	Deamidation (NQ)	5053	Thymosin beta-4 OS=Rattus norvegicus OX=10116 GN=Tmsb4x PE=1 SV=2
574	4767	Q4G050|MKNK1_RAT	24.24	2	2	102280	1	1	1		46214	MAP kinase-interacting serine/threonine-protein kinase 1 OS=Rattus norvegicus OX=10116 GN=Mknk1 PE=2 SV=1
457	1353	D3ZKT0|TAM41_RAT	24.24	3	3	0	1	1	1		37786	Phosphatidate cytidylyltransferase mitochondrial OS=Rattus norvegicus OX=10116 GN=Tamm41 PE=1 SV=1
631	6222	Q7TPK1|UHRF1_RAT	24.13	1	1	90346	1	1	1		87449	E3 ubiquitin-protein ligase UHRF1 OS=Rattus norvegicus OX=10116 GN=Uhrf1 PE=1 SV=2
627	6220	Q66HD5|CLIP4_RAT	24.08	2	2	47700	1	1	1		64645	CAP-Gly domain-containing linker protein 4 OS=Rattus norvegicus OX=10116 GN=Clip4 PE=1 SV=1
482	659	P69735|RB3GP_RAT	23.81	1	1	228600	1	1	2		86587	Rab3 GTPase-activating protein catalytic subunit (Fragments) OS=Rattus norvegicus OX=10116 GN=Rab3gap1 PE=1 SV=2
326	674	Q66HE5|NUAK2_RAT	23.77	2	2	4248100	2	2	3		69953	NUAK family SNF1-like kinase 2 OS=Rattus norvegicus OX=10116 GN=Nuak2 PE=1 SV=1
529	6221	O35552|F263_RAT	23.75	2	2	168580	1	1	1		63676	6-phosphofructo-2-kinase/fructose-2 6-bisphosphatase 3 OS=Rattus norvegicus OX=10116 GN=Pfkfb3 PE=2 SV=1
633	2027	Q6AXS5|PAIRB_RAT	23.68	2	2	82593	1	1	1		44754	Plasminogen activator inhibitor 1 RNA-binding protein OS=Rattus norvegicus OX=10116 GN=Serbp1 PE=1 SV=2
540	2521	Q66H99|NOL10_RAT	23.64	1	1	90297	1	1	1		80239	Nucleolar protein 10 OS=Rattus norvegicus OX=10116 GN=Nol10 PE=2 SV=1
634	1475	Q5I0I8|NOC4L_RAT	23.6	2	2	93302	1	1	1		58862	Nucleolar complex protein 4 homolog OS=Rattus norvegicus OX=10116 GN=Noc4l PE=2 SV=1
647	3498	O35532|MSMO1_RAT	23.49	3	3	42311	1	1	1		34964	Methylsterol monooxygenase 1 OS=Rattus norvegicus OX=10116 GN=Msmo1 PE=1 SV=1
409	1571	P24050|RS5_RAT	23.36	4	4	7895600	1	1	2		22878	40S ribosomal protein S5 OS=Rattus norvegicus OX=10116 GN=Rps5 PE=1 SV=3
531	4971	P40190|IL6RB_RAT	23.2	1	1	485750	1	1	1		102450	Interleukin-6 receptor subunit beta OS=Rattus norvegicus OX=10116 GN=Il6st PE=1 SV=1
363	702	Q00900|ZEP2_RAT	23.16	1	1	6625400	2	2	3		267424	Human immunodeficiency virus type I enhancer-binding protein 2 homolog OS=Rattus norvegicus OX=10116 GN=Hivep2 PE=1 SV=2
530	3703	Q5PR01|PPDPF_RAT	23.16	8	8	166720	1	1	1	Oxidation (M)	12088	Pancreatic progenitor cell differentiation and proliferation factor OS=Rattus norvegicus OX=10116 GN=Ppdpf PE=3 SV=1
585	2227	P24464|CP4AC_RAT	23.13	2	2	240870	1	1	1		58559	Cytochrome P450 4A12 OS=Rattus norvegicus OX=10116 GN=Cyp4a12 PE=2 SV=2
585	6225	P08516|CP4AA_RAT	23.13	2	2	240870	1	1	1		58215	Cytochrome P450 4A10 OS=Rattus norvegicus OX=10116 GN=Cyp4a10 PE=1 SV=2
632	6223	P05712|RAB2A_RAT	23.12	5	5	32259	1	1	1	Oxidation (M)	23536	Ras-related protein Rab-2A OS=Rattus norvegicus OX=10116 GN=Rab2a PE=2 SV=1
408	4631	Q62717|CAPS1_RAT	23.08	1	1	121690	1	1	1	Oxidation (M)	146266	Calcium-dependent secretion activator 1 OS=Rattus norvegicus OX=10116 GN=Cadps PE=1 SV=1
426	1643	Q6AXY4|DPOD2_RAT	23.07	2	2	2336300	2	2	2		51347	DNA polymerase delta subunit 2 OS=Rattus norvegicus OX=10116 GN=Pold2 PE=1 SV=1
315	621	Q6AYQ8|FAHD1_RAT	22.96	4	4	222310	1	1	2		24480	Acylpyruvase FAHD1 mitochondrial OS=Rattus norvegicus OX=10116 GN=Fahd1 PE=1 SV=1
648	1536	Q8CHM7|HACL1_RAT	22.96	2	2	207780	1	1	1	Oxidation (M)	63616	2-hydroxyacyl-CoA lyase 1 OS=Rattus norvegicus OX=10116 GN=Hacl1 PE=1 SV=1
635	6224	Q5U2N0|PYRG2_RAT	22.85	2	2	24767	1	1	1		65674	CTP synthase 2 OS=Rattus norvegicus OX=10116 GN=Ctps2 PE=1 SV=1
456	616	Q4KLL9|KI18B_RAT	22.8	1	1	0	1	1	1		91195	Kinesin-like protein KIF18B OS=Rattus norvegicus OX=10116 GN=Kif18b PE=2 SV=1
636	6226	P08009|GSTM7_RAT	22.77	4	4	180010	1	1	1		25681	Glutathione S-transferase Mu 7 OS=Rattus norvegicus OX=10116 GN=Gstm7 PE=1 SV=2
396	627	D4ABY2|COPG2_RAT	22.77	1	1	911380	1	1	2	Oxidation (M)	80489	Coatomer subunit gamma-2 OS=Rattus norvegicus OX=10116 GN=Copg2 PE=3 SV=2
489	797	Q08406|CNTFR_RAT	22.73	2	2	186130	1	1	1		40822	Ciliary neurotrophic factor receptor subunit alpha OS=Rattus norvegicus OX=10116 GN=Cntfr PE=2 SV=2
649	6286	O89046|COR1B_RAT	22.72	2	2	207950	1	1	1		53845	Coronin-1B OS=Rattus norvegicus OX=10116 GN=Coro1b PE=1 SV=1
536	641	P0C2N5|KMT5B_RAT	22.67	1	1	61101	1	1	1		98667	Histone-lysine N-methyltransferase KMT5B OS=Rattus norvegicus OX=10116 GN=Kmt5b PE=3 SV=1
651	1182	P09034|ASSY_RAT	22.63	2	2	126510	1	1	1		46496	Argininosuccinate synthase OS=Rattus norvegicus OX=10116 GN=Ass1 PE=1 SV=1
488	1072	D3ZZL9|GCC2_RAT	22.61	1	1	71476	1	1	1	Oxidation (M)	195082	GRIP and coiled-coil domain-containing protein 2 OS=Rattus norvegicus OX=10116 GN=Gcc2 PE=1 SV=1
639	625	P0C5J9|SHKB1_RAT	22.49	1	1	322120	1	1	1		75972	SH3KBP1-binding protein 1 OS=Rattus norvegicus OX=10116 GN=Shkbp1 PE=1 SV=1
590	1998	A6N6J5|WDR35_RAT	22.45	1	1	126720	1	1	1		132779	WD repeat-containing protein 35 OS=Rattus norvegicus OX=10116 GN=Wdr35 PE=1 SV=1
589	607	P25235|RPN2_RAT	22.44	1	1	523040	1	1	1	Oxidation (M)	69078	Dolichyl-diphosphooligosaccharide--protein glycosyltransferase subunit 2 OS=Rattus norvegicus OX=10116 GN=Rpn2 PE=2 SV=2
374	2153	Q62968|SCNAA_RAT	22.42	0	0	0	1	1	1		219731	Sodium channel protein type 10 subunit alpha OS=Rattus norvegicus OX=10116 GN=Scn10a PE=1 SV=1
374	3004	P15389|SCN5A_RAT	22.42	0	0	0	1	1	1		227365	Sodium channel protein type 5 subunit alpha OS=Rattus norvegicus OX=10116 GN=Scn5a PE=1 SV=1
374	2126	O88420|SCN8A_RAT	22.42	0	0	0	1	1	1		225157	Sodium channel protein type 8 subunit alpha OS=Rattus norvegicus OX=10116 GN=Scn8a PE=1 SV=1
374	6239	P04774|SCN1A_RAT	22.42	0	0	0	1	1	1		228768	Sodium channel protein type 1 subunit alpha OS=Rattus norvegicus OX=10116 GN=Scn1a PE=1 SV=1
374	3003	O88457|SCNBA_RAT	22.42	0	0	0	1	1	1		201843	Sodium channel protein type 11 subunit alpha OS=Rattus norvegicus OX=10116 GN=Scn11a PE=1 SV=1
374	6241	P08104|SCN3A_RAT	22.42	0	0	0	1	1	1		221385	Sodium channel protein type 3 subunit alpha OS=Rattus norvegicus OX=10116 GN=Scn3a PE=1 SV=1
374	1326	P15390|SCN4A_RAT	22.42	0	0	0	1	1	1		208865	Sodium channel protein type 4 subunit alpha OS=Rattus norvegicus OX=10116 GN=Scn4a PE=1 SV=1
374	6273	P04775|SCN2A_RAT	22.42	0	0	0	1	1	1		227872	Sodium channel protein type 2 subunit alpha OS=Rattus norvegicus OX=10116 GN=Scn2a PE=1 SV=1
374	3961	O08562|SCN9A_RAT	22.42	0	0	0	1	1	1		226037	Sodium channel protein type 9 subunit alpha OS=Rattus norvegicus OX=10116 GN=Scn9a PE=1 SV=1
538	633	D3ZA12|CHD6_RAT	22.4	0	0	243290	1	1	1		303448	Chromodomain-helicase-DNA-binding protein 6 OS=Rattus norvegicus OX=10116 GN=Chd6 PE=1 SV=2
539	2403	P53563|B2CL1_RAT	22.36	4	4	595140	1	1	1		26158	Bcl-2-like protein 1 OS=Rattus norvegicus OX=10116 GN=Bcl2l1 PE=1 SV=2
640	660	Q9EQL9|SHRPN_RAT	22.3	3	3	163860	1	1	1		40287	Sharpin OS=Rattus norvegicus OX=10116 GN=Sharpin PE=1 SV=1
641	2438	Q566C8|ANR54_RAT	22.28	3	3	592200	1	1	1		32492	Ankyrin repeat domain-containing protein 54 OS=Rattus norvegicus OX=10116 GN=Ankrd54 PE=2 SV=1
588	1610	D3ZFJ3|3BP1_RAT	22.25	2	2	83738	1	1	1		74852	SH3 domain-binding protein 1 OS=Rattus norvegicus OX=10116 GN=Sh3bp1 PE=1 SV=1
353	682	P49816|TSC2_RAT	22.22	1	1	651390	2	2	2	Oxidation (M)	201277	Tuberin OS=Rattus norvegicus OX=10116 GN=Tsc2 PE=1 SV=1
642	6230	Q5XI22|THIC_RAT	22.06	2	2	54230	1	1	1		41108	Acetyl-CoA acetyltransferase cytosolic OS=Rattus norvegicus OX=10116 GN=Acat2 PE=1 SV=1
486	1077	Q63627|SCAF4_RAT	21.99	1	1	391580	1	1	1		130953	SR-related and CTD-associated factor 4 OS=Rattus norvegicus OX=10116 GN=Scaf4 PE=1 SV=2
484	6228	Q3T1J2|MBOA2_RAT	21.91	2	2	379620	1	1	1		59001	Lysophospholipid acyltransferase 2 OS=Rattus norvegicus OX=10116 GN=Mboat2 PE=2 SV=2
487	1637	Q5RKI1|IF4A2_RAT	21.88	2	2	14148000	1	1	1		46402	Eukaryotic initiation factor 4A-II OS=Rattus norvegicus OX=10116 GN=Eif4a2 PE=1 SV=1
362	764	Q62910|SYNJ1_RAT	21.87	1	1	324030	2	2	3		172880	Synaptojanin-1 OS=Rattus norvegicus OX=10116 GN=Synj1 PE=1 SV=3
646	6235	P60895|GPR85_RAT	21.83	5	5	0	1	1	1		41995	Probable G-protein coupled receptor 85 OS=Rattus norvegicus OX=10116 GN=Gpr85 PE=2 SV=1
542	6258	O08838|AMPH_RAT	21.8	1	1	81572	1	1	1		74878	Amphiphysin OS=Rattus norvegicus OX=10116 GN=Amph PE=1 SV=1
360	2616	Q920R4|GASP1_RAT	43.19	1	1	4433200	1	1	1		151349	G-protein coupled receptor-associated sorting protein 1 OS=Rattus norvegicus OX=10116 GN=Gprasp1 PE=1 SV=1
229	2389	O08873|MADD_RAT	37.65	1	1	32065	1	1	2	Cysteinylation	177991	MAP kinase-activating death domain protein OS=Rattus norvegicus OX=10116 GN=Madd PE=1 SV=1
468	1635	P21533|RL6_RAT	36.87	3	3	148160	1	1	1		33562	60S ribosomal protein L6 OS=Rattus norvegicus OX=10116 GN=Rpl6 PE=1 SV=5
335	12303	Q5BJQ6|CSTF1_RAT	35.9	3	3	202800	1	1	1		48382	Cleavage stimulation factor subunit 1 OS=Rattus norvegicus OX=10116 GN=Cstf1 PE=2 SV=1
113	385	Q80WE1|FMR1_RAT	31.92	2	2	3870800	1	1	4	Deamidation (NQ)	66780	Synaptic functional regulator FMR1 OS=Rattus norvegicus OX=10116 GN=Fmr1 PE=1 SV=2
579	1942	P11951|CX6C2_RAT	31.09	12	12	117990	1	1	1		8455	Cytochrome c oxidase subunit 6C-2 OS=Rattus norvegicus OX=10116 GN=Cox6c2 PE=1 SV=3
250	2155	P26453|BASI_RAT	30.37	3	3	4908100	1	1	2		42436	Basigin OS=Rattus norvegicus OX=10116 GN=Bsg PE=1 SV=2
478	661	P60570|PANX1_RAT	29.89	2	2	1178400	1	1	2		48073	Pannexin-1 OS=Rattus norvegicus OX=10116 GN=Panx1 PE=1 SV=1
586	2456	Q4KLL4|TM9S4_RAT	29.57	2	2	158920	1	1	1		74675	Transmembrane 9 superfamily member 4 OS=Rattus norvegicus OX=10116 GN=Tm9sf4 PE=2 SV=1
310	1049	F1M775|DIAP1_RAT	29.31	1	1	0	1	1	1		140418	Protein diaphanous homolog 1 OS=Rattus norvegicus OX=10116 GN=Diaph1 PE=1 SV=3
603	1624	O88767|PARK7_RAT	29.12	12	12	508590	1	1	1	Oxidation (M)	19974	Parkinson disease protein 7 homolog OS=Rattus norvegicus OX=10116 GN=Park7 PE=1 SV=1
450	6379	Q63788|P85B_RAT	29.04	1	1	154660	1	1	1		81329	Phosphatidylinositol 3-kinase regulatory subunit beta OS=Rattus norvegicus OX=10116 GN=Pik3r2 PE=2 SV=1
531	6804	Q8K4B7|FMO4_RAT	29.04	2	2	184230	1	1	1		63660	Dimethylaniline monooxygenase [N-oxide-forming] 4 OS=Rattus norvegicus OX=10116 GN=Fmo4 PE=1 SV=3
522	12304	Q642C0|DNJC8_RAT	28.69	4	4	810940	1	1	1		29813	DnaJ homolog subfamily C member 8 OS=Rattus norvegicus OX=10116 GN=Dnajc8 PE=2 SV=1
483	12305	Q5XID7|ARMX3_RAT	28.5	2	2	0	1	1	1		42553	Armadillo repeat-containing X-linked protein 3 OS=Rattus norvegicus OX=10116 GN=Armcx3 PE=1 SV=1
536	12306	O54772|SMRD2_RAT	28.34	2	2	391730	1	1	1		59128	SWI/SNF-related matrix-associated actin-dependent regulator of chromatin subfamily D member 2 OS=Rattus norvegicus OX=10116 GN=Smarcd2 PE=1 SV=3
358	648	P62278|RS13_RAT	28.07	20	20	2442100	3	3	4		17222	40S ribosomal protein S13 OS=Rattus norvegicus OX=10116 GN=Rps13 PE=1 SV=2
453	1021	P56558|OGT1_RAT	27.96	1	1	71950	1	1	1		115606	UDP-N-acetylglucosamine--peptide N-acetylglucosaminyltransferase 110 kDa subunit OS=Rattus norvegicus OX=10116 GN=Ogt PE=1 SV=1
484	7059	P21807|PERI_RAT	27.86	3	3	95588	1	1	1		53550	Peripherin OS=Rattus norvegicus OX=10116 GN=Prph PE=1 SV=1
336	7978	Q6IMF3|K2C1_RAT	27.64	2	2	32526	1	1	1		64831	Keratin type II cytoskeletal 1 OS=Rattus norvegicus OX=10116 GN=Krt1 PE=2 SV=1
426	1164	D3ZS28|RBL1_RAT	27.6	1	1	656060	1	1	1		117817	Retinoblastoma-like protein 1 OS=Rattus norvegicus OX=10116 GN=Rbl1 PE=1 SV=4
606	12309	Q62639|RHEB_RAT	27.16	5	5	32901	1	1	1		20479	GTP-binding protein Rheb OS=Rattus norvegicus OX=10116 GN=Rheb PE=1 SV=1
481	6907	P25113|PGAM1_RAT	27.15	11	11	103530	2	2	2		28832	Phosphoglycerate mutase 1 OS=Rattus norvegicus OX=10116 GN=Pgam1 PE=1 SV=4
541	6703	B3GNI6|SEP11_RAT	27.14	2	2	0	1	1	1		49695	Septin-11 OS=Rattus norvegicus OX=10116 GN=Septin11 PE=1 SV=1
542	12307	Q6AXS9|RFLB_RAT	27.09	4	4	158200	1	1	1		23454	Refilin-B OS=Rattus norvegicus OX=10116 GN=Rflnb PE=2 SV=1
428	7955	Q4QQS1|T184A_RAT	27	2	2	444400	1	1	1	Oxidation (M)	46878	Transmembrane protein 184A OS=Rattus norvegicus OX=10116 GN=Tmem184a PE=1 SV=1
488	1247	D3ZWJ9|F234B_RAT	26.76	2	2	807120	1	1	2		67040	Protein FAM234B OS=Rattus norvegicus OX=10116 GN=Fam234b PE=1 SV=1
457	2037	Q5J3K5|VR102_RAT	26.56	3	3	139000	1	1	1		38467	Vomeronasal type-1 receptor 102 OS=Rattus norvegicus OX=10116 GN=Vom1r102 PE=2 SV=1
455	666	Q62725|NFYC_RAT	26.53	2	2	1434100	1	1	3		37254	Nuclear transcription factor Y subunit gamma OS=Rattus norvegicus OX=10116 GN=Nfyc PE=2 SV=1
605	12308	Q6DGF9|ACBD4_RAT	26.44	3	3	304410	1	1	1		37316	Acyl-CoA-binding domain-containing protein 4 OS=Rattus norvegicus OX=10116 GN=Acbd4 PE=1 SV=1
73	5182	Q66HA8|HS105_RAT	26.36	1	1	4800800	1	1	8		96419	Heat shock protein 105 kDa OS=Rattus norvegicus OX=10116 GN=Hsph1 PE=1 SV=1
458	1070	Q63570|PRS6B_RAT	26.23	2	2	1624500	1	1	1		47408	26S proteasome regulatory subunit 6B OS=Rattus norvegicus OX=10116 GN=Psmc4 PE=1 SV=1
391	676	Q9ES67|ARHGB_RAT	26.19	1	1	104520	1	1	1		168533	Rho guanine nucleotide exchange factor 11 OS=Rattus norvegicus OX=10116 GN=Arhgef11 PE=1 SV=1
551	5957	F1LRS8|CD2AP_RAT	26.16	1	1	0	1	1	1		70491	CD2-associated protein OS=Rattus norvegicus OX=10116 GN=Cd2ap PE=1 SV=2
497	681	P56571|ES1_RAT	26.14	3	3	1288400	2	2	2		28173	ES1 protein homolog mitochondrial OS=Rattus norvegicus OX=10116 PE=1 SV=2
547	1708	Q63797|PSME1_RAT	25.78	4	4	54783	1	1	1		28577	Proteasome activator complex subunit 1 OS=Rattus norvegicus OX=10116 GN=Psme1 PE=2 SV=1
552	1045	Q68FQ0|TCPE_RAT	25.77	2	2	189670	1	1	1		59537	T-complex protein 1 subunit epsilon OS=Rattus norvegicus OX=10116 GN=Cct5 PE=1 SV=1
496	12310	B2GUW6|AEN_RAT	25.4	3	3	59151	1	1	1		37061	Apoptosis-enhancing nuclease OS=Rattus norvegicus OX=10116 GN=Aen PE=2 SV=1
431	3955	Q505J9|ATAD1_RAT	25.32	2	2	37654	1	1	1		40717	ATPase family AAA domain-containing protein 1 OS=Rattus norvegicus OX=10116 GN=Atad1 PE=1 SV=1
553	638	Q3B7T6|CNEP1_RAT	25.07	4	4	2052400	1	1	2		28391	CTD nuclear envelope phosphatase 1 OS=Rattus norvegicus OX=10116 GN=Ctdnep1 PE=2 SV=2
559	7795	Q4V8A6|BL1S6_RAT	24.92	5	5	194010	1	1	1		19702	Biogenesis of lysosome-related organelles complex 1 subunit 6 OS=Rattus norvegicus OX=10116 GN=Bloc1s6 PE=1 SV=1
501	12311	Q99PK0|SYF1_RAT	24.79	1	1	273350	1	1	1		99998	Pre-mRNA-splicing factor SYF1 OS=Rattus norvegicus OX=10116 GN=Xab2 PE=2 SV=1
464	2710	Q62673|PLK1_RAT	24.74	2	2	2095700	1	1	2		68291	Serine/threonine-protein kinase PLK1 OS=Rattus norvegicus OX=10116 GN=Plk1 PE=2 SV=2
329	5443	Q8CIS9|K1C9_RAT	24.74	2	2	59656	1	1	1	Deamidation (NQ)	63008	Keratin type I cytoskeletal 9 OS=Rattus norvegicus OX=10116 GN=Krt9 PE=1 SV=1
612	6714	Q5U2Y6|TFP11_RAT	24.41	1	1	431090	1	1	1		96152	Tuftelin-interacting protein 11 OS=Rattus norvegicus OX=10116 GN=Tfip11 PE=1 SV=1
407	4395	Q3MJK5|CDK12_RAT	24.2	1	1	351020	1	1	1		163789	Cyclin-dependent kinase 12 OS=Rattus norvegicus OX=10116 GN=Cdk12 PE=1 SV=1
324	1804	Q9EQ60|CAC1H_RAT	24	0	0	86516	1	1	1		261110	Voltage-dependent T-type calcium channel subunit alpha-1H OS=Rattus norvegicus OX=10116 GN=Cacna1h PE=2 SV=2
617	6093	D4AAZ6|RL37A_RAT	23.64	12	12	37322	1	1	1		8063	60S ribosomal protein L37a OS=Rattus norvegicus OX=10116 GN=Rpl37a PE=1 SV=1
617	6094	P61515|RL37P_RAT	23.64	10	10	37322	1	1	1		10275	Putative 60S ribosomal protein L37a OS=Rattus norvegicus OX=10116 GN=Rpl37a-ps1 PE=5 SV=2
616	705	P54313|GBB2_RAT	23.51	3	3	119460	1	1	1		37331	Guanine nucleotide-binding protein G(I)/G(S)/G(T) subunit beta-2 OS=Rattus norvegicus OX=10116 GN=Gnb2 PE=1 SV=4
466	7034	P22734|COMT_RAT	23.51	3	3	195800	1	1	1		29597	Catechol O-methyltransferase OS=Rattus norvegicus OX=10116 GN=Comt PE=1 SV=2
433	2434	P51145|FOSL2_RAT	23.46	3	3	434180	1	1	1		35255	Fos-related antigen 2 OS=Rattus norvegicus OX=10116 GN=Fosl2 PE=1 SV=2
356	956	D4A7T3|BRDT_RAT	23.44	1	1	0	1	1	1		106719	Bromodomain testis-specific protein OS=Rattus norvegicus OX=10116 GN=Brdt PE=1 SV=1
316	683	B0LPN4|RYR2_RAT	23.07	0	0	69646	1	1	1		562963	Ryanodine receptor 2 OS=Rattus norvegicus OX=10116 GN=Ryr2 PE=1 SV=2
102	205	P16391|HA12_RAT	52.13	8	8	145470	3	1	4	Oxidation (M)	41830	RT1 class I histocompatibility antigen AA alpha chain OS=Rattus norvegicus OX=10116 PE=1 SV=2
325	12866	Q99P39|NFS1_RAT	49.5	4	4	69689	1	1	1		50013	Cysteine desulfurase mitochondrial OS=Rattus norvegicus OX=10116 GN=Nfs1 PE=2 SV=1
261	7787	P63088|PP1G_RAT	42.46	6	6	170280	2	1	2	Oxidation (M)	36984	Serine/threonine-protein phosphatase PP1-gamma catalytic subunit OS=Rattus norvegicus OX=10116 GN=Ppp1cc PE=1 SV=1
455	8024	Q5FWT8|RCOR2_RAT	32.59	2	2	47558	1	1	1	Oxidation (M)	57981	REST corepressor 2 OS=Rattus norvegicus OX=10116 GN=Rcor2 PE=1 SV=1
494	4940	P49242|RS3A_RAT	31.01	4	4	57659	1	1	1		29945	40S ribosomal protein S3a OS=Rattus norvegicus OX=10116 GN=Rps3a PE=1 SV=2
499	6837	Q66H68|RBM47_RAT	30.74	2	2	43685	1	1	1		64094	RNA-binding protein 47 OS=Rattus norvegicus OX=10116 GN=Rbm47 PE=2 SV=1
85	18571	Q6AYE5|OAF_RAT	30.55	5	5	2150600	1	1	5		31776	Out at first protein homolog OS=Rattus norvegicus OX=10116 GN=Oaf PE=2 SV=1
544	12465	P25093|FAAA_RAT	29.98	2	2	0	1	1	2		45976	Fumarylacetoacetase OS=Rattus norvegicus OX=10116 GN=Fah PE=1 SV=1
503	18428	Q63737|PHLP_RAT	29.82	3	3	106790	1	1	1		34274	Phosducin-like protein OS=Rattus norvegicus OX=10116 GN=Pdcl PE=1 SV=1
459	2982	P30839|AL3A2_RAT	29.02	2	2	989390	1	1	2		54082	Aldehyde dehydrogenase family 3 member A2 OS=Rattus norvegicus OX=10116 GN=Aldh3a2 PE=1 SV=1
297	1773	Q9WUI9|NCOA2_RAT	28.94	1	1	8311.6	1	1	1		159435	Nuclear receptor coactivator 2 OS=Rattus norvegicus OX=10116 GN=Ncoa2 PE=1 SV=1
553	4287	P51577|P2RX4_RAT	28.75	2	2	88052	1	1	1		43501	P2X purinoceptor 4 OS=Rattus norvegicus OX=10116 GN=P2rx4 PE=1 SV=1
481	18430	P63156|BARH1_RAT	28.56	3	3	1868	1	1	1		35136	BarH-like 1 homeobox protein OS=Rattus norvegicus OX=10116 GN=Barhl1 PE=2 SV=1
314	6265	Q6IFW5|K1C12_RAT	28.5	2	2		1	0	1		48820	Keratin type I cytoskeletal 12 OS=Rattus norvegicus OX=10116 GN=Krt12 PE=3 SV=1
467	18429	Q5XI41|TRAM1_RAT	28.44	2	2	25103	1	1	1		43030	Translocating chain-associated membrane protein 1 OS=Rattus norvegicus OX=10116 GN=Tram1 PE=1 SV=3
524	1873	P62916|TF2B_RAT	26.99	3	3	171750	1	1	1		34819	Transcription initiation factor IIB OS=Rattus norvegicus OX=10116 GN=Gtf2b PE=2 SV=1
470	1915	P82450|SIAE_RAT	26.24	2	2	158030	1	1	1		60466	Sialate O-acetylesterase OS=Rattus norvegicus OX=10116 GN=Siae PE=1 SV=2
476	5043	O35987|NSF1C_RAT	25.68	2	2	51416	1	1	1		40680	NSFL1 cofactor p47 OS=Rattus norvegicus OX=10116 GN=Nsfl1c PE=1 SV=1
582	1547	P50430|ARSB_RAT	25.49	2	2	0	1	1	1		58959	Arylsulfatase B OS=Rattus norvegicus OX=10116 GN=Arsb PE=2 SV=2
483	2861	Q63132|ROS1_RAT	24.6	0	0	96287	1	1	1		261653	Proto-oncogene tyrosine-protein kinase ROS OS=Rattus norvegicus OX=10116 GN=Ros1 PE=2 SV=1
201	1278	F1LVW7|DIAP3_RAT	24.42	2	2	0	2	2	3		133833	Protein diaphanous homolog 3 OS=Rattus norvegicus OX=10116 GN=Diaph3 PE=1 SV=4
584	18432	P01946|HBA_RAT	24.23	6	6	42621	1	1	1		15329	Hemoglobin subunit alpha-1/2 OS=Rattus norvegicus OX=10116 GN=Hba1 PE=1 SV=3
322	2137	Q9WUJ3|MYOME_RAT	23.96	1	1	130850	2	2	2	Oxidation (M)	262039	Myomegalin OS=Rattus norvegicus OX=10116 GN=Pde4dip PE=1 SV=1
577	5564	Q7TS56|CBR4_RAT	23.94	4	4	15533	1	1	1		25287	Carbonyl reductase family member 4 OS=Rattus norvegicus OX=10116 GN=Cbr4 PE=2 SV=1
369	8041	Q9ESC1|AGRL4_RAT	23.84	1	1	0	1	1	1		82451	Adhesion G protein-coupled receptor L4 OS=Rattus norvegicus OX=10116 GN=Adgrl4 PE=1 SV=1
368	1369	Q9JIX5|CHD8_RAT	23.78	0	0	67165	1	1	1		290691	Chromodomain-helicase-DNA-binding protein 8 OS=Rattus norvegicus OX=10116 GN=Chd8 PE=1 SV=2
540	18431	Q64566|AT2C1_RAT	23.51	1	1	0	1	1	1	Oxidation (M)	100500	Calcium-transporting ATPase type 2C member 1 OS=Rattus norvegicus OX=10116 GN=Atp2c1 PE=2 SV=1
485	3664	Q99MZ4|GGT7_RAT	23.35	2	2	21518	1	1	1		70383	Glutathione hydrolase 7 OS=Rattus norvegicus OX=10116 GN=Ggt7 PE=1 SV=2
445	3661	Q9JIR1|RIMB2_RAT	23.02	1	1	916150	1	1	1		115614	RIMS-binding protein 2 OS=Rattus norvegicus OX=10116 GN=Rimbp2 PE=1 SV=2

## Sheet: 5. INS-1E + IL-1beta
Protein Group	Protein ID	Accession	-10lgP	Coverage (%)	Coverage (%) INS1E_IL1b_Rep1	Area INS1E_IL1b_Rep1	#Peptides	#Unique	#Spec INS1E_IL1b_Rep1	PTM	Avg. Mass	Description
1	1	P01323|INS2_RAT	182.96	65	65	111620000	57	40	97	Oxidation (M); Deamidation (NQ); Cysteinylation	12339	Insulin-2 OS=Rattus norvegicus OX=10116 GN=Ins2 PE=1 SV=1
2	3	P01322|INS1_RAT	180.89	73	73	211830000	61	44	97	Deamidation (NQ); Cysteinylation	12421	Insulin-1 OS=Rattus norvegicus OX=10116 GN=Ins1 PE=1 SV=1
6	4	P10354|CMGA_RAT	153.82	29	29	34485000	27	27	48	Oxidation (M)	52025	Chromogranin-A OS=Rattus norvegicus OX=10116 GN=Chga PE=1 SV=1
7	7	P12969|IAPP_RAT	131.12	54	54	30137000	20	20	29	Deamidation (NQ)	10015	Islet amyloid polypeptide OS=Rattus norvegicus OX=10116 GN=Iapp PE=1 SV=1
16	2	O35314|SCG1_RAT	129.4	10	10	12240000	12	12	17	Deamidation (NQ)	77536	Secretogranin-1 OS=Rattus norvegicus OX=10116 GN=Chgb PE=1 SV=2
32	6	P10362|SCG2_RAT	118.96	9	9	2991000	8	8	9	Oxidation (M)	71031	Secretogranin-2 OS=Rattus norvegicus OX=10116 GN=Scg2 PE=1 SV=1
17	5	P20156|VGF_RAT	114.4	22	22	17750000	11	11	18	Deamidation (NQ)	68179	Neurosecretory protein VGF OS=Rattus norvegicus OX=10116 GN=Vgf PE=1 SV=3
75	9	P06883|GLUC_RAT	112.25	26	26	2991600	6	6	7		20846	Pro-glucagon OS=Rattus norvegicus OX=10116 GN=Gcg PE=1 SV=1
21	176	P07151|B2MG_RAT	107.05	14	14	36197000	5	5	16		13720	Beta-2-microglobulin OS=Rattus norvegicus OX=10116 GN=B2m PE=1 SV=1
11	11	P16638|ACLY_RAT	101.47	5	5	54360000	12	12	22	Oxidation (M)	120636	ATP-citrate synthase OS=Rattus norvegicus OX=10116 GN=Acly PE=1 SV=1
20	47	Q6PCT5|PQBP1_RAT	100.01	11	11	25121000	7	7	14		30529	Polyglutamine-binding protein 1 OS=Rattus norvegicus OX=10116 GN=Pqbp1 PE=2 SV=1
5	26	P62982|RS27A_RAT	97.36	14	14	360710000	5	5	56	Deamidation (NQ)	17951	Ubiquitin-40S ribosomal protein S27a OS=Rattus norvegicus OX=10116 GN=Rps27a PE=1 SV=2
5	29	P62986|RL40_RAT	97.36	17	17	360710000	5	5	56	Deamidation (NQ)	14728	Ubiquitin-60S ribosomal protein L40 OS=Rattus norvegicus OX=10116 GN=Uba52 PE=1 SV=2
5	28	Q63429|UBC_RAT	97.36	3	3	360710000	5	5	56	Deamidation (NQ)	91087	Polyubiquitin-C OS=Rattus norvegicus OX=10116 GN=Ubc PE=1 SV=1
5	30	P0CG51|UBB_RAT	97.36	7	7	360710000	5	5	56	Deamidation (NQ)	34369	Polyubiquitin-B OS=Rattus norvegicus OX=10116 GN=Ubb PE=1 SV=1
9	10	P41516|TOP2A_RAT	94.96	3	3	303530000	8	8	23	Oxidation (M)	173220	DNA topoisomerase 2-alpha OS=Rattus norvegicus OX=10116 GN=Top2a PE=1 SV=1
64	51	Q62780|DDX46_RAT	86.9	3	3	1192800	5	5	6	Oxidation (M)	117385	Probable ATP-dependent RNA helicase DDX46 OS=Rattus norvegicus OX=10116 GN=Ddx46 PE=1 SV=1
25	91	P62832|RL23_RAT	86.75	16	16	39549000	5	5	12		14865	60S ribosomal protein L23 OS=Rattus norvegicus OX=10116 GN=Rpl23 PE=2 SV=1
14	45	Q62671|UBR5_RAT	84.38	2	2	29197000	8	8	16	Deamidation (NQ)	308026	E3 ubiquitin-protein ligase UBR5 OS=Rattus norvegicus OX=10116 GN=Ubr5 PE=1 SV=3
34	24	P04644|RS17_RAT	83.94	21	21	79218000	5	5	9	Oxidation (M)	15510	40S ribosomal protein S17 OS=Rattus norvegicus OX=10116 GN=Rps17 PE=1 SV=3
65	239	P09895|RL5_RAT	82.52	5	5	2604100	4	4	6		34459	60S ribosomal protein L5 OS=Rattus norvegicus OX=10116 GN=Rpl5 PE=1 SV=3
63	40	Q6P9V9|TBA1B_RAT	82.17	8	8	3157500	5	5	6	Oxidation (M)	50152	Tubulin alpha-1B chain OS=Rattus norvegicus OX=10116 GN=Tuba1b PE=1 SV=1
63	41	Q6AYZ1|TBA1C_RAT	82.17	8	8	3157500	5	5	6	Oxidation (M)	49937	Tubulin alpha-1C chain OS=Rattus norvegicus OX=10116 GN=Tuba1c PE=1 SV=1
63	42	P68370|TBA1A_RAT	82.17	8	8	3157500	5	5	6	Oxidation (M)	50136	Tubulin alpha-1A chain OS=Rattus norvegicus OX=10116 GN=Tuba1a PE=1 SV=1
3	13	Q4G017|NISCH_RAT	81.99	3	3	499410000	9	9	69		166502	Nischarin OS=Rattus norvegicus OX=10116 GN=Nisch PE=2 SV=2
42	69	P06761|BIP_RAT	81.98	3	3	23346000	5	4	9		72347	Endoplasmic reticulum chaperone BiP OS=Rattus norvegicus OX=10116 GN=Hspa5 PE=1 SV=1
15	82	Q5FVN2|TM41B_RAT	81.29	3	3	30706000	7	7	17		32511	Transmembrane protein 41B OS=Rattus norvegicus OX=10116 GN=Tmem41b PE=2 SV=1
80	20	Q9QZR6|SEPT9_RAT	80.14	16	16	3169200	5	5	6	Oxidation (M)	63792	Septin-9 OS=Rattus norvegicus OX=10116 GN=Septin9 PE=1 SV=1
59	17	P12785|FAS_RAT	79.65	1	1	8437500	5	5	6		272648	Fatty acid synthase OS=Rattus norvegicus OX=10116 GN=Fasn PE=1 SV=3
55	16	P97574|STC1_RAT	79.63	12	12	1501200	5	5	7		27507	Stanniocalcin-1 OS=Rattus norvegicus OX=10116 GN=Stc1 PE=2 SV=1
30	702	Q6IFW6|K1C10_RAT	77.35	17	17	1651300	13	12	15	Oxidation (M)	56505	Keratin type I cytoskeletal 10 OS=Rattus norvegicus OX=10116 GN=Krt10 PE=3 SV=1
171	160	P07092|GDN_RAT	76.44	4	4	162650	3	3	3		44063	Glia-derived nexin OS=Rattus norvegicus OX=10116 GN=Serpine2 PE=1 SV=1
27	12	P35559|IDE_RAT	74.64	5	5	4691000	5	5	11		117710	Insulin-degrading enzyme OS=Rattus norvegicus OX=10116 GN=Ide PE=1 SV=1
86	851	Q6IMF3|K2C1_RAT	74.23	4	4	1437900	5	4	6		64831	Keratin type II cytoskeletal 1 OS=Rattus norvegicus OX=10116 GN=Krt1 PE=2 SV=1
19	44	P15978|HA11_RAT	73.77	9	9	113630000	6	4	15	Oxidation (M)	36570	Class I histocompatibility antigen Non-RT1.A alpha-1 chain OS=Rattus norvegicus OX=10116 GN=RT1-Aw2 PE=1 SV=1
48	175	Q8VIL3|ZWINT_RAT	73.11	4	4	29531000	3	3	7		30142	ZW10 interactor OS=Rattus norvegicus OX=10116 GN=Zwint PE=1 SV=1
116	33	Q68FR7|LTV1_RAT	72.89	6	6	1144900	4	4	4		53562	Protein LTV1 homolog OS=Rattus norvegicus OX=10116 GN=Ltv1 PE=2 SV=1
112	64	D4A2Z8|DHX36_RAT	72.59	2	2	2129200	2	2	4		113843	ATP-dependent DNA/RNA helicase DHX36 OS=Rattus norvegicus OX=10116 GN=Dhx36 PE=1 SV=1
69	35	P15178|SYDC_RAT	72.3	4	4	9161700	4	4	6		57126	Aspartate--tRNA ligase cytoplasmic OS=Rattus norvegicus OX=10116 GN=Dars1 PE=1 SV=1
175	32	P47868|SCG3_RAT	72.21	7	7	1054800	3	3	3		53183	Secretogranin-3 OS=Rattus norvegicus OX=10116 GN=Scg3 PE=1 SV=1
8	19	P61980|HNRPK_RAT	71.99	8	8	101470000	6	6	25	Deamidation (NQ)	50976	Heterogeneous nuclear ribonucleoprotein K OS=Rattus norvegicus OX=10116 GN=Hnrnpk PE=1 SV=1
28	8	Q9QXU9|PCS1N_RAT	71.73	23	23	4456400	5	5	12		27414	ProSAAS OS=Rattus norvegicus OX=10116 GN=Pcsk1n PE=1 SV=1
4	49	Q66X93|SND1_RAT	71.4	3	3	481200000	4	4	66	Oxidation (M)	101952	Staphylococcal nuclease domain-containing protein 1 OS=Rattus norvegicus OX=10116 GN=Snd1 PE=1 SV=1
118	14	P28841|NEC2_RAT	71.33	5	5	3129100	4	4	5	Oxidation (M)	70753	Neuroendocrine convertase 2 OS=Rattus norvegicus OX=10116 GN=Pcsk2 PE=1 SV=1
250	65	A5HK05|APBP2_RAT	71.03	3	3	1716700	2	2	2		66902	Amyloid protein-binding protein 2 OS=Rattus norvegicus OX=10116 GN=Appbp2 PE=2 SV=1
78	54	P38650|DYHC1_RAT	70.86	1	1	8907200	5	5	5	Oxidation (M)	532256	Cytoplasmic dynein 1 heavy chain 1 OS=Rattus norvegicus OX=10116 GN=Dync1h1 PE=1 SV=1
53	180	Q91Y81|SEPT2_RAT	70.28	3	3	11716000	3	2	8		41593	Septin-2 OS=Rattus norvegicus OX=10116 GN=Septin2 PE=1 SV=1
37	55	O08815|SLK_RAT	69.99	2	2	22956000	4	4	8		137888	STE20-like serine/threonine-protein kinase OS=Rattus norvegicus OX=10116 GN=Slk PE=1 SV=1
46	52	Q62812|MYH9_RAT	69.47	1	1	10134000	4	4	7	Oxidation (M)	226336	Myosin-9 OS=Rattus norvegicus OX=10116 GN=Myh9 PE=1 SV=3
38	21	P82995|HS90A_RAT	67.81	7	7	12065000	6	3	10	Oxidation (M)	84815	Heat shock protein HSP 90-alpha OS=Rattus norvegicus OX=10116 GN=Hsp90aa1 PE=1 SV=3
52	184	Q9JJM9|SEPT5_RAT	66.44	3	3	3112700	3	2	7		42852	Septin-5 OS=Rattus norvegicus OX=10116 GN=Septin5 PE=1 SV=2
56	347	P55062|BI1_RAT	66.4	4	4	168760000	3	3	8		26464	Bax inhibitor 1 OS=Rattus norvegicus OX=10116 GN=Tmbim6 PE=2 SV=2
35	371	P62268|RS23_RAT	65.66	6	6	91672000	3	3	12		15808	40S ribosomal protein S23 OS=Rattus norvegicus OX=10116 GN=Rps23 PE=1 SV=3
82	81	P05197|EF2_RAT	65.49	2	2	5195900	3	3	6		95284	Elongation factor 2 OS=Rattus norvegicus OX=10116 GN=Eef2 PE=1 SV=4
60	174	Q5PQQ2|WBP11_RAT	65.44	2	2	4776300	2	2	6		69996	WW domain-binding protein 11 OS=Rattus norvegicus OX=10116 GN=Wbp11 PE=1 SV=1
136	58	P35565|CALX_RAT	65.3	5	5	5923200	3	3	4	Oxidation (M)	67255	Calnexin OS=Rattus norvegicus OX=10116 GN=Canx PE=1 SV=1
62	25	P34058|HS90B_RAT	64.3	5	5	270930	4	1	7	Oxidation (M)	83281	Heat shock protein HSP 90-beta OS=Rattus norvegicus OX=10116 GN=Hsp90ab1 PE=1 SV=4
18	38	E9PU28|IMDH2_RAT	63.99	6	6	18990000	4	4	15	Oxidation (M); Deamidation (NQ)	55815	Inosine-5'-monophosphate dehydrogenase 2 OS=Rattus norvegicus OX=10116 GN=Impdh2 PE=1 SV=1
117	36	Q6J1Y9|UBP19_RAT	63.15	1	1	5067300	4	4	4		150302	Ubiquitin carboxyl-terminal hydrolase 19 OS=Rattus norvegicus OX=10116 GN=Usp19 PE=1 SV=1
94	50	Q32Q06|AP1M1_RAT	62.99	7	7	4415200	5	5	6		48557	AP-1 complex subunit mu-1 OS=Rattus norvegicus OX=10116 GN=Ap1m1 PE=1 SV=3
61	166	Q63406|MCF2L_RAT	62.33	1	1	61584000	4	4	8		129410	Guanine nucleotide exchange factor DBS OS=Rattus norvegicus OX=10116 GN=Mcf2l PE=1 SV=3
126	70	Q9QZ86|NOP58_RAT	62.31	5	5	17081000	4	4	5		60071	Nucleolar protein 58 OS=Rattus norvegicus OX=10116 GN=Nop58 PE=1 SV=1
68	200	P97633|KC1A_RAT	61.62	4	4	1397600	2	1	6		37495	Casein kinase I isoform alpha OS=Rattus norvegicus OX=10116 GN=Csnk1a1 PE=2 SV=1
160	46	Q9Z330|DNMT1_RAT	61.62	2	2	3455700	3	3	4	Oxidation (M)	182773	DNA (cytosine-5)-methyltransferase 1 OS=Rattus norvegicus OX=10116 GN=Dnmt1 PE=1 SV=2
91	235	Q66H58|INT14_RAT	61.12	2	2	1971300	3	3	5		57144	Integrator complex subunit 14 OS=Rattus norvegicus OX=10116 GN=Ints14 PE=2 SV=1
284	196	B2RZD2|T126B_RAT	61.11	5	5	6923500	2	2	2		25213	Complex I assembly factor TMEM126B mitochondrial OS=Rattus norvegicus OX=10116 GN=Tmem126b PE=1 SV=2
49	15	Q8VHQ7|SYTL4_RAT	60.59	6	6	6136500	5	5	9	Oxidation (M)	75901	Synaptotagmin-like protein 4 OS=Rattus norvegicus OX=10116 GN=Sytl4 PE=1 SV=1
133	185	P19511|AT5F1_RAT	60.42	5	5	2817100	2	2	4		28869	ATP synthase F(0) complex subunit B1 mitochondrial OS=Rattus norvegicus OX=10116 GN=Atp5pb PE=1 SV=1
121	212	Q62599|MTA1_RAT	60.05	1	1	14719000	3	3	5		79412	Metastasis-associated protein MTA1 OS=Rattus norvegicus OX=10116 GN=Mta1 PE=1 SV=1
187	202	Q64240|AMBP_RAT	60	3	3	686220	2	2	3		38851	Protein AMBP OS=Rattus norvegicus OX=10116 GN=Ambp PE=1 SV=1
130	48	P16391|HA12_RAT	59.9	8	8	230110	3	1	4	Oxidation (M)	41830	RT1 class I histocompatibility antigen AA alpha chain OS=Rattus norvegicus OX=10116 PE=1 SV=2
115	37	P36370|TAP1_RAT	59.81	4	4	2543900	3	3	4	Oxidation (M)	79150	Antigen peptide transporter 1 OS=Rattus norvegicus OX=10116 GN=Tap1 PE=1 SV=2
134	153	P25886|RL29_RAT	59.7	12	12	13554000	3	3	4		17326	60S ribosomal protein L29 OS=Rattus norvegicus OX=10116 GN=Rpl29 PE=1 SV=3
159	86	F1M4A4|KIF1A_RAT	58.94	1	1	1957300	3	3	4		192933	Kinesin-like protein KIF1A OS=Rattus norvegicus OX=10116 GN=Kif1a PE=1 SV=3
127	66	O70511|ANK3_RAT	58.58	1	1	2705300	3	3	5		284441	Ankyrin-3 OS=Rattus norvegicus OX=10116 GN=Ank3 PE=1 SV=3
67	234	P62815|VATB2_RAT	58.1	2	2	6589900	2	2	6		56551	V-type proton ATPase subunit B brain isoform OS=Rattus norvegicus OX=10116 GN=Atp6v1b2 PE=1 SV=1
110	76	P15205|MAP1B_RAT	58.07	1	1	4469300	3	3	4		269640	Microtubule-associated protein 1B OS=Rattus norvegicus OX=10116 GN=Map1b PE=1 SV=3
229	83	O89042|DPOLA_RAT	58.05	1	1	528310	2	2	3		165306	DNA polymerase alpha catalytic subunit (Fragment) OS=Rattus norvegicus OX=10116 GN=Pola1 PE=1 SV=1
251	71	O08839|BIN1_RAT	57.88	3	3	6677800	2	2	2		64533	Myc box-dependent-interacting protein 1 OS=Rattus norvegicus OX=10116 GN=Bin1 PE=1 SV=1
79	53	D3ZSP7|TTC3_RAT	57.77	2	2	28180000	4	4	7		225781	E3 ubiquitin-protein ligase TTC3 OS=Rattus norvegicus OX=10116 GN=Ttc3 PE=3 SV=3
120	78	O54880|RPH3L_RAT	57.66	7	7	21416000	2	2	4		33433	Rab effector Noc2 OS=Rattus norvegicus OX=10116 GN=Rph3al PE=1 SV=1
147	211	D4A2H2|SPTC1_RAT	57.56	4	4	13081000	3	3	4		52549	Serine palmitoyltransferase 1 OS=Rattus norvegicus OX=10116 GN=Sptlc1 PE=1 SV=1
295	146	O08876|KLF10_RAT	57.21	4	4	347070	2	2	3		51829	Krueppel-like factor 10 OS=Rattus norvegicus OX=10116 GN=Klf10 PE=2 SV=1
83	188	Q9Z272|GIT1_RAT	57.17	2	2	13186000	2	2	5		85231	ARF GTPase-activating protein GIT1 OS=Rattus norvegicus OX=10116 GN=Git1 PE=1 SV=1
24	123	Q5I0E8|KIF22_RAT	56.62	3	3	67003000	3	3	16	Deamidation (NQ)	73056	Kinesin-like protein KIF22 OS=Rattus norvegicus OX=10116 GN=Kif22 PE=2 SV=1
228	191	Q7TP98|ILF2_RAT	56.59	3	3	249170	2	2	2		51381	Interleukin enhancer-binding factor 2 OS=Rattus norvegicus OX=10116 GN=Ilf2 PE=2 SV=1
202	119	P04961|PCNA_RAT	56.35	7	7	2717700	3	3	4	Oxidation (M)	28749	Proliferating cell nuclear antigen OS=Rattus norvegicus OX=10116 GN=Pcna PE=1 SV=1
125	183	P07872|ACOX1_RAT	56.13	2	2	1195100	2	2	4	Oxidation (M)	74679	Peroxisomal acyl-coenzyme A oxidase 1 OS=Rattus norvegicus OX=10116 GN=Acox1 PE=1 SV=1
203	205	P63041|CPLX1_RAT	55.84	9	9	1516100	2	2	3	Oxidation (M)	15122	Complexin-1 OS=Rattus norvegicus OX=10116 GN=Cplx1 PE=1 SV=1
203	233	P84087|CPLX2_RAT	55.84	9	9	1516100	2	2	3	Oxidation (M)	15394	Complexin-2 OS=Rattus norvegicus OX=10116 GN=Cplx2 PE=1 SV=1
225	96	Q3B7D0|HEM6_RAT	55.57	5	5	541140	2	2	2		49278	Oxygen-dependent coproporphyrinogen-III oxidase mitochondrial OS=Rattus norvegicus OX=10116 GN=Cpox PE=1 SV=1
13	363	P04646|RL35A_RAT	55.55	8	8	149300000	2	2	18	Deamidation (NQ)	12554	60S ribosomal protein L35a OS=Rattus norvegicus OX=10116 GN=Rpl35a PE=3 SV=1
71	103	P47198|RL22_RAT	55.5	8	8	44044000	2	2	6		14789	60S ribosomal protein L22 OS=Rattus norvegicus OX=10116 GN=Rpl22 PE=2 SV=2
41	101	Q6RJR6|RTN3_RAT	55.43	2	2	49326000	3	3	8		101517	Reticulon-3 OS=Rattus norvegicus OX=10116 GN=Rtn3 PE=1 SV=1
124	34	Q5XIA8|GHITM_RAT	55.37	6	6	4164600	2	2	4		37178	Growth hormone-inducible transmembrane protein OS=Rattus norvegicus OX=10116 GN=Ghitm PE=2 SV=1
178	74	Q6MG08|ABCF1_RAT	55.36	2	2	3907500	2	2	3		95252	ATP-binding cassette sub-family F member 1 OS=Rattus norvegicus OX=10116 GN=Abcf1 PE=1 SV=1
140	228	P17708|DCAM_RAT	55.28	6	6	2636900	3	3	4		38137	S-adenosylmethionine decarboxylase proenzyme OS=Rattus norvegicus OX=10116 GN=Amd1 PE=1 SV=3
146	192	O70260|PIAS3_RAT	54.81	5	5	1731700	3	3	5		68364	E3 SUMO-protein ligase PIAS3 OS=Rattus norvegicus OX=10116 GN=Pias3 PE=1 SV=2
274	241	P55770|NH2L1_RAT	54.62	8	8	1848400	2	2	2		14174	NHP2-like protein 1 OS=Rattus norvegicus OX=10116 GN=Snu13 PE=2 SV=4
45	316	P05503|COX1_RAT	54.51	2	2	33903000	2	2	10	Oxidation (M)	56845	Cytochrome c oxidase subunit 1 OS=Rattus norvegicus OX=10116 GN=Mtco1 PE=2 SV=3
173	39	P05426|RL7_RAT	54.22	8	8	907690	3	3	3		30329	60S ribosomal protein L7 OS=Rattus norvegicus OX=10116 GN=Rpl7 PE=1 SV=2
10	22	P60711|ACTB_RAT	53.89	5	5	119030000	2	2	23	Oxidation (M)	41737	Actin cytoplasmic 1 OS=Rattus norvegicus OX=10116 GN=Actb PE=1 SV=1
10	23	P63259|ACTG_RAT	53.89	5	5	119030000	2	2	23	Oxidation (M)	41793	Actin cytoplasmic 2 OS=Rattus norvegicus OX=10116 GN=Actg1 PE=1 SV=1
10	110	P68035|ACTC_RAT	53.89	5	5	119030000	2	2	23	Oxidation (M)	42019	Actin alpha cardiac muscle 1 OS=Rattus norvegicus OX=10116 GN=Actc1 PE=2 SV=1
10	108	P63269|ACTH_RAT	53.89	5	5	119030000	2	2	23	Oxidation (M)	41877	Actin gamma-enteric smooth muscle OS=Rattus norvegicus OX=10116 GN=Actg2 PE=2 SV=1
10	109	P62738|ACTA_RAT	53.89	5	5	119030000	2	2	23	Oxidation (M)	42009	Actin aortic smooth muscle OS=Rattus norvegicus OX=10116 GN=Acta2 PE=2 SV=1
10	106	P68136|ACTS_RAT	53.89	5	5	119030000	2	2	23	Oxidation (M)	42051	Actin alpha skeletal muscle OS=Rattus norvegicus OX=10116 GN=Acta1 PE=1 SV=1
123	27	Q5U2Y1|GTF2I_RAT	53.85	5	5	3312800	5	5	6	Oxidation (M)	110215	General transcription factor II-I OS=Rattus norvegicus OX=10116 GN=Gtf2i PE=1 SV=2
168	129	Q9WVC0|SEPT7_RAT	53.8	5	5	1651900	3	3	3		50508	Septin-7 OS=Rattus norvegicus OX=10116 GN=Septin7 PE=1 SV=1
89	88	Q10758|K2C8_RAT	53.68	4	4	4153700	2	1	5		54019	Keratin type II cytoskeletal 8 OS=Rattus norvegicus OX=10116 GN=Krt8 PE=1 SV=3
76	77	Q75Q41|TOM22_RAT	53.6	13	13	9578700	2	2	6		15491	Mitochondrial import receptor subunit TOM22 homolog OS=Rattus norvegicus OX=10116 GN=Tomm22 PE=1 SV=1
167	182	Q6P7A9|LYAG_RAT	53.54	3	3	3141600	2	2	3		106207	Lysosomal alpha-glucosidase OS=Rattus norvegicus OX=10116 GN=Gaa PE=2 SV=1
108	117	P30427|PLEC_RAT	53.51	0	0	9413100	2	2	4		533545	Plectin OS=Rattus norvegicus OX=10116 GN=Plec PE=1 SV=2
103	317	Q5RJZ6|SCOC_RAT	53.48	9	9	8915500	2	2	5		13689	Short coiled-coil protein OS=Rattus norvegicus OX=10116 GN=Scoc PE=2 SV=1
194	60	Q925S8|YMEL1_RAT	53.22	2	2	2299600	2	2	3		79867	ATP-dependent zinc metalloprotease YME1L1 OS=Rattus norvegicus OX=10116 GN=Yme1l1 PE=2 SV=1
119	173	Q8R478|WBP2_RAT	53.11	7	7	6300200	3	3	5		28131	WW domain-binding protein 2 OS=Rattus norvegicus OX=10116 GN=Wbp2 PE=1 SV=1
113	57	P49793|NUP98_RAT	52.86	1	1	1847900	3	3	4	Oxidation (M)	197281	Nuclear pore complex protein Nup98-Nup96 OS=Rattus norvegicus OX=10116 GN=Nup98 PE=1 SV=2
141	335	O08679|MARK2_RAT	52.82	1	1	9587200	2	2	4		80872	Serine/threonine-protein kinase MARK2 OS=Rattus norvegicus OX=10116 GN=Mark2 PE=1 SV=1
96	124	Q06486|KC1D_RAT	52.6	5	5	9972700	2	1	5		47316	Casein kinase I isoform delta OS=Rattus norvegicus OX=10116 GN=Csnk1d PE=1 SV=2
12	75	Q5M7W1|TXNIP_RAT	52.44	5	5	120780000	2	2	25		44018	Thioredoxin-interacting protein OS=Rattus norvegicus OX=10116 GN=Txnip PE=2 SV=1
208	102	P28077|PSB9_RAT	51.98	8	8	3844500	2	2	3	Deamidation (NQ)	23324	Proteasome subunit beta type-9 OS=Rattus norvegicus OX=10116 GN=Psmb9 PE=1 SV=2
31	93	Q6IG03|K2C73_RAT	51.92	3	3	5799000	2	1	11		60387	Keratin type II cytoskeletal 73 OS=Rattus norvegicus OX=10116 GN=Krt73 PE=1 SV=1
31	89	Q6IG04|K2C72_RAT	51.92	3	3	5799000	2	1	11		56851	Keratin type II cytoskeletal 72 OS=Rattus norvegicus OX=10116 GN=Krt72 PE=3 SV=2
43	67	Q63028|ADDA_RAT	51.83	3	3	19412000	2	2	8		80355	Alpha-adducin OS=Rattus norvegicus OX=10116 GN=Add1 PE=1 SV=2
176	92	P15207|ANDR_RAT	51.76	2	2	1538300	2	2	3		98218	Androgen receptor OS=Rattus norvegicus OX=10116 GN=Ar PE=1 SV=1
139	94	Q561R9|LACB2_RAT	51.61	7	7	995630	2	2	4		32484	Endoribonuclease LACTB2 OS=Rattus norvegicus OX=10116 GN=Lactb2 PE=2 SV=1
47	156	Q9JKA9|HCN2_RAT	51.54	2	2	26837000	4	4	8		94920	Potassium/sodium hyperpolarization-activated cyclic nucleotide-gated channel 2 OS=Rattus norvegicus OX=10116 GN=Hcn2 PE=1 SV=3
109	194	Q6AYE3|TAD2A_RAT	51.49	2	2	18812000	2	2	4		51399	Transcriptional adapter 2-alpha OS=Rattus norvegicus OX=10116 GN=Tada2a PE=2 SV=1
85	79	Q68SB1|STAU2_RAT	51.44	3	3	11358000	2	2	5		62682	Double-stranded RNA-binding protein Staufen homolog 2 OS=Rattus norvegicus OX=10116 GN=Stau2 PE=1 SV=1
154	472	P61751|ARF4_RAT	51.41	5	5	12213000	2	2	4		20397	ADP-ribosylation factor 4 OS=Rattus norvegicus OX=10116 GN=Arf4 PE=2 SV=2
44	538	P61354|RL27_RAT	51.36	7	7	78118000	3	3	10		15798	60S ribosomal protein L27 OS=Rattus norvegicus OX=10116 GN=Rpl27 PE=2 SV=2
169	224	A1A5S1|PRP6_RAT	51.34	1	1	5403100	2	2	3		106764	Pre-mRNA-processing factor 6 OS=Rattus norvegicus OX=10116 GN=Prpf6 PE=1 SV=1
143	244	Q562C2|BOP1_RAT	51.29	1	1	5207300	2	2	4		82640	Ribosome biogenesis protein BOP1 OS=Rattus norvegicus OX=10116 GN=Bop1 PE=1 SV=1
261	98	Q9WV25|PUF60_RAT	51.09	4	4	277570	2	2	2		60249	Poly(U)-binding-splicing factor PUF60 OS=Rattus norvegicus OX=10116 GN=Puf60 PE=2 SV=2
39	254	Q5XIB5|CCD86_RAT	50.96	3	3	39905000	2	2	8		38585	Coiled-coil domain-containing protein 86 OS=Rattus norvegicus OX=10116 GN=Ccdc86 PE=1 SV=1
150	62	Q02874|H2AY_RAT	50.96	5	5	1956400	3	3	4		39504	Core histone macro-H2A.1 OS=Rattus norvegicus OX=10116 GN=Macroh2a1 PE=1 SV=4
242	161	Q6QBQ4|PLS3_RAT	50.93	7	7	903220	1	1	2		31646	Phospholipid scramblase 3 OS=Rattus norvegicus OX=10116 GN=Plscr3 PE=1 SV=1
50	250	P17046|LAMP2_RAT	50.33	2	2	58462000	2	2	7		45156	Lysosome-associated membrane glycoprotein 2 OS=Rattus norvegicus OX=10116 GN=Lamp2 PE=1 SV=3
179	186	Q62991|SCFD1_RAT	50.15	3	3	7145800	3	3	3		72263	Sec1 family domain-containing protein 1 OS=Rattus norvegicus OX=10116 GN=Scfd1 PE=1 SV=1
166	72	Q3B8Q1|DDX21_RAT	49.99	3	3	1030100	2	2	3		85966	Nucleolar RNA helicase 2 OS=Rattus norvegicus OX=10116 GN=Ddx21 PE=2 SV=1
122	291	Q6P6G2|CF089_RAT	49.92	3	3	3583700	3	3	5		39572	Bombesin receptor-activated protein C6orf89 homolog OS=Rattus norvegicus OX=10116 PE=2 SV=1
51	253	Q9Z325|DPM2_RAT	49.86	13	13	57611000	3	3	8		9344	Dolichol phosphate-mannose biosynthesis regulatory protein OS=Rattus norvegicus OX=10116 GN=Dpm2 PE=1 SV=3
192	127	O35162|HSP13_RAT	49.72	4	4	1346000	2	2	3		51795	Heat shock 70 kDa protein 13 OS=Rattus norvegicus OX=10116 GN=Hspa13 PE=1 SV=2
353	443	P62271|RS18_RAT	49.71	7	7	1013400	2	2	2		17719	40S ribosomal protein S18 OS=Rattus norvegicus OX=10116 GN=Rps18 PE=1 SV=3
184	136	P31643|SC6A6_RAT	49.7	3	3	3591000	2	2	3		69869	Sodium- and chloride-dependent taurine transporter OS=Rattus norvegicus OX=10116 GN=Slc6a6 PE=2 SV=1
33	349	Q4R180|ORC3_RAT	49.59	2	2	66232000	4	4	12		81901	Origin recognition complex subunit 3 OS=Rattus norvegicus OX=10116 GN=Orc3 PE=2 SV=1
81	100	P46462|TERA_RAT	49.49	2	2	1388700	2	1	5	Oxidation (M)	89349	Transitional endoplasmic reticulum ATPase OS=Rattus norvegicus OX=10116 GN=Vcp PE=1 SV=3
142	398	Q641X8|EIF3E_RAT	49.4	2	2	53139000	3	3	8		52221	Eukaryotic translation initiation factor 3 subunit E OS=Rattus norvegicus OX=10116 GN=Eif3e PE=2 SV=1
200	315	Q9JKL8|ADNP_RAT	49.27	1	1	3401000	2	2	3		123626	Activity-dependent neuroprotector homeobox protein OS=Rattus norvegicus OX=10116 GN=Adnp PE=1 SV=2
239	111	Q5I0I8|NOC4L_RAT	49.11	4	4	71664	2	2	2		58862	Nucleolar complex protein 4 homolog OS=Rattus norvegicus OX=10116 GN=Noc4l PE=2 SV=1
223	116	F1LNJ2|U520_RAT	48.97	1	1	753740	2	2	2		244873	U5 small nuclear ribonucleoprotein 200 kDa helicase OS=Rattus norvegicus OX=10116 GN=Snrnp200 PE=1 SV=1
181	99	Q9JHY8|DNLI1_RAT	48.96	2	2	2187300	2	2	3	Deamidation (NQ)	102482	DNA ligase 1 OS=Rattus norvegicus OX=10116 GN=Lig1 PE=1 SV=1
196	272	Q66H78|PXYP1_RAT	48.9	4	4	3577100	3	3	4		54958	2-phosphoxylose phosphatase 1 OS=Rattus norvegicus OX=10116 GN=Pxylp1 PE=2 SV=1
301	358	Q63798|PSME2_RAT	48.78	4	4	2051600	2	1	2		26857	Proteasome activator complex subunit 2 OS=Rattus norvegicus OX=10116 GN=Psme2 PE=2 SV=3
87	95	P62193|PRS4_RAT	48.74	4	4	550940	2	1	5		49185	26S proteasome regulatory subunit 4 OS=Rattus norvegicus OX=10116 GN=Psmc1 PE=1 SV=1
272	128	Q561R7|TF2H3_RAT	48.69	7	7	2257800	3	3	3		34278	General transcription factor IIH subunit 3 OS=Rattus norvegicus OX=10116 GN=Gtf2h3 PE=2 SV=1
347	337	P07153|RPN1_RAT	48.63	1	1	7317800	2	2	2		68304	Dolichyl-diphosphooligosaccharide--protein glycosyltransferase subunit 1 OS=Rattus norvegicus OX=10116 GN=Rpn1 PE=2 SV=1
104	441	B2RYG1|FA32A_RAT	48.57	8	8	11965000	2	2	5		13242	Protein FAM32A OS=Rattus norvegicus OX=10116 GN=Fam32a PE=3 SV=1
172	142	A4L9P7|PDS5A_RAT	48.28	2	2	348620	3	3	4		150286	Sister chromatid cohesion protein PDS5 homolog A OS=Rattus norvegicus OX=10116 GN=Pds5a PE=1 SV=1
164	120	Q5U2M8|MDC1_RAT	48.19	1	1	6695300	3	3	4		136948	Mediator of DNA damage checkpoint protein 1 OS=Rattus norvegicus OX=10116 GN=Mdc1 PE=1 SV=2
283	125	Q63716|PRDX1_RAT	48.15	10	10	771250	2	2	2		22109	Peroxiredoxin-1 OS=Rattus norvegicus OX=10116 GN=Prdx1 PE=1 SV=1
40	225	Q5XI63|KIFC1_RAT	47.77	1	1	40431000	2	2	9		76141	Kinesin-like protein KIFC1 OS=Rattus norvegicus OX=10116 GN=Kifc1 PE=2 SV=1
95	126	B5D5N9|CTR2_RAT	47.57	3	3	12002000	2	2	5		71694	Cationic amino acid transporter 2 OS=Rattus norvegicus OX=10116 GN=Slc7a2 PE=1 SV=1
254	97	Q04931|SSRP1_RAT	47.37	3	3	661610	2	2	2		80915	FACT complex subunit SSRP1 OS=Rattus norvegicus OX=10116 GN=Ssrp1 PE=1 SV=2
213	131	P22288|GCH1_RAT	47.35	7	7	4976400	2	2	3		27057	GTP cyclohydrolase 1 OS=Rattus norvegicus OX=10116 GN=Gch1 PE=1 SV=1
66	147	P52020|ERG1_RAT	47.35	3	3	10065000	2	2	6		64024	Squalene monooxygenase OS=Rattus norvegicus OX=10116 GN=Sqle PE=1 SV=1
189	107	P60892|PRPS1_RAT	47.28	6	6	1340900	2	2	3		34834	Ribose-phosphate pyrophosphokinase 1 OS=Rattus norvegicus OX=10116 GN=Prps1 PE=1 SV=2
253	340	Q6IG01|K2C1B_RAT	46.82	5	5	145630	3	2	3	Oxidation (M)	57255	Keratin type II cytoskeletal 1b OS=Rattus norvegicus OX=10116 GN=Krt77 PE=3 SV=1
341	151	Q6AXV4|SAM50_RAT	46.8	4	4	1254200	2	2	2		51960	Sorting and assembly machinery component 50 homolog OS=Rattus norvegicus OX=10116 GN=Samm50 PE=1 SV=1
307	122	Q6PDU7|ATP5L_RAT	46.26	25	25	542310	2	2	2	Oxidation (M)	11433	ATP synthase subunit g mitochondrial OS=Rattus norvegicus OX=10116 GN=Atp5mg PE=1 SV=2
145	149	P09057|DCOR_RAT	46.11	6	6	157830	3	2	5		51047	Ornithine decarboxylase OS=Rattus norvegicus OX=10116 GN=Odc1 PE=1 SV=1
132	485	P60868|RS20_RAT	46.05	10	10	12807000	2	2	4		13373	40S ribosomal protein S20 OS=Rattus norvegicus OX=10116 GN=Rps20 PE=3 SV=1
162	80	Q5BJL5|SBNO1_RAT	45.93	2	2	2525800	3	3	4	Oxidation (M)	140740	Protein strawberry notch homolog 1 OS=Rattus norvegicus OX=10116 GN=Sbno1 PE=1 SV=2
262	199	P32362|DCUP_RAT	45.92	4	4	1456800	1	1	2		40453	Uroporphyrinogen decarboxylase (Fragment) OS=Rattus norvegicus OX=10116 GN=Urod PE=1 SV=1
234	266	Q9Z2Q1|SC31A_RAT	45.91	1	1	1374000	2	2	2		135272	Protein transport protein Sec31A OS=Rattus norvegicus OX=10116 GN=Sec31a PE=1 SV=2
73	367	Q71UE8|NEDD8_RAT	45.86	14	14	21975000	1	1	6	Oxidation (M)	8972	NEDD8 OS=Rattus norvegicus OX=10116 GN=Nedd8 PE=1 SV=1
323	133	P39951|CDK1_RAT	45.85	7	7	123690	2	2	2		34135	Cyclin-dependent kinase 1 OS=Rattus norvegicus OX=10116 GN=Cdk1 PE=1 SV=1
257	148	P69682|NECP1_RAT	45.42	7	7	414080	2	2	2		29792	Adaptin ear-binding coat-associated protein 1 OS=Rattus norvegicus OX=10116 GN=Necap1 PE=1 SV=1
232	150	O08662|PI4KA_RAT	45.31	1	1	531230	2	2	2		236918	Phosphatidylinositol 4-kinase alpha OS=Rattus norvegicus OX=10116 GN=Pi4ka PE=1 SV=2
170	242	P41777|NOLC1_RAT	45.3	1	1	1199600	2	2	3		73564	Nucleolar and coiled-body phosphoprotein 1 OS=Rattus norvegicus OX=10116 GN=Nolc1 PE=1 SV=2
57	457	P62752|RL23A_RAT	45.22	6	6	7337300	2	2	7		17695	60S ribosomal protein L23a OS=Rattus norvegicus OX=10116 GN=Rpl23a PE=2 SV=1
155	421	P62864|RS30_RAT	45.15	15	15	13512000	2	2	4		6648	40S ribosomal protein S30 OS=Rattus norvegicus OX=10116 GN=Fau PE=1 SV=1
258	346	Q9JJK4|PEX3_RAT	45.01	5	5	1309900	2	2	2		42210	Peroxisomal biogenesis factor 3 OS=Rattus norvegicus OX=10116 GN=Pex3 PE=1 SV=1
137	295	Q6QI89|MO4L2_RAT	44.99	6	6	38676000	4	4	8		32214	Mortality factor 4-like protein 2 OS=Rattus norvegicus OX=10116 GN=Morf4l2 PE=2 SV=1
131	410	P52590|NU107_RAT	44.93	1	1	5247400	2	2	6		107209	Nuclear pore complex protein Nup107 OS=Rattus norvegicus OX=10116 GN=Nup107 PE=1 SV=1
26	114	Q9JKA7|HCN4_RAT	44.83	2	2	24502000	2	2	14	Oxidation (M)	128761	Potassium/sodium hyperpolarization-activated cyclic nucleotide-gated channel 4 OS=Rattus norvegicus OX=10116 GN=Hcn4 PE=1 SV=1
256	301	P0C644|VIP1_RAT	44.64	1	1	1744600	3	3	3		159618	Inositol hexakisphosphate and diphosphoinositol-pentakisphosphate kinase 1 OS=Rattus norvegicus OX=10116 GN=Ppip5k1 PE=1 SV=1
114	61	Q62901|RERE_RAT	44.64	2	2	6691200	3	3	8		171814	Arginine-glutamic acid dipeptide repeats protein OS=Rattus norvegicus OX=10116 GN=Rere PE=1 SV=2
349	427	Q6AY30|SCPDL_RAT	44.5	3	3	1063600	2	2	2		47088	Saccharopine dehydrogenase-like oxidoreductase OS=Rattus norvegicus OX=10116 GN=Sccpdh PE=1 SV=1
193	155	Q63764|AZIN1_RAT	44.47	4	4	383080	2	1	3		49333	Antizyme inhibitor 1 OS=Rattus norvegicus OX=10116 GN=Azin1 PE=1 SV=1
252	308	P30277|CCNB1_RAT	44.46	4	4	3081800	2	2	2	Oxidation (M)	47391	G2/mitotic-specific cyclin-B1 OS=Rattus norvegicus OX=10116 GN=Ccnb1 PE=2 SV=1
342	159	Q5M934|TRUB1_RAT	44.44	6	6	292560	2	2	2		36404	Probable tRNA pseudouridine synthase 1 OS=Rattus norvegicus OX=10116 GN=Trub1 PE=2 SV=1
291	605	P43244|MATR3_RAT	44.32	1	1	430680	2	2	2		94447	Matrin-3 OS=Rattus norvegicus OX=10116 GN=Matr3 PE=1 SV=2
303	520	Q5XIT0|CDKL2_RAT	44.1	2	2	518240	2	2	2		57135	Cyclin-dependent kinase-like 2 OS=Rattus norvegicus OX=10116 GN=Cdkl2 PE=2 SV=1
100	378	P35427|RL13A_RAT	43.97	4	4	9061400	2	2	5		23476	60S ribosomal protein L13a OS=Rattus norvegicus OX=10116 GN=Rpl13a PE=1 SV=2
244	198	D3ZSI8|PI51A_RAT	43.82	4	4	4567800	2	2	3	Oxidation (M)	60605	Phosphatidylinositol 4-phosphate 5-kinase type-1 alpha OS=Rattus norvegicus OX=10116 GN=Pip5k1a PE=1 SV=1
448	356	P62282|RS11_RAT	43.62	10	10	393620	1	1	1		18431	40S ribosomal protein S11 OS=Rattus norvegicus OX=10116 GN=Rps11 PE=1 SV=3
106	359	P62718|RL18A_RAT	43.59	6	6	20626000	1	1	5		20732	60S ribosomal protein L18a OS=Rattus norvegicus OX=10116 GN=Rpl18a PE=2 SV=1
246	283	Q9R080|GPSM1_RAT	43.26	3	3	24413000	2	2	3	Oxidation (M)	74440	G-protein-signaling modulator 1 OS=Rattus norvegicus OX=10116 GN=Gpsm1 PE=1 SV=2
297	177	P22449|HNF4A_RAT	43.21	4	4	1398700	2	2	2		52712	Hepatocyte nuclear factor 4-alpha OS=Rattus norvegicus OX=10116 GN=Hnf4a PE=1 SV=3
177	684	Q9WTZ3|MBTP1_RAT	43.12	2	2	5602300	3	3	3		117462	Membrane-bound transcription factor site-1 protease OS=Rattus norvegicus OX=10116 GN=Mbtps1 PE=1 SV=2
22	369	Q5XIG4|OCAD1_RAT	43.11	4	4	11423000	2	2	14		27659	OCIA domain-containing protein 1 OS=Rattus norvegicus OX=10116 GN=Ociad1 PE=1 SV=1
294	121	P97616|RED2_RAT	43.09	3	3	244060	2	2	2		82227	Double-stranded RNA-specific editase B2 OS=Rattus norvegicus OX=10116 GN=Adarb2 PE=2 SV=1
161	217	P27008|PARP1_RAT	42.92	1	1	1960000	3	3	4	Oxidation (M)	112660	Poly [ADP-ribose] polymerase 1 OS=Rattus norvegicus OX=10116 GN=Parp1 PE=1 SV=4
185	141	Q63475|PTPR2_RAT	42.85	2	2	1593700	2	2	3		111863	Receptor-type tyrosine-protein phosphatase N2 OS=Rattus norvegicus OX=10116 GN=Ptprn2 PE=1 SV=1
431	162	Q7TP54|RIPR2_RAT	42.76	1	1	436540	1	1	1		144708	Rho family-interacting cell polarization regulator 2 OS=Rattus norvegicus OX=10116 GN=Ripor2 PE=1 SV=1
431	169	P02793|FRIL1_RAT	42.76	10	10	436540	1	1	1		20748	Ferritin light chain 1 OS=Rattus norvegicus OX=10116 GN=Ftl1 PE=1 SV=3
447	68	Q9Z2L0|VDAC1_RAT	42.72	5	5	82231	1	1	1		30756	Voltage-dependent anion-selective channel protein 1 OS=Rattus norvegicus OX=10116 GN=Vdac1 PE=1 SV=4
111	115	F1MA98|TPR_RAT	42.68	1	1	11044000	2	2	4		267303	Nucleoprotein TPR OS=Rattus norvegicus OX=10116 GN=Tpr PE=1 SV=1
220	138	F1M3G7|AKP13_RAT	42.43	1	1	1777500	3	3	3	Oxidation (M)	301402	A-kinase anchor protein 13 OS=Rattus norvegicus OX=10116 GN=Akap13 PE=1 SV=2
565	377	P80432|COX7C_RAT	42.34	21	21	204470	1	1	1		7375	Cytochrome c oxidase subunit 7C mitochondrial OS=Rattus norvegicus OX=10116 GN=Cox7c PE=1 SV=2
215	285	Q63014|AKAP8_RAT	42.27	1	1	21213000	2	2	4		76162	A-kinase anchor protein 8 OS=Rattus norvegicus OX=10116 GN=Akap8 PE=1 SV=1
240	56	F1M0Z1|TRIO_RAT	42.2	1	1	279820	2	2	2		347861	Triple functional domain protein OS=Rattus norvegicus OX=10116 GN=Trio PE=1 SV=4
240	139	P97924|KALRN_RAT	42.2	1	1	279820	2	2	2		336586	Kalirin OS=Rattus norvegicus OX=10116 GN=Kalrn PE=1 SV=3
129	171	Q2KN99|CYTSA_RAT	42.18	2	2	3088700	2	2	4	Cysteinylation	124338	Cytospin-A OS=Rattus norvegicus OX=10116 GN=Specc1l PE=1 SV=1
266	238	Q6AY05|TM175_RAT	41.91	2	2	515350	1	1	2		55706	Endosomal/lysosomal potassium channel TMEM175 OS=Rattus norvegicus OX=10116 GN=Tmem175 PE=1 SV=1
241	442	Q4AEF8|COPG1_RAT	41.82	2	2	2619500	2	2	3		97614	Coatomer subunit gamma-1 OS=Rattus norvegicus OX=10116 GN=Copg1 PE=2 SV=1
29	195	Q5U367|PLOD3_RAT	41.77	3	3	46654000	2	2	12		85061	Multifunctional procollagen lysine hydroxylase and glycosyltransferase LH3 OS=Rattus norvegicus OX=10116 GN=Plod3 PE=1 SV=1
174	157	Q9ESR9|ABCA2_RAT	41.5	1	1	6111300	2	2	5		270926	ATP-binding cassette sub-family A member 2 OS=Rattus norvegicus OX=10116 GN=Abca2 PE=1 SV=1
163	143	P97536|CAND1_RAT	41.44	2	2	1321200	2	2	3		136361	Cullin-associated NEDD8-dissociated protein 1 OS=Rattus norvegicus OX=10116 GN=Cand1 PE=1 SV=1
263	366	B5DFC8|EIF3C_RAT	41.37	1	1	9687300	3	3	3		105435	Eukaryotic translation initiation factor 3 subunit C OS=Rattus norvegicus OX=10116 GN=Eif3c PE=1 SV=1
434	240	P18420|PSA1_RAT	41.25	5	5	530520	1	1	1		29517	Proteasome subunit alpha type-1 OS=Rattus norvegicus OX=10116 GN=Psma1 PE=1 SV=2
286	417	Q63797|PSME1_RAT	41.22	4	4	96512	2	1	2		28577	Proteasome activator complex subunit 1 OS=Rattus norvegicus OX=10116 GN=Psme1 PE=2 SV=1
289	73	P62142|PP1B_RAT	41.09	6	6	91457	2	2	2		37187	Serine/threonine-protein phosphatase PP1-beta catalytic subunit OS=Rattus norvegicus OX=10116 GN=Ppp1cb PE=1 SV=3
236	179	P11915|NLTP_RAT	41.04	4	4	1687900	2	2	3	Oxidation (M)	58813	Non-specific lipid-transfer protein OS=Rattus norvegicus OX=10116 GN=Scp2 PE=1 SV=3
180	170	Q63259|PTPRN_RAT	40.93	2	2	25331000	2	2	4		106228	Receptor-type tyrosine-protein phosphatase-like N OS=Rattus norvegicus OX=10116 GN=Ptprn PE=1 SV=2
128	304	O35779|BHE41_RAT	40.91	4	4	14093000	2	2	4		43917	Class E basic helix-loop-helix protein 41 OS=Rattus norvegicus OX=10116 GN=Bhlhb3 PE=2 SV=2
411	245	Q6MGA9|BRD2_RAT	40.81	3	3	1175500	2	2	2	Oxidation (M)	88051	Bromodomain-containing protein 2 OS=Rattus norvegicus OX=10116 GN=Brd2 PE=1 SV=1
343	232	P56558|OGT1_RAT	40.69	2	2	396070	2	2	2		115606	UDP-N-acetylglucosamine--peptide N-acetylglucosaminyltransferase 110 kDa subunit OS=Rattus norvegicus OX=10116 GN=Ogt PE=1 SV=1
296	137	Q66HA5|C2D1A_RAT	40.58	2	2	725470	2	2	2		103587	Coiled-coil and C2 domain-containing protein 1A OS=Rattus norvegicus OX=10116 GN=Cc2d1a PE=1 SV=2
259	322	Q09429|ABCC8_RAT	40.54	1	1	451030	2	2	2		177183	ATP-binding cassette sub-family C member 8 OS=Rattus norvegicus OX=10116 GN=Abcc8 PE=1 SV=4
205	118	Q5XIM9|TCPB_RAT	40.38	3	3	4922300	2	2	3		57458	T-complex protein 1 subunit beta OS=Rattus norvegicus OX=10116 GN=Cct2 PE=1 SV=3
224	584	Q8K1P7|SMCA4_RAT	40.37	1	1	1590600	2	2	3		181426	Transcription activator BRG1 OS=Rattus norvegicus OX=10116 GN=Smarca4 PE=1 SV=1
287	448	P25809|KCRU_RAT	40.32	2	2	1224000	2	2	2		47029	Creatine kinase U-type mitochondrial OS=Rattus norvegicus OX=10116 GN=Ckmt1 PE=1 SV=1
219	717	P62856|RS26_RAT	40.27	7	7	4555800	2	2	3		13015	40S ribosomal protein S26 OS=Rattus norvegicus OX=10116 GN=Rps26 PE=3 SV=3
148	503	P51514|HTF4_RAT	40.25	1	1	26589000	2	2	4	Deamidation (NQ)	75896	Transcription factor 12 OS=Rattus norvegicus OX=10116 GN=Tcf12 PE=1 SV=1
459	432	P62961|YBOX1_RAT	40.17	5	5	340430	1	1	1		35730	Y-box-binding protein 1 OS=Rattus norvegicus OX=10116 GN=Ybx1 PE=2 SV=3
98	219	P12749|RL26_RAT	40.16	6	6	24947000	1	1	5		17277	60S ribosomal protein L26 OS=Rattus norvegicus OX=10116 GN=Rpl26 PE=1 SV=1
144	650	P70501|RBM10_RAT	40.11	1	1	2017000	2	2	4		94388	RNA-binding protein 10 OS=Rattus norvegicus OX=10116 GN=Rbm10 PE=1 SV=1
144	227	B2GV05|RBM5_RAT	40.11	1	1	2017000	2	2	4		92352	RNA-binding protein 5 OS=Rattus norvegicus OX=10116 GN=Rbm5 PE=1 SV=1
392	275	O70277|TRIM3_RAT	40.04	2	2	73311	1	1	1		80796	Tripartite motif-containing protein 3 OS=Rattus norvegicus OX=10116 GN=Trim3 PE=1 SV=1
190	408	P29994|ITPR1_RAT	39.86	1	1	1560300	2	2	3		313263	Inositol 1 4 5-trisphosphate receptor type 1 OS=Rattus norvegicus OX=10116 GN=Itpr1 PE=1 SV=2
135	651	Q9JKB5|ARI4B_RAT	39.86	1	1	5067000	2	2	4		137080	AT-rich interactive domain-containing protein 4B OS=Rattus norvegicus OX=10116 GN=Arid4b PE=1 SV=1
201	667	Q64057|AL7A1_RAT	39.77	2	2	3035100	2	2	3		58749	Alpha-aminoadipic semialdehyde dehydrogenase OS=Rattus norvegicus OX=10116 GN=Aldh7a1 PE=1 SV=2
563	480	Q5U211|SNX3_RAT	39.76	7	7	1061300	1	1	1		18762	Sorting nexin-3 OS=Rattus norvegicus OX=10116 GN=Snx3 PE=1 SV=1
36	221	P63081|VATL_RAT	39.6	6	6	20724000	1	1	9		15808	V-type proton ATPase 16 kDa proteolipid subunit OS=Rattus norvegicus OX=10116 GN=Atp6v0c PE=1 SV=1
23	300	P97690|SMC3_RAT	39.6	1	1	112710000	1	1	14		138448	Structural maintenance of chromosomes protein 3 OS=Rattus norvegicus OX=10116 GN=Smc3 PE=1 SV=1
243	140	Q6AYU3|DNJB6_RAT	39.57	5	5	8343300	3	3	4		38922	DnaJ homolog subfamily B member 6 OS=Rattus norvegicus OX=10116 GN=Dnajb6 PE=1 SV=1
358	498	Q7TP90|ARRD4_RAT	39.54	8	8	65993	2	2	2		33275	Arrestin domain-containing protein 4 OS=Rattus norvegicus OX=10116 GN=Arrdc4 PE=2 SV=1
367	374	P19945|RLA0_RAT	39.5	3	3	710960	1	1	2		34215	60S acidic ribosomal protein P0 OS=Rattus norvegicus OX=10116 GN=Rplp0 PE=1 SV=2
255	327	Q810T5|KAT7_RAT	39.32	2	2	887830	1	1	2		70514	Histone acetyltransferase KAT7 OS=Rattus norvegicus OX=10116 GN=Kat7 PE=1 SV=1
388	87	Q4V9H5|P20L1_RAT	39.3	1	1	693920	1	1	1		114084	PHD finger protein 20-like protein 1 OS=Rattus norvegicus OX=10116 GN=Phf20l1 PE=1 SV=2
458	302	Q5XI83|VP35L_RAT	39.29	1	1	119270	1	1	1		106151	VPS35 endosomal protein-sorting factor-like OS=Rattus norvegicus OX=10116 GN=Vps35l PE=2 SV=1
101	258	Q62908|CSRP2_RAT	39.22	6	6	3127400	1	1	5		20940	Cysteine and glycine-rich protein 2 OS=Rattus norvegicus OX=10116 GN=Csrp2 PE=1 SV=3
604	379	P70470|LYPA1_RAT	38.99	5	5	1338000	1	1	1		24709	Acyl-protein thioesterase 1 OS=Rattus norvegicus OX=10116 GN=Lypla1 PE=1 SV=1
273	158	Q9JKA8|HCN3_RAT	38.97	3	3	2591500	2	2	3		86809	Potassium/sodium hyperpolarization-activated cyclic nucleotide-gated channel 3 OS=Rattus norvegicus OX=10116 GN=Hcn3 PE=1 SV=1
442	222	P97852|DHB4_RAT	38.9	2	2	404230	1	1	1		79428	Peroxisomal multifunctional enzyme type 2 OS=Rattus norvegicus OX=10116 GN=Hsd17b4 PE=1 SV=3
310	361	D4A612|ELOV2_RAT	38.8	6	6	1217300	2	2	3		32417	Elongation of very long chain fatty acids protein 2 OS=Rattus norvegicus OX=10116 GN=Elovl2 PE=1 SV=1
310	463	D4ADY9|ELOV7_RAT	38.8	3	3	664890	1	1	2		33547	Elongation of very long chain fatty acids protein 7 OS=Rattus norvegicus OX=10116 GN=Elovl7 PE=3 SV=1
460	257	Q63617|HYOU1_RAT	38.72	1	1	827240	1	1	1		111289	Hypoxia up-regulated protein 1 OS=Rattus norvegicus OX=10116 GN=Hyou1 PE=1 SV=1
399	223	Q3KR99|SPDLY_RAT	38.52	2	2	154750	1	1	1	Oxidation (M)	69112	Protein Spindly OS=Rattus norvegicus OX=10116 GN=Spdl1 PE=2 SV=1
521	321	Q5PQS0|PKHM1_RAT	38.52	1	1	206560	1	1	1		117508	Pleckstrin homology domain-containing family M member 1 OS=Rattus norvegicus OX=10116 GN=Plekhm1 PE=1 SV=1
186	348	P62083|RS7_RAT	38.51	6	6	46412000	4	4	8		22127	40S ribosomal protein S7 OS=Rattus norvegicus OX=10116 GN=Rps7 PE=1 SV=1
422	226	Q5BK06|CCDB1_RAT	38.33	3	3	116820	1	1	1		39066	Cyclin-D1-binding protein 1 OS=Rattus norvegicus OX=10116 GN=Ccndbp1 PE=2 SV=1
368	452	P85971|6PGL_RAT	38.22	6	6	424910	1	1	2		27234	6-phosphogluconolactonase OS=Rattus norvegicus OX=10116 GN=Pgls PE=1 SV=1
450	313	P49805|RGS9_RAT	38.22	2	2	0	1	1	1		77131	Regulator of G-protein signaling 9 OS=Rattus norvegicus OX=10116 GN=Rgs9 PE=2 SV=3
278	178	P62278|RS13_RAT	38.2	12	12	2886800	2	2	3		17222	40S ribosomal protein S13 OS=Rattus norvegicus OX=10116 GN=Rps13 PE=1 SV=2
445	267	Q4FZT2|PPME1_RAT	38.2	5	5	257820	1	1	1		42316	Protein phosphatase methylesterase 1 OS=Rattus norvegicus OX=10116 GN=Ppme1 PE=1 SV=2
72	382	Q7TNK3|ZNF24_RAT	38.2	3	3	26324000	1	1	6		41910	Zinc finger protein 24 OS=Rattus norvegicus OX=10116 GN=Znf24 PE=2 SV=1
305	63	Q6P689|WLS_RAT	38.18	3	3	886590	2	2	2	Oxidation (M)	62202	Protein wntless homolog OS=Rattus norvegicus OX=10116 GN=Wls PE=1 SV=1
526	365	Q4QQS8|NUP85_RAT	38.17	2	2	136080	1	1	1		74881	Nuclear pore complex protein Nup85 OS=Rattus norvegicus OX=10116 GN=Nup85 PE=2 SV=1
267	355	P70541|EI2BG_RAT	38.16	3	3	245200	1	1	2		50436	Translation initiation factor eIF-2B subunit gamma OS=Rattus norvegicus OX=10116 GN=Eif2b3 PE=2 SV=2
198	164	Q8R2H7|TRAK2_RAT	38.09	3	3	1257300	2	2	4		101639	Trafficking kinesin-binding protein 2 OS=Rattus norvegicus OX=10116 GN=Trak2 PE=1 SV=2
362	751	M0R7T9|TBC12_RAT	38.01	1	1	873160	2	2	2		76674	TBC1 domain family member 12 OS=Rattus norvegicus OX=10116 GN=Tbc1d12 PE=3 SV=1
276	268	Q3MIF2|LMBL2_RAT	37.96	1	1	58101	1	1	2		78967	Lethal(3)malignant brain tumor-like protein 2 OS=Rattus norvegicus OX=10116 GN=L3mbtl2 PE=1 SV=1
556	282	Q8CH27|RCAN2_RAT	37.96	5	5	337080	1	1	1		21991	Calcipressin-2 OS=Rattus norvegicus OX=10116 GN=Rcan2 PE=2 SV=1
277	575	Q63269|ITPR3_RAT	37.92	1	1	704890	2	2	2		304285	Inositol 1 4 5-trisphosphate receptor type 3 OS=Rattus norvegicus OX=10116 GN=Itpr3 PE=1 SV=1
207	798	Q6IFU7|K1C42_RAT	37.9	5	5	27853	2	1	3		50213	Keratin type I cytoskeletal 42 OS=Rattus norvegicus OX=10116 GN=Krt42 PE=3 SV=1
207	822	Q6IFU8|K1C17_RAT	37.9	6	6	27853	2	1	3		48123	Keratin type I cytoskeletal 17 OS=Rattus norvegicus OX=10116 GN=Krt17 PE=1 SV=1
207	823	Q6IFV1|K1C14_RAT	37.9	5	5	27853	2	1	3		52684	Keratin type I cytoskeletal 14 OS=Rattus norvegicus OX=10116 GN=Krt14 PE=2 SV=1
195	297	Q5HZY0|UBXN4_RAT	37.63	2	2	1523500	1	1	3		56394	UBX domain-containing protein 4 OS=Rattus norvegicus OX=10116 GN=Ubxn4 PE=1 SV=1
210	292	B0K012|CMKMT_RAT	37.59	4	4	5840800	1	1	3		35883	Calmodulin-lysine N-methyltransferase OS=Rattus norvegicus OX=10116 GN=Camkmt PE=1 SV=1
520	213	Q5U2Z0|ZN367_RAT	37.28	4	4	311240	1	1	1		37472	Zinc finger protein 367 OS=Rattus norvegicus OX=10116 GN=Znf367 PE=2 SV=1
308	312	Q6AY96|T2FA_RAT	37.28	2	2	1919000	1	1	3		57181	General transcription factor IIF subunit 1 OS=Rattus norvegicus OX=10116 GN=Gtf2f1 PE=1 SV=1
88	197	Q6GVH5|GGNB2_RAT	37.13	1	1	18955000	1	1	6	Oxidation (M)	79010	Gametogenetin-binding protein 2 OS=Rattus norvegicus OX=10116 GN=Ggnbp2 PE=2 SV=1
209	284	Q5BJT2|UBL3_RAT	37.05	9	9	3911400	1	1	3		13180	Ubiquitin-like protein 3 OS=Rattus norvegicus OX=10116 GN=Ubl3 PE=3 SV=1
248	135	P50399|GDIB_RAT	37.04	3	3	1677400	1	1	2	Oxidation (M)	50537	Rab GDP dissociation inhibitor beta OS=Rattus norvegicus OX=10116 GN=Gdi2 PE=1 SV=2
346	438	Q6IMF1|K2C80_RAT	37	2	2	6161800	1	1	2		50550	Keratin type II cytoskeletal 80 OS=Rattus norvegicus OX=10116 GN=Krt80 PE=3 SV=1
338	713	P0C5E3|PALLD_RAT	36.94	3	3	602020	2	2	2		66705	Palladin (Fragment) OS=Rattus norvegicus OX=10116 GN=Palld PE=1 SV=1
298	299	Q6E0V2|KTNA1_RAT	36.91	2	2	1828200	1	1	2		55844	Katanin p60 ATPase-containing subunit A1 OS=Rattus norvegicus OX=10116 GN=Katna1 PE=1 SV=1
501	391	Q924A5|S36A1_RAT	36.84	2	2	185910	1	1	1		52569	Proton-coupled amino acid transporter 1 OS=Rattus norvegicus OX=10116 GN=Slc36a1 PE=2 SV=1
313	451	P0C0S7|H2AZ_RAT	36.76	8	8	1195200	1	1	3		13553	Histone H2A.Z OS=Rattus norvegicus OX=10116 GN=H2az1 PE=1 SV=2
425	309	P62919|RL8_RAT	36.7	8	8	4128800	2	2	2		28025	60S ribosomal protein L8 OS=Rattus norvegicus OX=10116 GN=Rpl8 PE=2 SV=2
275	323	Q5RKI3|DPOLL_RAT	36.69	2	2	459320	1	1	2		62401	DNA polymerase lambda OS=Rattus norvegicus OX=10116 GN=Poll PE=2 SV=1
527	400	Q4G050|MKNK1_RAT	36.61	2	2	227180	1	1	1		46214	MAP kinase-interacting serine/threonine-protein kinase 1 OS=Rattus norvegicus OX=10116 GN=Mknk1 PE=2 SV=1
363	811	P56571|ES1_RAT	36.57	3	3	2458200	2	2	2		28173	ES1 protein homolog mitochondrial OS=Rattus norvegicus OX=10116 PE=1 SV=2
285	190	Q5RKI8|MITOS_RAT	36.53	2	2	1107000	1	1	2		77770	Mitochondrial potassium channel ATP-binding subunit OS=Rattus norvegicus OX=10116 GN=Abcb8 PE=2 SV=1
322	293	P29418|ATP5E_RAT	36.32	98	98	5994100	1	1	2		5767	ATP synthase subunit epsilon mitochondrial OS=Rattus norvegicus OX=10116 GN=Atp5f1e PE=1 SV=2
290	393	Q5M969|NANP_RAT	36.21	4	4	3090500	1	1	2		27741	N-acylneuraminate-9-phosphatase OS=Rattus norvegicus OX=10116 GN=Nanp PE=1 SV=1
461	270	P27653|C1TC_RAT	36.19	1	1	69830	1	1	1		100996	C-1-tetrahydrofolate synthase cytoplasmic OS=Rattus norvegicus OX=10116 GN=Mthfd1 PE=1 SV=3
568	508	Q4V8A2|CDC27_RAT	36.14	1	1	153300	1	1	1		91663	Cell division cycle protein 27 homolog OS=Rattus norvegicus OX=10116 GN=Cdc27 PE=2 SV=1
413	230	P86410|RLGPB_RAT	35.96	1	1	523620	1	1	1		165366	Ral GTPase-activating protein subunit beta OS=Rattus norvegicus OX=10116 GN=Ralgapb PE=1 SV=1
477	286	P0C6B1|S35E1_RAT	35.92	2	2	432640	1	1	1		44384	Solute carrier family 35 member E1 OS=Rattus norvegicus OX=10116 GN=Slc35e1 PE=3 SV=1
612	134	Q63186|EI2BD_RAT	35.77	2	2	493960	1	1	1		57809	Translation initiation factor eIF-2B subunit delta OS=Rattus norvegicus OX=10116 GN=Eif2b4 PE=2 SV=1
299	262	Q6IMY8|HNRPU_RAT	35.77	2	2	550700	1	1	2		87733	Heterogeneous nuclear ribonucleoprotein U OS=Rattus norvegicus OX=10116 GN=Hnrnpu PE=1 SV=1
288	796	Q3T1J2|MBOA2_RAT	35.62	2	2	1086900	2	2	2		59001	Lysophospholipid acyltransferase 2 OS=Rattus norvegicus OX=10116 GN=Mboat2 PE=2 SV=2
462	280	Q2YDU3|OTUD5_RAT	35.59	2	2	468990	1	1	1		60288	OTU domain-containing protein 5 OS=Rattus norvegicus OX=10116 GN=Otud5 PE=1 SV=2
369	510	Q9JJW3|ATPMD_RAT	35.59	16	16	633740	1	1	2		6408	ATP synthase membrane subunit DAPIT mitochondrial OS=Rattus norvegicus OX=10116 GN=Atp5md PE=1 SV=1
441	278	Q75Q40|TOM40_RAT	35.59	5	5	1189600	2	2	3		37919	Mitochondrial import receptor subunit TOM40 homolog OS=Rattus norvegicus OX=10116 GN=Tomm40 PE=1 SV=1
385	189	Q5XIK2|TMX2_RAT	35.47	4	4	1078300	1	1	1	Cysteinylation	33866	Thioredoxin-related transmembrane protein 2 OS=Rattus norvegicus OX=10116 GN=Tmx2 PE=2 SV=1
522	324	P24392|PEX2_RAT	35.44	4	4	440730	1	1	1		34768	Peroxisome biogenesis factor 2 OS=Rattus norvegicus OX=10116 GN=Pex2 PE=2 SV=1
671	167	Q9JI85|NUCB2_RAT	35.42	5	5	297600	1	1	1		50090	Nucleobindin-2 OS=Rattus norvegicus OX=10116 GN=Nucb2 PE=1 SV=1
345	439	Q5U2N4|MKNK2_RAT	35.4	2	2	3283200	1	1	2		51574	MAP kinase-interacting serine/threonine-protein kinase 2 OS=Rattus norvegicus OX=10116 GN=Mknk2 PE=2 SV=1
235	419	P20280|RL21_RAT	35.39	8	8	2132400	1	1	2	Oxidation (M)	18466	60S ribosomal protein L21 OS=Rattus norvegicus OX=10116 GN=Rpl21 PE=1 SV=3
199	263	Q62733|LAP2_RAT	35.37	2	2	13040000	1	1	3		50278	Lamina-associated polypeptide 2 isoform beta OS=Rattus norvegicus OX=10116 GN=Tmpo PE=1 SV=3
668	475	P84079|ARF1_RAT	35.36	5	5	1265500	1	1	1		20697	ADP-ribosylation factor 1 OS=Rattus norvegicus OX=10116 GN=Arf1 PE=1 SV=2
524	440	Q68G31|PBLD_RAT	35.29	4	4	359520	1	1	1		31687	Phenazine biosynthesis-like domain-containing protein OS=Rattus norvegicus OX=10116 GN=Pbld PE=2 SV=1
444	265	O55166|VPS52_RAT	35.28	1	1	202770	1	1	1		82103	Vacuolar protein sorting-associated protein 52 homolog OS=Rattus norvegicus OX=10116 GN=Vps52 PE=1 SV=2
605	454	Q76MX4|MAFG_RAT	35.22	5	5	422600	1	1	1		20533	Transcription factor MafG OS=Rattus norvegicus OX=10116 GN=Mafg PE=2 SV=2
481	499	Q66H99|NOL10_RAT	35.12	1	1	302350	1	1	1		80239	Nucleolar protein 10 OS=Rattus norvegicus OX=10116 GN=Nol10 PE=2 SV=1
327	420	Q6AXQ8|MNS1_RAT	35.1	2	2	815180	1	1	2		61240	Meiosis-specific nuclear structural protein 1 OS=Rattus norvegicus OX=10116 GN=Mns1 PE=2 SV=1
560	318	Q5FWT1|FA98A_RAT	35.06	2	2	322780	1	1	1		55070	Protein FAM98A OS=Rattus norvegicus OX=10116 GN=Fam98a PE=2 SV=1
74	328	Q9R1Z0|VDAC3_RAT	34.9	3	3	9403500	1	1	6		30798	Voltage-dependent anion-selective channel protein 3 OS=Rattus norvegicus OX=10116 GN=Vdac3 PE=1 SV=2
237	314	Q8K581|TXND9_RAT	34.83	5	5	3673200	1	1	2	Oxidation (M)	26272	Thioredoxin domain-containing protein 9 OS=Rattus norvegicus OX=10116 GN=Txndc9 PE=2 SV=2
389	352	P12336|GTR2_RAT	34.82	4	4	601840	2	2	2	Oxidation (M)	57086	Solute carrier family 2 facilitated glucose transporter member 2 OS=Rattus norvegicus OX=10116 GN=Slc2a2 PE=2 SV=1
351	496	Q5XIJ6|BABA1_RAT	34.8	3	3	1511000	1	1	2		36878	BRISC and BRCA1-A complex member 1 OS=Rattus norvegicus OX=10116 GN=Babam1 PE=1 SV=1
675	511	Q63073|BTG1_RAT	34.8	5	5	1339100	1	1	1		19195	Protein BTG1 OS=Rattus norvegicus OX=10116 GN=Btg1 PE=2 SV=1
329	532	Q63009|ANM1_RAT	34.61	3	3	1342400	1	1	2		40522	Protein arginine N-methyltransferase 1 OS=Rattus norvegicus OX=10116 GN=Prmt1 PE=1 SV=1
606	477	P05765|RS21_RAT	34.6	13	13	966140	1	1	2		9127	40S ribosomal protein S21 OS=Rattus norvegicus OX=10116 GN=Rps21 PE=1 SV=1
214	458	P49088|ASNS_RAT	34.59	2	2	11743000	1	1	3		64247	Asparagine synthetase [glutamine-hydrolyzing] OS=Rattus norvegicus OX=10116 GN=Asns PE=2 SV=3
58	565	P29419|ATP5I_RAT	34.59	13	13	39991000	1	1	7	Oxidation (M)	8255	ATP synthase subunit e mitochondrial OS=Rattus norvegicus OX=10116 GN=Atp5me PE=1 SV=3
328	130	Q6AYK8|EIF3D_RAT	34.54	2	2	329440	1	1	2	Oxidation (M)	63989	Eukaryotic translation initiation factor 3 subunit D OS=Rattus norvegicus OX=10116 GN=Eif3d PE=1 SV=1
183	249	F1LPQ2|ASCC3_RAT	34.53	0	0	2469200	1	1	3		250218	Activating signal cointegrator 1 complex subunit 3 OS=Rattus norvegicus OX=10116 GN=Ascc3 PE=3 SV=1
314	399	Q66HA2|CR3L1_RAT	34.47	2	2	395180	1	1	2		57134	Cyclic AMP-responsive element-binding protein 3-like protein 1 OS=Rattus norvegicus OX=10116 GN=Creb3l1 PE=2 SV=1
381	201	Q9JIH7|WNK1_RAT	34.43	1	1	2581500	1	1	1		225110	Serine/threonine-protein kinase WNK1 OS=Rattus norvegicus OX=10116 GN=Wnk1 PE=1 SV=2
402	383	P06687|AT1A3_RAT	34.39	1	1	475970	1	1	1		111691	Sodium/potassium-transporting ATPase subunit alpha-3 OS=Rattus norvegicus OX=10116 GN=Atp1a3 PE=1 SV=2
402	415	P06686|AT1A2_RAT	34.39	1	1	475970	1	1	1		112217	Sodium/potassium-transporting ATPase subunit alpha-2 OS=Rattus norvegicus OX=10116 GN=Atp1a2 PE=1 SV=1
402	429	P06685|AT1A1_RAT	34.39	1	1	475970	1	1	1		113054	Sodium/potassium-transporting ATPase subunit alpha-1 OS=Rattus norvegicus OX=10116 GN=Atp1a1 PE=1 SV=1
402	436	Q64541|AT1A4_RAT	34.39	1	1	475970	1	1	1		114005	Sodium/potassium-transporting ATPase subunit alpha-4 OS=Rattus norvegicus OX=10116 GN=Atp1a4 PE=2 SV=1
402	533	P54708|AT12A_RAT	34.39	1	1	475970	1	1	1		114975	Potassium-transporting ATPase alpha chain 2 OS=Rattus norvegicus OX=10116 GN=Atp12a PE=1 SV=1
402	486	P09626|ATP4A_RAT	34.39	1	1	475970	1	1	1		114038	Potassium-transporting ATPase alpha chain 1 OS=Rattus norvegicus OX=10116 GN=Atp4a PE=1 SV=3
326	386	Q5M844|SYNE4_RAT	34.37	3	3	1317200	1	1	2		36515	Nesprin-4 OS=Rattus norvegicus OX=10116 GN=Syne4 PE=2 SV=1
400	260	Q62768|UN13A_RAT	34.15	1	1	391140	1	1	1		196355	Protein unc-13 homolog A OS=Rattus norvegicus OX=10116 GN=Unc13a PE=1 SV=1
348	467	P62494|RB11A_RAT	34.03	4	4	3883700	1	1	2		24394	Ras-related protein Rab-11A OS=Rattus norvegicus OX=10116 GN=Rab11a PE=1 SV=3
348	468	O35509|RB11B_RAT	34.03	4	4	3883700	1	1	2		24488	Ras-related protein Rab-11B OS=Rattus norvegicus OX=10116 GN=Rab11b PE=1 SV=4
394	207	P49134|ITB1_RAT	33.96	1	1	876300	1	1	1		88495	Integrin beta-1 OS=Rattus norvegicus OX=10116 GN=Itgb1 PE=2 SV=1
217	490	P17702|RL28_RAT	33.95	7	7	4349500	1	1	3		15849	60S ribosomal protein L28 OS=Rattus norvegicus OX=10116 GN=Rpl28 PE=1 SV=4
390	187	P11497|ACACA_RAT	33.8	0	0	71646	1	1	1		265191	Acetyl-CoA carboxylase 1 OS=Rattus norvegicus OX=10116 GN=Acaca PE=1 SV=1
92	360	Q568Z4|SPCS3_RAT	33.75	6	6	18339000	1	1	5		20160	Signal peptidase complex subunit 3 OS=Rattus norvegicus OX=10116 GN=Spcs3 PE=2 SV=1
561	307	Q62825|EXOC3_RAT	33.74	1	1	927480	1	1	1		86497	Exocyst complex component 3 OS=Rattus norvegicus OX=10116 GN=Exoc3 PE=1 SV=1
387	389	Q499R0|Z518A_RAT	33.73	1	1	60763	1	1	1		165538	Zinc finger protein 518A OS=Rattus norvegicus OX=10116 GN=Znf518a PE=2 SV=1
504	527	Q63517|CENPI_RAT	33.67	1	1	996860	1	1	1		85651	Centromere protein I OS=Rattus norvegicus OX=10116 GN=Cenpi PE=2 SV=1
247	216	Q09426|CGT_RAT	33.6	2	2	6069000	1	1	2	Oxidation (M)	61126	2-hydroxyacylsphingosine 1-beta-galactosyltransferase OS=Rattus norvegicus OX=10116 GN=Ugt8 PE=1 SV=1
269	168	O54888|RPA2_RAT	33.55	1	1	1620600	1	1	2		127728	DNA-directed RNA polymerase I subunit RPA2 OS=Rattus norvegicus OX=10116 GN=Polr1b PE=1 SV=1
344	444	Q91V33|KHDR1_RAT	33.55	2	2	1863500	1	1	2		48315	KH domain-containing RNA-binding signal transduction-associated protein 1 OS=Rattus norvegicus OX=10116 GN=Khdrbs1 PE=1 SV=1
499	305	Q64559|BACH_RAT	33.49	3	3	364000	1	1	1		42735	Cytosolic acyl coenzyme A thioester hydrolase OS=Rattus norvegicus OX=10116 GN=Acot7 PE=1 SV=4
436	247	Q63358|MYO9B_RAT	33.44	0	0	1066100	1	1	1		225035	Unconventional myosin-IXb OS=Rattus norvegicus OX=10116 GN=Myo9b PE=1 SV=1
412	426	Q6AYN2|SARAF_RAT	33.41	3	3	183240	1	1	2		35885	Store-operated calcium entry-associated regulatory factor OS=Rattus norvegicus OX=10116 GN=Saraf PE=2 SV=1
414	372	P0C5Y8|ALS2_RAT	33.33	1	1	600880	1	1	1		182447	Alsin OS=Rattus norvegicus OX=10116 GN=Als2 PE=1 SV=1
280	406	Q6DKG0|NAA35_RAT	33.22	1	1	1680000	1	1	2		83210	N-alpha-acetyltransferase 35 NatC auxiliary subunit OS=Rattus norvegicus OX=10116 GN=Naa35 PE=1 SV=1
404	90	Q9JMJ4|PRP19_RAT	33.22	2	2	0	1	1	1		55239	Pre-mRNA-processing factor 19 OS=Rattus norvegicus OX=10116 GN=Prpf19 PE=1 SV=2
500	385	Q9R050|SSBP3_RAT	33.21	2	2	342010	1	1	1		37714	Single-stranded DNA-binding protein 3 OS=Rattus norvegicus OX=10116 GN=Ssbp3 PE=1 SV=1
503	462	P82450|SIAE_RAT	33.18	2	2	738600	1	1	1		60466	Sialate O-acetylesterase OS=Rattus norvegicus OX=10116 GN=Siae PE=1 SV=2
211	333	Q63185|E2AK1_RAT	33.12	1	1	3134800	1	1	3		69586	Eukaryotic translation initiation factor 2-alpha kinase 1 OS=Rattus norvegicus OX=10116 GN=Eif2ak1 PE=1 SV=2
357	612	Q9WUC4|ATOX1_RAT	33.05	16	16	514490	1	1	2		7292	Copper transport protein ATOX1 OS=Rattus norvegicus OX=10116 GN=Atox1 PE=1 SV=1
309	303	P62630|EF1A1_RAT	33.05	2	2	1451000	1	1	2	Oxidation (M)	50114	Elongation factor 1-alpha 1 OS=Rattus norvegicus OX=10116 GN=Eef1a1 PE=2 SV=1
309	418	P62632|EF1A2_RAT	33.05	2	2	1451000	1	1	2	Oxidation (M)	50454	Elongation factor 1-alpha 2 OS=Rattus norvegicus OX=10116 GN=Eef1a2 PE=1 SV=1
669	447	P13601|AL1A7_RAT	33.01	2	2	429260	1	1	1	Oxidation (M)	54560	Aldehyde dehydrogenase cytosolic 1 OS=Rattus norvegicus OX=10116 GN=Aldh1a7 PE=1 SV=2
669	435	P51647|AL1A1_RAT	33.01	2	2	429260	1	1	1	Oxidation (M)	54459	Retinal dehydrogenase 1 OS=Rattus norvegicus OX=10116 GN=Aldh1a1 PE=1 SV=3
93	276	Q5XI81|FXR1_RAT	32.97	2	2	11298000	1	1	5	Deamidation (NQ)	63948	Fragile X mental retardation syndrome-related protein 1 OS=Rattus norvegicus OX=10116 GN=Fxr1 PE=1 SV=1
93	446	Q80WE1|FMR1_RAT	32.97	2	2	11298000	1	1	5	Deamidation (NQ)	66780	Synaptic functional regulator FMR1 OS=Rattus norvegicus OX=10116 GN=Fmr1 PE=1 SV=2
191	287	Q761X5|UNC5C_RAT	32.9	2	2	8749400	2	2	4		103135	Netrin receptor UNC5C OS=Rattus norvegicus OX=10116 GN=Unc5c PE=1 SV=1
354	548	P0C0A1|VPS25_RAT	32.84	7	7	1189700	1	1	2		20762	Vacuolar protein-sorting-associated protein 25 OS=Rattus norvegicus OX=10116 GN=Vps25 PE=1 SV=1
443	264	Q569C3|UBP1_RAT	32.84	1	1	241420	2	2	2		87329	Ubiquitin carboxyl-terminal hydrolase 1 OS=Rattus norvegicus OX=10116 GN=Usp1 PE=1 SV=1
432	557	P15791|KCC2D_RAT	32.72	2	2	2858400	1	1	1		60081	Calcium/calmodulin-dependent protein kinase type II subunit delta OS=Rattus norvegicus OX=10116 GN=Camk2d PE=1 SV=1
432	566	P11275|KCC2A_RAT	32.72	2	2	2858400	1	1	1		54115	Calcium/calmodulin-dependent protein kinase type II subunit alpha OS=Rattus norvegicus OX=10116 GN=Camk2a PE=1 SV=1
432	537	P08413|KCC2B_RAT	32.72	2	2	2858400	1	1	1		60402	Calcium/calmodulin-dependent protein kinase type II subunit beta OS=Rattus norvegicus OX=10116 GN=Camk2b PE=1 SV=1
432	579	P11730|KCC2G_RAT	32.72	2	2	2858400	1	1	1		59038	Calcium/calmodulin-dependent protein kinase type II subunit gamma OS=Rattus norvegicus OX=10116 GN=Camk2g PE=1 SV=1
437	84	Q4G074|KBP_RAT	32.71	1	1	164750	1	1	1		71296	KIF-binding protein OS=Rattus norvegicus OX=10116 GN=Kifbp PE=2 SV=1
670	474	P51577|P2RX4_RAT	32.7	2	2	307130	1	1	1		43501	P2X purinoceptor 4 OS=Rattus norvegicus OX=10116 GN=P2rx4 PE=1 SV=1
233	85	B4F769|SMAL1_RAT	32.56	1	1	4549900	1	1	2		101212	SWI/SNF-related matrix-associated actin-dependent regulator of chromatin subfamily A-like protein 1 OS=Rattus norvegicus OX=10116 GN=Smarcal1 PE=2 SV=1
480	172	Q7TPB1|TCPD_RAT	32.51	4	4	91803	2	2	2		58100	T-complex protein 1 subunit delta OS=Rattus norvegicus OX=10116 GN=Cct4 PE=1 SV=3
529	368	P63079|GBRB3_RAT	32.45	2	2	499220	1	1	1		54166	Gamma-aminobutyric acid receptor subunit beta-3 OS=Rattus norvegicus OX=10116 GN=Gabrb3 PE=1 SV=1
529	473	P15431|GBRB1_RAT	32.45	2	2	499220	1	1	1		54072	Gamma-aminobutyric acid receptor subunit beta-1 OS=Rattus norvegicus OX=10116 GN=Gabrb1 PE=1 SV=1
529	394	P63138|GBRB2_RAT	32.45	2	2	499220	1	1	1		54634	Gamma-aminobutyric acid receptor subunit beta-2 OS=Rattus norvegicus OX=10116 GN=Gabrb2 PE=1 SV=1
569	544	Q6AYR2|NDRG3_RAT	32.43	3	3	86025	1	1	1		41507	Protein NDRG3 OS=Rattus norvegicus OX=10116 GN=Ndrg3 PE=1 SV=1
566	401	O54772|SMRD2_RAT	32.39	2	2	469540	1	1	1		59128	SWI/SNF-related matrix-associated actin-dependent regulator of chromatin subfamily D member 2 OS=Rattus norvegicus OX=10116 GN=Smarcd2 PE=1 SV=3
479	320	P29314|RS9_RAT	32.33	6	6	2193300	1	1	2		22591	40S ribosomal protein S9 OS=Rattus norvegicus OX=10116 GN=Rps9 PE=1 SV=4
311	387	P84092|AP2M1_RAT	32.31	2	2	6339400	1	1	2		49655	AP-2 complex subunit mu OS=Rattus norvegicus OX=10116 GN=Ap2m1 PE=1 SV=1
77	319	Q08013|SSRG_RAT	32.3	6	6	6868600	1	1	6		21064	Translocon-associated protein subunit gamma OS=Rattus norvegicus OX=10116 GN=Ssr3 PE=1 SV=2
446	331	P97588|SMAD1_RAT	32.3	2	2	885610	1	1	1		52714	Mothers against decapentaplegic homolog 1 OS=Rattus norvegicus OX=10116 GN=Smad1 PE=2 SV=1
446	428	Q9R1V3|SMAD5_RAT	32.3	2	2	885610	1	1	1		52215	Mothers against decapentaplegic homolog 5 OS=Rattus norvegicus OX=10116 GN=Smad5 PE=1 SV=1
446	478	P84025|SMAD3_RAT	32.3	2	2	885610	1	1	1		48081	Mothers against decapentaplegic homolog 3 OS=Rattus norvegicus OX=10116 GN=Smad3 PE=1 SV=1
446	402	O54835|SMAD9_RAT	32.3	2	2	885610	1	1	1		48992	Mothers against decapentaplegic homolog 9 OS=Rattus norvegicus OX=10116 GN=Smad9 PE=1 SV=1
446	416	O70436|SMAD2_RAT	32.3	2	2	885610	1	1	1		52239	Mothers against decapentaplegic homolog 2 OS=Rattus norvegicus OX=10116 GN=Smad2 PE=1 SV=1
613	598	Q6PCU8|NDUV3_RAT	32.23	8	8	312470	1	1	1		11942	NADH dehydrogenase [ubiquinone] flavoprotein 3 mitochondrial OS=Rattus norvegicus OX=10116 GN=Ndufv3 PE=3 SV=1
407	104	Q99ML5|PCYOX_RAT	32.19	4	4	234510	2	2	2	Oxidation (M)	56288	Prenylcysteine oxidase OS=Rattus norvegicus OX=10116 GN=Pcyox1 PE=1 SV=1
466	479	Q63357|MYO1D_RAT	32.13	1	1	355940	1	1	1		116095	Unconventional myosin-Id OS=Rattus norvegicus OX=10116 GN=Myo1d PE=1 SV=3
408	507	P15146|MTAP2_RAT	32.11	1	1	1336900	1	1	1		202409	Microtubule-associated protein 2 OS=Rattus norvegicus OX=10116 GN=Map2 PE=1 SV=3
423	294	P47245|NRDC_RAT	32.09	2	2	3131400	3	3	3		132975	Nardilysin OS=Rattus norvegicus OX=10116 GN=Nrdc PE=1 SV=1
482	289	P53565|CUX1_RAT	32.07	1	1	244250	1	1	1		164540	Homeobox protein cut-like 1 OS=Rattus norvegicus OX=10116 GN=Cux1 PE=1 SV=2
570	492	Q5XIF5|DEGS1_RAT	32.07	3	3	3147700	1	1	1		38055	Sphingolipid delta(4)-desaturase DES1 OS=Rattus norvegicus OX=10116 GN=Degs1 PE=2 SV=1
531	543	Q6IRE4|TS101_RAT	32.05	4	4	318070	2	2	2		44078	Tumor susceptibility gene 101 protein OS=Rattus norvegicus OX=10116 GN=Tsg101 PE=1 SV=1
188	298	P54258|ATN1_RAT	31.99	1	1	5722900	1	1	3		124779	Atrophin-1 OS=Rattus norvegicus OX=10116 GN=Atn1 PE=1 SV=1
424	243	Q5XIK7|KATL1_RAT	31.98	2	2	905000	1	1	1		55201	Katanin p60 ATPase-containing subunit A-like 1 OS=Rattus norvegicus OX=10116 GN=Katnal1 PE=1 SV=1
617	609	P15473|IBP3_RAT	31.94	3	3	615720	1	1	1		31680	Insulin-like growth factor-binding protein 3 OS=Rattus norvegicus OX=10116 GN=Igfbp3 PE=1 SV=2
498	539	Q9Z254|GIPC1_RAT	31.82	6	6	13051000	2	2	2		36133	PDZ domain-containing protein GIPC1 OS=Rattus norvegicus OX=10116 GN=Gipc1 PE=1 SV=2
676	611	Q5U2U2|CRKL_RAT	31.72	3	3	393600	1	1	1		33865	Crk-like protein OS=Rattus norvegicus OX=10116 GN=Crkl PE=1 SV=1
102	370	Q5EIC4|I2BPL_RAT	31.72	1	1	3700700	1	1	5		81496	Probable E3 ubiquitin-protein ligase IRF2BPL OS=Rattus norvegicus OX=10116 GN=Irf2bpl PE=1 SV=1
90	210	Q64560|TPP2_RAT	31.72	1	1	4054900	3	3	9		138292	Tripeptidyl-peptidase 2 OS=Rattus norvegicus OX=10116 GN=Tpp2 PE=2 SV=3
356	505	Q62627|PAWR_RAT	31.67	3	3	5641700	1	1	2		35866	PRKC apoptosis WT1 regulator protein OS=Rattus norvegicus OX=10116 GN=Pawr PE=1 SV=1
615	464	Q6AYS6|SNX17_RAT	31.66	2	2	102890	1	1	1		52882	Sorting nexin-17 OS=Rattus norvegicus OX=10116 GN=Snx17 PE=1 SV=1
370	396	P29410|KAD2_RAT	31.59	4	4	789260	1	1	2		26379	Adenylate kinase 2 mitochondrial OS=Rattus norvegicus OX=10116 GN=Ak2 PE=2 SV=2
619	558	Q5RJY4|DRS7B_RAT	31.58	6	6	365020	2	2	2		35342	Dehydrogenase/reductase SDR family member 7B OS=Rattus norvegicus OX=10116 GN=Dhrs7b PE=1 SV=1
678	506	Q9JMI1|AACS_RAT	31.46	1	1	1086900	1	1	1		75040	Acetoacetyl-CoA synthetase OS=Rattus norvegicus OX=10116 GN=Aacs PE=1 SV=1
463	353	Q9QX72|SEBP2_RAT	31.44	1	1	133220	1	1	1		93300	Selenocysteine insertion sequence-binding protein 2 OS=Rattus norvegicus OX=10116 GN=Secisbp2 PE=1 SV=1
449	290	Q5PQL4|CLP1_RAT	31.39	2	2	144930	1	1	1		47738	Polyribonucleotide 5'-hydroxyl-kinase Clp1 OS=Rattus norvegicus OX=10116 GN=Clp1 PE=2 SV=1
281	514	Q99NI4|IPMK_RAT	31.33	4	4	3494500	2	2	4		44410	Inositol polyphosphate multikinase OS=Rattus norvegicus OX=10116 GN=Ipmk PE=1 SV=1
371	203	D3ZEF4|CUL7_RAT	31.3	1	1	180930	1	1	2		192659	Cullin-7 OS=Rattus norvegicus OX=10116 GN=Cul7 PE=1 SV=1
386	482	O88269|MRP6_RAT	31.29	1	1	315340	1	1	1		164995	Multidrug resistance-associated protein 6 OS=Rattus norvegicus OX=10116 GN=Abcc6 PE=1 SV=1
679	614	Q08326|MSS4_RAT	31.28	8	8	81445	1	1	1		13928	Guanine nucleotide exchange factor MSS4 OS=Rattus norvegicus OX=10116 GN=Rabif PE=1 SV=1
226	288	Q9JKS6|PCLO_RAT	31.25	0	0	2150900	1	1	2		552723	Protein piccolo OS=Rattus norvegicus OX=10116 GN=Pclo PE=1 SV=1
611	395	Q76LT8|UBP48_RAT	31.11	1	1	1885200	1	1	1		118787	Ubiquitin carboxyl-terminal hydrolase 48 OS=Rattus norvegicus OX=10116 GN=Usp48 PE=1 SV=1
312	341	P54287|CACB3_RAT	31.07	2	2	685970	1	1	2		54564	Voltage-dependent L-type calcium channel subunit beta-3 OS=Rattus norvegicus OX=10116 GN=Cacnb3 PE=1 SV=1
372	564	Q66H44|TM39B_RAT	31.04	2	2	1158900	1	1	2		56375	Transmembrane protein 39B OS=Rattus norvegicus OX=10116 GN=Tmem39b PE=2 SV=1
535	491	Q6AYT3|RTCB_RAT	31	2	2	9021400	2	2	3		55249	RNA-splicing ligase RtcB homolog OS=Rattus norvegicus OX=10116 GN=Rtcb PE=2 SV=1
325	351	P0C606|SGF29_RAT	30.99	3	3	2929300	1	1	2		33268	SAGA-associated factor 29 OS=Rattus norvegicus OX=10116 GN=Sgf29 PE=1 SV=1
300	350	Q01986|MP2K1_RAT	30.98	2	2	3917300	1	1	2		43465	Dual specificity mitogen-activated protein kinase kinase 1 OS=Rattus norvegicus OX=10116 GN=Map2k1 PE=1 SV=2
607	481	P82471|GNAQ_RAT	30.97	3	3	393280	1	1	1		42144	Guanine nucleotide-binding protein G(q) subunit alpha OS=Rattus norvegicus OX=10116 GN=Gnaq PE=2 SV=2
607	535	Q9JID2|GNA11_RAT	30.97	3	3	393280	1	1	1		42026	Guanine nucleotide-binding protein subunit alpha-11 OS=Rattus norvegicus OX=10116 GN=Gna11 PE=2 SV=1
685	633	Q4KLF8|ARPC5_RAT	30.96	6	6	251390	1	1	1		16320	Actin-related protein 2/3 complex subunit 5 OS=Rattus norvegicus OX=10116 GN=Arpc5 PE=1 SV=3
534	560	Q6AYK5|LYAR_RAT	30.95	2	2	184920	1	1	1		43681	Cell growth-regulating nucleolar protein OS=Rattus norvegicus OX=10116 GN=Lyar PE=1 SV=1
483	522	Q4KLM4|KLH25_RAT	30.87	2	2	419180	1	1	1		65840	Kelch-like protein 25 OS=Rattus norvegicus OX=10116 GN=Klhl25 PE=2 SV=1
[truncated: 469 more rows]

## Sheet: 6. INS-1E + IFNg
Protein Group	Protein ID	Accession	-10lgP	Coverage (%)	Coverage (%) INS1E_IFNg_Rep1	Area INS1E_IFNg_Rep1	#Peptides	#Unique	#Spec INS1E_IFNg_Rep1	PTM	Avg. Mass	Description
[truncated: 1,434 more rows]

[truncated: 1 more sheets: All groups combined]
