# Supplementary material for: Defective Proinsulin Handling Modulates the MHC I Bound Peptidome and Activates the Inflammasome in β-Cells
Source: Biomedicines. 2022 Mar 30;10(4):814. doi: 10.3390/biomedicines10040814 (PMC9024965; doi:10.3390/biomedicines10040814)
Supplement: Supplementary file 1 [file biomedicines-10-00814-s001.zip › Table S6_ NNAlign for proinsulin summary.xlsx]

## Sheet: Proinsulin partite
Parental INS-1E			Control KO			INS-1E + GRP94 inhibitor			GRP94 KO			INS-1E + IL-1β			INS-1E + IFNγ
Core	Peptide	Percentile rank value	Core	Peptide	Percentile rank value	Core	Peptide	Percentile rank value	Core	Peptide	Percentile rank value	Core	Peptide	Percentile rank value	Core	Peptide	Percentile rank value
LALEVA-RQ	LALEVARQ	15.283	LYLVCGEGF	ALYLVCGERGF	15.476	GFFYTPK-S	GFFYTPKS	4.731	H-LVEALYL	HLVEALYL	8.024	H-LVEALYL	HLVEALYL	8.024	GFFYTPM-S	GFFYTPMS	0.741
LYLVCGERG	ALYLVCGERGF	15.476	RGFFYTPMS	ERGFFYTPMS	16.107	LYLVCGGFF	ALYLVCGERGFF	13.241	LYLVCGGFF	ALYLVCGERGFF	13.241	RGFFYTPMS	GERGFFYTPMS	13.108	H-LVEALYL	HLVEALYL	8.024
LQTLAVARQ	LQTLALEVARQ	16.62	FV-KQHLCG	FVKQHLCG	20.746	LALEVA-RQ	LALEVARQ	21.619	LQTLALVAR	LQTLALEVARQ	14.603	LQTLALVAR	LQTLALEVARQ	14.603	GPHLVALYL	GPHLVEALYL	11.232
QTLALVARQ	QTLALEVARQ	32.199	LALEVA-RQ	LALEVARQ	21.619	QTLALEVAR	QTLALEVARQ	34.6	LYLVCGEGF	ALYLVCGERGF	15.475	RGFFYTPMS	RGFFYTPMS	14.734	LYLVCGGFF	ALYLVCGERGFF	13.241
HLVEALYLV	HLVEALYLVC	34.415	RGFFYTPKS	GERGFFYTPKS	32.323	SLYQLNYCN	SLYQLENYCN	36.132	RGFFYTPMS	ERGFFYTPMS	16.107	LYLVCGEGF	ALYLVCGERGF	15.475	LYLVCGEGF	ALYLVCGERGF	15.475
TLALEVARQ	TLALEVARQ	47.649	QTLALEVAR	QTLALEVARQ	34.6	LELGGGPGA	LELGGGPGAGDL	41.301	ALYLVCGRG	ALYLVCGERG	21.885	RGFFYTPMS	ERGFFYTPMS	16.107	HLVEALYLV	HLVEALYLVCG	19.58
LGGGPGAGL	LGGGPGAGDLQT	48.479	SLYQLNYCN	SLYQLENYCN	36.132	GGPEAGLQT	GGGPEAGDLQTL	59.953	RGFFYTPKS	GERGFFYTPKS	32.323	LALEVA-RQ	LALEVARQ	21.619	GSHL-VEAL	GSHLVEAL	22.547
GSHLVEALY	GSHLVEALY	50.827	REVQVPQLE	REVEDPQVPQLE	47.087	GGPEAGLQT	LGGGPEAGDLQT	62.969	RGFFYTPKS	RGFFYTPKS	32.363	HLVEALYLV	HLVEALYLVC	32.889	GPHL-VEAL	GPHLVEAL	25.487
EVEPQVAQL	EVEDPQVAQLE	50.194	GSHLVEALY	GSHLVEALY	47.578	YLVCGEGFF	YLVCGERGFF	69.576	QTLALEVAR	QTLALEVARQ	34.597	QTLALEVAR	QTLALEVARQ	34.597	RGFFYTPKS	RGFFYTPKS	32.363
GPHLVEALY	GPHLVEALY	56.832	GPHLVEALY	GPHLVEALY	50.465	LGGGPEAGL	LGGGPEAGDLQ	71.257	RGFFYTPKS	ERGFFYTPKS	35.375	EVEQVAQLE	EVEDPQVAQLEL	37.568	HLVEALYLV	HLVEALYLVC	32.889
LGGGPAGDL	LGGGPEAGDLQT	59.023	EVEQVAQLE	EVEDPQVAQLE	51.412	ERGFF-YTP	ERGFFYTP	83.568	SLYQLNYCN	SLYQLENYCN	36.129	LELGGGPGA	LELGGGPGAGDL	41.301	ALWMRFLPL	ALWMRFLPL	35.785
EVEPQVAQL	EVEDPQVAQL	60.085	LGGGPGAGL	LGGGPGAGDLQT	57.799	VEPQVPQLE	VEDPQVPQLE	83.709	LELGGGPGA	LELGGGPGAGDL	41.301	HLVEALYLV	HLVEALYLV	42.866	SLYQLNYCN	SLYQLENYCN	36.132
VCGERGFYT	VCGERGFFYTP	60.428	CGERGFFYT	VCGERGFFYTP	58.223	VEDPQVPQ	VEDPQVPQ	91.425	GGPEAGLQT	GGGPEAGDLQTL	59.952	VPQVAQLEL	VEDPQVAQLELG	43.625	EVEQVAQLE	EVEDPQVAQLEL	37.568
GPEAGLQTL	GGGPEAGDLQTL	61.038	GGPEAGLQT	LGGGPEAGDLQT	62.968	VEDPQVPQL	VEDPQVPQL	96.337	GGPEAGLQT	LGGGPEAGDLQT	62.968	LELGGGPGA	LELGGGPGAGD	48.365	HLVEALYLV	HLVEALYLV	42.866
VEQVPQLEL	VEDPQVPQLEL	63.351	EVEQVPQLE	EVEDPQVPQLE	64.602				LGGGPGAGL	LGGGPGAGDLQ	64.55	LELGGGPAG	LELGGGPEAGDL	49.067	FVKQHLCGH	FVKQHLCGPH	47.429
VEDPQVAQL	VEDPQVAQLE	67.741	VPQVPQLEL	VEDPQVPQLEL	65.027				VPQVPQLEL	VEDPQVPQLEL	65.207	GPEALQTLA	GGPEAGDLQTLA	49.649	EVEQVPQLE	EVEDPQVPQLEL	50.216
GGPEAGLQT	GGGPEAGDLQT	70.323	TLALEVARQ	TLALEVARQ	66.363				YLVCGEGFF	YLVCGERGFF	69.567	EVEQVPQLE	EVEDPQVPQLEL	50.216	VPQVAQLEL	VEDPQVAQLEL	52.629
			LGGGPEAGL	LGGGPEAGDLQ	71.257				GPEAGLQTL	GPEAGDLQTL	74.708	GPGALQTLA	GGPGAGDLQTLA	50.602	VPQVPQLEL	VEDPQVPQLELG	59.403
			LGGGPGAGL	LGGGPGAGDL	71.938				GGGPGALQT	GGGPGAGDLQT	74.971	EVEQVAQLE	EVEDPQVAQLE	51.412	GGPEAGLQT	GGGPEAGDLQTL	59.952
			VEPQVAQLE	VEDPQVAQLE	72.42				GGPEAGLQT	GGPEAGDLQT	77.572	VPQVAQLEL	VEDPQVAQLEL	52.629	GGPEAGLQT	GGPEAGDLQTL	61.998
			GGPEAGLQT	GGGPEAGDLQT	73.443				ERGFF-YTP	ERGFFYTP	83.568	LGGGPGAGL	LGGGPGAGDLQT	57.799	CGPHLVEAL	CGPHLVEAL	62.004
			GPEAGLQTL	GPEAGDLQTL	74.707				VEPQVPQLE	VEDPQVPQLE	83.709	VPQVPQLEL	VEDPQVPQLELG	59.403	GGPEAGLQT	LGGGPEAGDLQT	62.968
			GGGPGALQT	GGGPGAGDLQT	74.971				VEDPQVPQ	VEDPQVPQ	91.418	LGGGPGAGL	ELGGGPGAGDLQ	59.461	LYQLENYCN	LYQLENYCN	63.528
			GGPEAGLQT	GGPEAGDLQT	77.572				VEDPQVAQL	VEDPQVAQL	91.59	GGPEAGLQT	GGGPEAGDLQTL	59.952	VPQVPQLEL	VEDPQVPQLEL	65.032
			VEDPQVAQ	VEDPQVAQ	79.568				VEDPQVPQL	VEDPQVPQL	96.322	GGPEAGLQT	GGPEAGDLQTL	61.998	CGERGFFYT	CGERGFFYTP	69.111
			VEPQVPQLE	VEDPQVPQLE	83.709							GGGPGAQTL	GGGPGAGDLQTL	62.278	YLVCGEGFF	YLVCGERGFF	69.576
			GPEAGDLQT	GPEAGDLQT	90.633							GGPEAGLQT	LGGGPEAGDLQT	62.968	LGGGPEAGL	LGGGPEAGDLQ	71.257
			VEDPQVAQL	VEDPQVAQL	91.59							VPQVPQLEL	VEDPQVPQLEL	65.027	GPEAGLQTL	GPEAGDLQTL	74.708
			GGPEAGDLQ	GGPEAGDLQ	92.217							GGPGAGLQT	GGPGAGDLQTL	65.6	EVEPQVAQL	EVEDPQVAQL	76.075
